# Supplementary material for: Analytical validation of a next generation sequencing liquid biopsy assay for high sensitivity broad molecular profiling
Source: PLoS One. 2018 Mar 15;13(3):e0193802. doi: 10.1371/journal.pone.0193802 (PMC5854321; doi:10.1371/journal.pone.0193802)
Supplement: S1 Table — All exons covered for SNV, indel and CNV analysis are described. All introns and exons covered for fusion gene detection are described. (XLSX) [file pone.0193802.s001.xlsx]

## Sheet: Table S1
		InVisionFirst™							InVisionFirst™ Fusion coverage
	Gene	SNVs	INDELS	CNVS	FUSIONS	EXONS			Gene	Introns and Exons covered
1	AKT1	Y	Y	N	N	3			EML4	Intron 5 to Exon 7, Intron 12 to Exon 14, Intron 19 to Exon 21
2	ALK	Y	Y	N	Y	22, 23, 25			ALK	Exon 19 to Intron 21
3	BRAF	Y	Y	N	N	11, 15			ROS1	Intron 31 to Exon 34
4	CCND1	Y	Y	N	N	1			SLC34A2	Exon 4 to Intron 4 and intron 12 into 3’ UTR
5	CDKN2A	Y	Y	N	N	1, 2, 3			SDC4	Exon 2 to Intron 2 and Exon 4 to Intron 4
6	CTNNB1	Y	Y	N	N	3			CD74	Exon 6 to Intron 6
7	EGFR	Y	Y	Y	N	7, 15, 18, 19, 20, and 21			EZR	Exon 10 to intron I10
8	ERBB2	Y	Y	Y	N	8, 17, 19, 20, 21
9	ESR1	Y	Y	N	N	4, 8
10	FGFR1	N	N	Y	N
11	FGFR2	Y	Y	N	N	7, 9, 12, 14
12	FGFR3	Y	Y	N	N	7, 9, 14
13	GATA3	Y	Y	N	N	4, 5, 6
14	GNA11	Y	Y	N	N	5
15	GNAQ	Y	Y	N	N	5
16	GNAS	Y	Y	N	N	8
17	HRAS	Y	Y	N	N	2, 3
18	IDH1	Y	Y	N	N	4
19	IDH2	Y	Y	N	N	4
20	KIT	Y	Y	N	N	9, 11, 17
21	KRAS	Y	Y	N	N	2, 3, 4
22	MAP2K1	Y	Y	N	N	2, 3, 6
23	MET	Y	Y	Y	N	7, 14, 19, 20
24	MYC	Y	Y	N	N	2, 3,
25	NFE2L2	Y	Y	N	N	2
26	NRAS	Y	Y	N	N	2, 3
27	NTRK1	Y	Y	N	N	14, 15
28	NTRK3	Y	Y	N	N	16
29	PDGFRA	Y	Y	N	N	18
30	PIK3CA	Y	Y	N	N	2, 10, 21
31	PPP2R1A	Y	Y	N	N	5, 6
32	PTEN	Y	Y	N	N	1, 2, 4, 5, 6, 7, 8, 9
33	ROS1	Y	Y	N	Y	37, 38
34	STK11	Y	Y	N	N	1 through 9
35	TP53	Y	Y	N	N	1 through 11
36	U2AF1	Y	Y	N	N	2, 6
