# Supplementary material for: Analytical validation of a next generation sequencing liquid biopsy assay for high sensitivity broad molecular profiling
Source: PLoS One. 2018 Mar 15;13(3):e0193802. doi: 10.1371/journal.pone.0193802 (PMC5854321; doi:10.1371/journal.pone.0193802)
Supplement: S2 Table — A full list of validated mutations covered by the InVisionFirst panel are listed along with Horizon’s validated variant allele fraction. All 39 variants are grouped by type. (XLSX) [file pone.0193802.s002.xlsx]

## Sheet: Table S2
Chr	Gene	Protein change	VAF	Group
7q34	BRAF	V600M	0.01	SNV in 1-1.3% range
7q31	MET	Y1253D	0.01	SNV in 1-1.3% range
12p12.1	KRAS	G12D	0.013	SNV in 1-1.3% range
7q34	BRAF	V600G	0.01	SNV in 1-1.3% range
12p12.1	KRAS	G12V	0.013	SNV in 1-1.3% range
19p13.3	GNA11	Q209L	0.013	SNV in 1-1.3% range
7p12	EGFR	L861Q	0.01	SNV in 1-1.3% range
12p12.1	KRAS	G12C	0.013	SNV in 1-1.3% range
7p12	EGFR	T790M	0.01	SNV in 1-1.3% range
12p12.1	KRAS	G12R	0.013	SNV in 1-1.3% range
7p12	EGFR	L858R	0.01	SNV in 1-1.3% range
1p13.2	NRAS	Q61H	0.013	SNV in 1-1.3% range
3q26.3	PIK3CA	E542K	0.013	SNV in 1-1.3% range
1p13.2	NRAS	Q61K	0.013	SNV in 1-1.3% range
9q21	GNAQ	Q209L	0.013	SNV in 1-1.3% range
12p12.1	KRAS	Q61L	0.013	SNV in 1-1.3% range
12p12.1	KRAS	G12S	0.013	SNV in 1-1.3% range
4q12	PDGFRA	D842V	0.013	SNV in 1-1.3% range
12p12.1	KRAS	G12A	0.013	SNV in 1-1.3% range
2p23	ALK	F1174L	0.013	SNV in 1-1.3% range
1p13.2	NRAS	Q61L	0.013	SNV in 1-1.3% range
2q33.3	IDH1	R132H	0.013	SNV in 1-1.3% range
12p12.1	KRAS	A146T	0.013	SNV in 1-1.3% range
15q26.1	IDH2	R172K	0.013	SNV in 1-1.3% range
4q11-q12	KIT	D816V	0.013	SNV in 1-1.3% range
12p12.1	KRAS	Q61H	0.013	SNV in 1-1.3% range
15q26.1	IDH2	R140Q	0.013	SNV in 1-1.3% range
1p13.2	NRAS	Q61R	0.013	SNV in 1-1.3% range
2q33.3	IDH1	R132C	0.013	SNV in 1-1.3% range
15q22.31	MEK1	P124L	0.013	SNV in 1-1.3% range
3q26.3	PIK3CA	E545K	0.013	SNV in 1-1.3% range
10q26	FGFR2	S252W	1.0%*	SNV in 1-1.3% range
7q34	BRAF	V600E	0.08	High AF SNV
7p12	EGFR	G719S	0.167	High AF SNV
12p12.1	KRAS	G13D	0.25	High AF SNV
3q26.3	PIK3CA	H1047R	0.3	High AF SNV
7q34	BRAF	V600R	0.01	2bp change
7q34	BRAF	V600K	0.01	2bp change
7p12	EGFR	ΔE746-A750	0.01	Indel
* in this batch of FGFR2 S252W digital PCR data is currently higher than spec at 1.9%
