# Supplementary material for: Analytical validation of a next generation sequencing liquid biopsy assay for high sensitivity broad molecular profiling
Source: PLoS One. 2018 Mar 15;13(3):e0193802. doi: 10.1371/journal.pone.0193802 (PMC5854321; doi:10.1371/journal.pone.0193802)
Supplement: S3 Table — (XLSX) [file pone.0193802.s003.xlsx]

## Sheet: Table S3
	VAF (%) (or CNAR)	DNA input per library prep (amplifiable copies)
Operator			A	B	C	A	B	C	Total
Day			1	2	3	4	5	6
Polymerase and reagent set			1	1	1	2	2	2
Fusion Genes	1	16000	3	3	3	3	3	3	18
Horizon fusion reference. 1 ROS1 1 ALK	0.5	16000	3	3	3	3	3	3	18
	0.25	16000	3	3	3	3	3	3	18
	0.12	16000	3	3	3	3	3	3	18
	0.06	16000	3	3	3	2	2	2	15
SNVs	1-1.3	16000	4	4	4	4	4	4	24
Horizon TruQ7 diluted in TruQ0	0.5-0.65	16000	4	4	4	4	4	4	24
	0.25-0.33	16000	5	5	5	5	5	5	30
	0.13-0.16	16000	4	4	4	4	4	4	24
	0.06-0.08	16000	3	3	3	3	3	3	18
Indel	2	16000	1	1	1	1	1	1	6
Bespoke SeraCare Indel Control	1	16000	3	3	3	3	3	3	18
	0.5	16000	7	7	7	7	7	7	42
	0.25	16000	7	7	7	7	7	7	42
	0.1	16000	3	3	3	3	3	3	18
CNV	EGFR_1.25X	2000	2	2	2	2	1	2	11
Contrived FGFR1, EGFR, ERBB2 and MET amplifications	EGFR_1.25X	16000	2	2	2	2	1	2	11
Some samples contained more than 1 amplification pooled	EGFR_1.5X	2000	2	2	2	2	1	2	11
Each amplification is run in dulicate by each operator	EGFR_1.5X	16000	2	2	2	2	1	2	11
except operator 2 Lot 2 where most samples were	EGFR_2X	2000	2	2	2	2	2	2	12
run once.	EGFR_2X	16000	2	2	2	2	2	2	12
	ERBB2_1.25X	2000	2	2	2	2	1	2	11
	ERBB2_1.25X	16000	2	2	2	2	1	2	11
	ERBB2_1.5X	2000	2	2	2	2	1	2	11
	ERBB2_1.5X	16000	2	2	2	2	1	2	11
	ERBB2_2X	2000	2	2	2	2	2	2	12
	ERBB2_2X	16000	2	2	2	2	2	2	12
	FGFR1_1.25X	2000	2	2	2	2	1	2	11
	FGFR1_1.25X	16000	2	2	2	2	1	2	11
	FGFR1_1.5X	2000	2	2	2	2	1	2	11
	FGFR1_1.5X	16000	2	2	2	2	1	2	11
	FGFR1_2X	2000	2	2	2	2	2	2	12
	FGFR1_2X	16000	2	2	2	2	2	2	12
	MET_1.25X	2000	2	2	2	2	1	2	11
	MET_1.25X	16000	2	2	2	2	1	2	11
	MET_1.5X	2000	2	2	2	2	1	2	11
	MET_1.5X	16000	2	2	2	2	1	2	11
	MET_2X	2000	2	2	2	2	2	2	12
	MET_2X	16000	2	2	2	2	2	2	12
