# Supplementary material for: Analytical validation of a next generation sequencing liquid biopsy assay for high sensitivity broad molecular profiling
Source: PLoS One. 2018 Mar 15;13(3):e0193802. doi: 10.1371/journal.pone.0193802 (PMC5854321; doi:10.1371/journal.pone.0193802)
Supplement: S4 Table — (XLSX) [file pone.0193802.s004.xlsx]

## Sheet: Table S4
Dilution Level	Sensitivity (%)
1-1.3%	100
0.5-0.65%	100
0.25-0.325%	99.48
0.13-0.16%	88.93
0.06-0.08%	56.25
