# Supplementary material for: Analytical validation of a next generation sequencing liquid biopsy assay for high sensitivity broad molecular profiling
Source: PLoS One. 2018 Mar 15;13(3):e0193802. doi: 10.1371/journal.pone.0193802 (PMC5854321; doi:10.1371/journal.pone.0193802)
Supplement: S5 Table — DNA input (as assessed by dPCR), detected variant allele fraction (VAF) and total sequencing depth are all described. (XLSX) [file pone.0193802.s005.xlsx]

## Sheet: Table S5
	code	mutation	call_made	runID	operator	lot	replicate	sampleID	dilution.level	DNA input per library prep (amplifiable copies)	VAF (%)	total Sequencing depth
1	mis_chr10_121520163_G_C	FGFR2 S252W	TRUE	RTP0673	Op1	LotA	1	1-1.3-OP10022114_2_E_2	1-1.3%	16000	1.1625	27893
2	mis_chr1_114713907_T_A	NRAS Q61H	TRUE	RTP0673	Op1	LotA	1	1-1.3-OP10022114_2_E_2	1-1.3%	16000	1.24375	55870
3	mis_chr1_114713908_T_A	NRAS Q61L	TRUE	RTP0673	Op1	LotA	1	1-1.3-OP10022114_2_E_2	1-1.3%	16000	1.19375	55940
4	mis_chr1_114713908_T_C	NRAS Q61R	TRUE	RTP0673	Op1	LotA	1	1-1.3-OP10022114_2_E_2	1-1.3%	16000	1.21875	55940
5	mis_chr1_114713909_G_T	NRAS Q61K	TRUE	RTP0673	Op1	LotA	1	1-1.3-OP10022114_2_E_2	1-1.3%	16000	1.01875	55686
6	mis_chr12_25225628_C_T	KRAS A146T	TRUE	RTP0673	Op1	LotA	1	1-1.3-OP10022114_2_E_2	1-1.3%	16000	1.08125	61906
7	mis_chr12_25227341_T_G	KRAS Q61H	TRUE	RTP0673	Op1	LotA	1	1-1.3-OP10022114_2_E_2	1-1.3%	16000	1.2375	52258
8	mis_chr12_25227342_T_A	KRAS Q61L	TRUE	RTP0673	Op1	LotA	1	1-1.3-OP10022114_2_E_2	1-1.3%	16000	1.375	52230
9	mis_chr12_25245350_C_A	KRAS G12V	TRUE	RTP0673	Op1	LotA	1	1-1.3-OP10022114_2_E_2	1-1.3%	16000	1.225	65786
10	mis_chr12_25245350_C_G	KRAS G12A	TRUE	RTP0673	Op1	LotA	1	1-1.3-OP10022114_2_E_2	1-1.3%	16000	1.1625	65786
11	mis_chr12_25245350_C_T	KRAS G12D	TRUE	RTP0673	Op1	LotA	1	1-1.3-OP10022114_2_E_2	1-1.3%	16000	1.15	65786
12	mis_chr12_25245351_C_A	KRAS G12C	TRUE	RTP0673	Op1	LotA	1	1-1.3-OP10022114_2_E_2	1-1.3%	16000	1.3	65888
13	mis_chr12_25245351_C_G	KRAS G12R	TRUE	RTP0673	Op1	LotA	1	1-1.3-OP10022114_2_E_2	1-1.3%	16000	1	65888
14	mis_chr12_25245351_C_T	KRAS G12S	TRUE	RTP0673	Op1	LotA	1	1-1.3-OP10022114_2_E_2	1-1.3%	16000	1.16875	65888
15	mis_chr15_66436825_C_T	MEK1 P124L	TRUE	RTP0673	Op1	LotA	1	1-1.3-OP10022114_2_E_2	1-1.3%	16000	1.425	73818
16	mis_chr15_90088606_C_T	IDH2 R172K	TRUE	RTP0673	Op1	LotA	1	1-1.3-OP10022114_2_E_2	1-1.3%	16000	1.1875	35103
17	mis_chr15_90088702_C_T	IDH2 R140Q	TRUE	RTP0673	Op1	LotA	1	1-1.3-OP10022114_2_E_2	1-1.3%	16000	1.2625	11042
18	mis_chr19_3118944_A_T	GNA11 Q209L	TRUE	RTP0673	Op1	LotA	1	1-1.3-OP10022114_2_E_2	1-1.3%	16000	1.55	39539
19	mis_chr2_208248388_C_T	IDH1 R132H	TRUE	RTP0673	Op1	LotA	1	1-1.3-OP10022114_2_E_2	1-1.3%	16000	1.2625	67662
20	mis_chr2_208248389_G_A	IDH1 R132C	TRUE	RTP0673	Op1	LotA	1	1-1.3-OP10022114_2_E_2	1-1.3%	16000	1.16875	67802
21	mis_chr2_29220829_G_T	ALK F1174L	TRUE	RTP0673	Op1	LotA	1	1-1.3-OP10022114_2_E_2	1-1.3%	16000	1.225	39563
22	mis_chr3_179218294_G_A	PIK3CA E542K	TRUE	RTP0673	Op1	LotA	1	1-1.3-OP10022114_2_E_2	1-1.3%	16000	1.08125	54034
23	mis_chr3_179218303_G_A	PIK3CA E545K	TRUE	RTP0673	Op1	LotA	1	1-1.3-OP10022114_2_E_2	1-1.3%	16000	1.06875	54314
24	mis_chr4_54285926_A_T	PDGFRA D842V	TRUE	RTP0673	Op1	LotA	1	1-1.3-OP10022114_2_E_2	1-1.3%	16000	1.26875	37516
25	mis_chr4_54733155_A_T	KIT D816V	TRUE	RTP0673	Op1	LotA	1	1-1.3-OP10022114_2_E_2	1-1.3%	16000	1.325	45878
26	mis_chr7_116783374_T_G	MET Y1253D	TRUE	RTP0673	Op1	LotA	1	1-1.3-OP10022114_2_E_2	1-1.3%	16000	0.9	39340
27	mis_chr7_140753336_A_C	BRAF V600G	TRUE	RTP0673	Op1	LotA	1	1-1.3-OP10022114_2_E_2	1-1.3%	16000	0.91875	61208
28	mis_chr7_140753337_C_T	BRAF V600M	TRUE	RTP0673	Op1	LotA	1	1-1.3-OP10022114_2_E_2	1-1.3%	16000	0.9375	61262
29	mis_chr7_55181378_C_T	EGFR T790M	TRUE	RTP0673	Op1	LotA	1	1-1.3-OP10022114_2_E_2	1-1.3%	16000	0.8625	41046
30	mis_chr7_55191822_T_G	EGFR L858R	TRUE	RTP0673	Op1	LotA	1	1-1.3-OP10022114_2_E_2	1-1.3%	16000	1.275	37942
31	mis_chr7_55191831_T_A	EGFR L861Q	TRUE	RTP0673	Op1	LotA	1	1-1.3-OP10022114_2_E_2	1-1.3%	16000	1.09375	38104
32	mis_chr9_77794572_T_A	GNAQ Q209L	TRUE	RTP0673	Op1	LotA	1	1-1.3-OP10022114_2_E_2	1-1.3%	16000	1.3625	21694
33	mis_chr10_121520163_G_C	FGFR2 S252W	TRUE	RTP0673	Op1	LotA	2	1-1.3-OP10022115_2_F_2	1-1.3%	16000	1.2	34468
34	mis_chr1_114713907_T_A	NRAS Q61H	TRUE	RTP0673	Op1	LotA	2	1-1.3-OP10022115_2_F_2	1-1.3%	16000	1.65	51256
35	mis_chr1_114713908_T_A	NRAS Q61L	TRUE	RTP0673	Op1	LotA	2	1-1.3-OP10022115_2_F_2	1-1.3%	16000	1.51875	51318
36	mis_chr1_114713908_T_C	NRAS Q61R	TRUE	RTP0673	Op1	LotA	2	1-1.3-OP10022115_2_F_2	1-1.3%	16000	1.26875	51318
37	mis_chr1_114713909_G_T	NRAS Q61K	TRUE	RTP0673	Op1	LotA	2	1-1.3-OP10022115_2_F_2	1-1.3%	16000	1.0125	51060
38	mis_chr12_25225628_C_T	KRAS A146T	TRUE	RTP0673	Op1	LotA	2	1-1.3-OP10022115_2_F_2	1-1.3%	16000	1.14375	65494
39	mis_chr12_25227341_T_G	KRAS Q61H	TRUE	RTP0673	Op1	LotA	2	1-1.3-OP10022115_2_F_2	1-1.3%	16000	1.3375	53208
40	mis_chr12_25227342_T_A	KRAS Q61L	TRUE	RTP0673	Op1	LotA	2	1-1.3-OP10022115_2_F_2	1-1.3%	16000	1.25625	53158
41	mis_chr12_25245350_C_A	KRAS G12V	TRUE	RTP0673	Op1	LotA	2	1-1.3-OP10022115_2_F_2	1-1.3%	16000	1.1375	78042
42	mis_chr12_25245350_C_G	KRAS G12A	TRUE	RTP0673	Op1	LotA	2	1-1.3-OP10022115_2_F_2	1-1.3%	16000	1.05625	78042
43	mis_chr12_25245350_C_T	KRAS G12D	TRUE	RTP0673	Op1	LotA	2	1-1.3-OP10022115_2_F_2	1-1.3%	16000	1.2875	78042
44	mis_chr12_25245351_C_A	KRAS G12C	TRUE	RTP0673	Op1	LotA	2	1-1.3-OP10022115_2_F_2	1-1.3%	16000	1.125	78110
45	mis_chr12_25245351_C_G	KRAS G12R	TRUE	RTP0673	Op1	LotA	2	1-1.3-OP10022115_2_F_2	1-1.3%	16000	0.975	78110
46	mis_chr12_25245351_C_T	KRAS G12S	TRUE	RTP0673	Op1	LotA	2	1-1.3-OP10022115_2_F_2	1-1.3%	16000	1.18125	78110
47	mis_chr15_66436825_C_T	MEK1 P124L	TRUE	RTP0673	Op1	LotA	2	1-1.3-OP10022115_2_F_2	1-1.3%	16000	1.46875	76140
48	mis_chr15_90088606_C_T	IDH2 R172K	TRUE	RTP0673	Op1	LotA	2	1-1.3-OP10022115_2_F_2	1-1.3%	16000	1.025	37832
49	mis_chr15_90088702_C_T	IDH2 R140Q	TRUE	RTP0673	Op1	LotA	2	1-1.3-OP10022115_2_F_2	1-1.3%	16000	1.0375	16752
50	mis_chr19_3118944_A_T	GNA11 Q209L	TRUE	RTP0673	Op1	LotA	2	1-1.3-OP10022115_2_F_2	1-1.3%	16000	1.55	39510
51	mis_chr2_208248388_C_T	IDH1 R132H	TRUE	RTP0673	Op1	LotA	2	1-1.3-OP10022115_2_F_2	1-1.3%	16000	1.2625	72800
52	mis_chr2_208248389_G_A	IDH1 R132C	TRUE	RTP0673	Op1	LotA	2	1-1.3-OP10022115_2_F_2	1-1.3%	16000	1.39375	72872
53	mis_chr2_29220829_G_T	ALK F1174L	TRUE	RTP0673	Op1	LotA	2	1-1.3-OP10022115_2_F_2	1-1.3%	16000	1.0125	39533
54	mis_chr3_179218294_G_A	PIK3CA E542K	TRUE	RTP0673	Op1	LotA	2	1-1.3-OP10022115_2_F_2	1-1.3%	16000	1.29375	56476
55	mis_chr3_179218303_G_A	PIK3CA E545K	TRUE	RTP0673	Op1	LotA	2	1-1.3-OP10022115_2_F_2	1-1.3%	16000	1.18125	56710
56	mis_chr4_54285926_A_T	PDGFRA D842V	TRUE	RTP0673	Op1	LotA	2	1-1.3-OP10022115_2_F_2	1-1.3%	16000	1.3875	31366
57	mis_chr4_54733155_A_T	KIT D816V	TRUE	RTP0673	Op1	LotA	2	1-1.3-OP10022115_2_F_2	1-1.3%	16000	1.00625	41610
58	mis_chr7_116783374_T_G	MET Y1253D	TRUE	RTP0673	Op1	LotA	2	1-1.3-OP10022115_2_F_2	1-1.3%	16000	0.8375	40158
59	mis_chr7_140753336_A_C	BRAF V600G	TRUE	RTP0673	Op1	LotA	2	1-1.3-OP10022115_2_F_2	1-1.3%	16000	0.89375	77048
60	mis_chr7_140753337_C_T	BRAF V600M	TRUE	RTP0673	Op1	LotA	2	1-1.3-OP10022115_2_F_2	1-1.3%	16000	1.075	77104
61	mis_chr7_55181378_C_T	EGFR T790M	TRUE	RTP0673	Op1	LotA	2	1-1.3-OP10022115_2_F_2	1-1.3%	16000	0.9	38574
62	mis_chr7_55191822_T_G	EGFR L858R	TRUE	RTP0673	Op1	LotA	2	1-1.3-OP10022115_2_F_2	1-1.3%	16000	0.86875	35106
63	mis_chr7_55191831_T_A	EGFR L861Q	TRUE	RTP0673	Op1	LotA	2	1-1.3-OP10022115_2_F_2	1-1.3%	16000	0.69375	35222
64	mis_chr9_77794572_T_A	GNAQ Q209L	TRUE	RTP0673	Op1	LotA	2	1-1.3-OP10022115_2_F_2	1-1.3%	16000	1.2875	30754
65	mis_chr10_121520163_G_C	FGFR2 S252W	TRUE	RTP0673	Op1	LotA	3	1-1.3-OP10022116_2_G_2	1-1.3%	16000	0.925	32972
66	mis_chr1_114713907_T_A	NRAS Q61H	TRUE	RTP0673	Op1	LotA	3	1-1.3-OP10022116_2_G_2	1-1.3%	16000	1.4875	69208
67	mis_chr1_114713908_T_A	NRAS Q61L	TRUE	RTP0673	Op1	LotA	3	1-1.3-OP10022116_2_G_2	1-1.3%	16000	1	69240
68	mis_chr1_114713908_T_C	NRAS Q61R	TRUE	RTP0673	Op1	LotA	3	1-1.3-OP10022116_2_G_2	1-1.3%	16000	1.33125	69240
69	mis_chr1_114713909_G_T	NRAS Q61K	TRUE	RTP0673	Op1	LotA	3	1-1.3-OP10022116_2_G_2	1-1.3%	16000	1.03125	68974
70	mis_chr12_25225628_C_T	KRAS A146T	TRUE	RTP0673	Op1	LotA	3	1-1.3-OP10022116_2_G_2	1-1.3%	16000	1.025	72560
71	mis_chr12_25227341_T_G	KRAS Q61H	TRUE	RTP0673	Op1	LotA	3	1-1.3-OP10022116_2_G_2	1-1.3%	16000	1.24375	60978
72	mis_chr12_25227342_T_A	KRAS Q61L	TRUE	RTP0673	Op1	LotA	3	1-1.3-OP10022116_2_G_2	1-1.3%	16000	1.15	60956
73	mis_chr12_25245350_C_A	KRAS G12V	TRUE	RTP0673	Op1	LotA	3	1-1.3-OP10022116_2_G_2	1-1.3%	16000	1.14375	77996
74	mis_chr12_25245350_C_G	KRAS G12A	TRUE	RTP0673	Op1	LotA	3	1-1.3-OP10022116_2_G_2	1-1.3%	16000	1.16875	77996
75	mis_chr12_25245350_C_T	KRAS G12D	TRUE	RTP0673	Op1	LotA	3	1-1.3-OP10022116_2_G_2	1-1.3%	16000	1.23125	77996
76	mis_chr12_25245351_C_A	KRAS G12C	TRUE	RTP0673	Op1	LotA	3	1-1.3-OP10022116_2_G_2	1-1.3%	16000	1.20625	78042
77	mis_chr12_25245351_C_G	KRAS G12R	TRUE	RTP0673	Op1	LotA	3	1-1.3-OP10022116_2_G_2	1-1.3%	16000	0.91875	78042
78	mis_chr12_25245351_C_T	KRAS G12S	TRUE	RTP0673	Op1	LotA	3	1-1.3-OP10022116_2_G_2	1-1.3%	16000	1.20625	78042
79	mis_chr15_66436825_C_T	MEK1 P124L	TRUE	RTP0673	Op1	LotA	3	1-1.3-OP10022116_2_G_2	1-1.3%	16000	1.05625	78804
80	mis_chr15_90088606_C_T	IDH2 R172K	TRUE	RTP0673	Op1	LotA	3	1-1.3-OP10022116_2_G_2	1-1.3%	16000	1.05	35292
81	mis_chr15_90088702_C_T	IDH2 R140Q	TRUE	RTP0673	Op1	LotA	3	1-1.3-OP10022116_2_G_2	1-1.3%	16000	1.1625	15155
82	mis_chr19_3118944_A_T	GNA11 Q209L	TRUE	RTP0673	Op1	LotA	3	1-1.3-OP10022116_2_G_2	1-1.3%	16000	1.425	39486
83	mis_chr2_208248388_C_T	IDH1 R132H	TRUE	RTP0673	Op1	LotA	3	1-1.3-OP10022116_2_G_2	1-1.3%	16000	1.31875	78210
84	mis_chr2_208248389_G_A	IDH1 R132C	TRUE	RTP0673	Op1	LotA	3	1-1.3-OP10022116_2_G_2	1-1.3%	16000	1.175	78360
85	mis_chr2_29220829_G_T	ALK F1174L	TRUE	RTP0673	Op1	LotA	3	1-1.3-OP10022116_2_G_2	1-1.3%	16000	1.1625	39524
86	mis_chr3_179218294_G_A	PIK3CA E542K	TRUE	RTP0673	Op1	LotA	3	1-1.3-OP10022116_2_G_2	1-1.3%	16000	1.18125	64640
87	mis_chr3_179218303_G_A	PIK3CA E545K	TRUE	RTP0673	Op1	LotA	3	1-1.3-OP10022116_2_G_2	1-1.3%	16000	1.1	64954
88	mis_chr4_54285926_A_T	PDGFRA D842V	TRUE	RTP0673	Op1	LotA	3	1-1.3-OP10022116_2_G_2	1-1.3%	16000	1.225	47866
89	mis_chr4_54733155_A_T	KIT D816V	TRUE	RTP0673	Op1	LotA	3	1-1.3-OP10022116_2_G_2	1-1.3%	16000	1.13125	51548
90	mis_chr7_116783374_T_G	MET Y1253D	TRUE	RTP0673	Op1	LotA	3	1-1.3-OP10022116_2_G_2	1-1.3%	16000	0.84375	54146
91	mis_chr7_140753336_A_C	BRAF V600G	TRUE	RTP0673	Op1	LotA	3	1-1.3-OP10022116_2_G_2	1-1.3%	16000	0.95625	74550
92	mis_chr7_140753337_C_T	BRAF V600M	TRUE	RTP0673	Op1	LotA	3	1-1.3-OP10022116_2_G_2	1-1.3%	16000	1.075	74616
93	mis_chr7_55181378_C_T	EGFR T790M	TRUE	RTP0673	Op1	LotA	3	1-1.3-OP10022116_2_G_2	1-1.3%	16000	0.9375	53864
94	mis_chr7_55191822_T_G	EGFR L858R	TRUE	RTP0673	Op1	LotA	3	1-1.3-OP10022116_2_G_2	1-1.3%	16000	1.28125	50924
95	mis_chr7_55191831_T_A	EGFR L861Q	TRUE	RTP0673	Op1	LotA	3	1-1.3-OP10022116_2_G_2	1-1.3%	16000	0.9	51084
96	mis_chr9_77794572_T_A	GNAQ Q209L	TRUE	RTP0673	Op1	LotA	3	1-1.3-OP10022116_2_G_2	1-1.3%	16000	1.0625	28777
97	mis_chr10_121520163_G_C	FGFR2 S252W	TRUE	RTP0673	Op1	LotA	4	1-1.3-OP10022117_2_H_2	1-1.3%	16000	0.8625	23536
98	mis_chr1_114713907_T_A	NRAS Q61H	TRUE	RTP0673	Op1	LotA	4	1-1.3-OP10022117_2_H_2	1-1.3%	16000	1.00625	42702
99	mis_chr1_114713908_T_A	NRAS Q61L	TRUE	RTP0673	Op1	LotA	4	1-1.3-OP10022117_2_H_2	1-1.3%	16000	1.08125	42744
100	mis_chr1_114713908_T_C	NRAS Q61R	TRUE	RTP0673	Op1	LotA	4	1-1.3-OP10022117_2_H_2	1-1.3%	16000	1.175	42744
101	mis_chr1_114713909_G_T	NRAS Q61K	TRUE	RTP0673	Op1	LotA	4	1-1.3-OP10022117_2_H_2	1-1.3%	16000	1.31875	42558
102	mis_chr12_25225628_C_T	KRAS A146T	TRUE	RTP0673	Op1	LotA	4	1-1.3-OP10022117_2_H_2	1-1.3%	16000	1.19375	48112
103	mis_chr12_25227341_T_G	KRAS Q61H	TRUE	RTP0673	Op1	LotA	4	1-1.3-OP10022117_2_H_2	1-1.3%	16000	1.24375	38526
104	mis_chr12_25227342_T_A	KRAS Q61L	TRUE	RTP0673	Op1	LotA	4	1-1.3-OP10022117_2_H_2	1-1.3%	16000	1.2	38508
105	mis_chr12_25245350_C_A	KRAS G12V	TRUE	RTP0673	Op1	LotA	4	1-1.3-OP10022117_2_H_2	1-1.3%	16000	1.33125	67400
106	mis_chr12_25245350_C_G	KRAS G12A	TRUE	RTP0673	Op1	LotA	4	1-1.3-OP10022117_2_H_2	1-1.3%	16000	1.225	67400
107	mis_chr12_25245350_C_T	KRAS G12D	TRUE	RTP0673	Op1	LotA	4	1-1.3-OP10022117_2_H_2	1-1.3%	16000	1.1875	67400
108	mis_chr12_25245351_C_A	KRAS G12C	TRUE	RTP0673	Op1	LotA	4	1-1.3-OP10022117_2_H_2	1-1.3%	16000	1.31875	67416
109	mis_chr12_25245351_C_G	KRAS G12R	TRUE	RTP0673	Op1	LotA	4	1-1.3-OP10022117_2_H_2	1-1.3%	16000	0.96875	67416
110	mis_chr12_25245351_C_T	KRAS G12S	TRUE	RTP0673	Op1	LotA	4	1-1.3-OP10022117_2_H_2	1-1.3%	16000	1.075	67416
111	mis_chr15_66436825_C_T	MEK1 P124L	TRUE	RTP0673	Op1	LotA	4	1-1.3-OP10022117_2_H_2	1-1.3%	16000	1.49375	66198
112	mis_chr15_90088606_C_T	IDH2 R172K	TRUE	RTP0673	Op1	LotA	4	1-1.3-OP10022117_2_H_2	1-1.3%	16000	1.1875	28958
113	mis_chr15_90088702_C_T	IDH2 R140Q	TRUE	RTP0673	Op1	LotA	4	1-1.3-OP10022117_2_H_2	1-1.3%	16000	1.3375	10223
114	mis_chr19_3118944_A_T	GNA11 Q209L	TRUE	RTP0673	Op1	LotA	4	1-1.3-OP10022117_2_H_2	1-1.3%	16000	1.2875	37821
115	mis_chr2_208248388_C_T	IDH1 R132H	TRUE	RTP0673	Op1	LotA	4	1-1.3-OP10022117_2_H_2	1-1.3%	16000	1.31875	60374
116	mis_chr2_208248389_G_A	IDH1 R132C	TRUE	RTP0673	Op1	LotA	4	1-1.3-OP10022117_2_H_2	1-1.3%	16000	1.25625	60486
117	mis_chr2_29220829_G_T	ALK F1174L	TRUE	RTP0673	Op1	LotA	4	1-1.3-OP10022117_2_H_2	1-1.3%	16000	1.1	39576
118	mis_chr3_179218294_G_A	PIK3CA E542K	TRUE	RTP0673	Op1	LotA	4	1-1.3-OP10022117_2_H_2	1-1.3%	16000	1.09375	45444
119	mis_chr3_179218303_G_A	PIK3CA E545K	TRUE	RTP0673	Op1	LotA	4	1-1.3-OP10022117_2_H_2	1-1.3%	16000	1.08125	45654
120	mis_chr4_54285926_A_T	PDGFRA D842V	TRUE	RTP0673	Op1	LotA	4	1-1.3-OP10022117_2_H_2	1-1.3%	16000	1.425	25856
121	mis_chr4_54733155_A_T	KIT D816V	TRUE	RTP0673	Op1	LotA	4	1-1.3-OP10022117_2_H_2	1-1.3%	16000	1.075	35396
122	mis_chr7_116783374_T_G	MET Y1253D	TRUE	RTP0673	Op1	LotA	4	1-1.3-OP10022117_2_H_2	1-1.3%	16000	0.8875	29226
123	mis_chr7_140753336_A_C	BRAF V600G	TRUE	RTP0673	Op1	LotA	4	1-1.3-OP10022117_2_H_2	1-1.3%	16000	1.075	59258
124	mis_chr7_140753337_C_T	BRAF V600M	TRUE	RTP0673	Op1	LotA	4	1-1.3-OP10022117_2_H_2	1-1.3%	16000	0.8625	59334
125	mis_chr7_55181378_C_T	EGFR T790M	TRUE	RTP0673	Op1	LotA	4	1-1.3-OP10022117_2_H_2	1-1.3%	16000	0.99375	28494
126	mis_chr7_55191822_T_G	EGFR L858R	TRUE	RTP0673	Op1	LotA	4	1-1.3-OP10022117_2_H_2	1-1.3%	16000	0.98125	27750
127	mis_chr7_55191831_T_A	EGFR L861Q	TRUE	RTP0673	Op1	LotA	4	1-1.3-OP10022117_2_H_2	1-1.3%	16000	0.74375	27786
128	mis_chr9_77794572_T_A	GNAQ Q209L	TRUE	RTP0673	Op1	LotA	4	1-1.3-OP10022117_2_H_2	1-1.3%	16000	1.1875	19567
129	mis_chr10_121520163_G_C	FGFR2 S252W	TRUE	RTP0673	Op1	LotA	1	0.5-0.65-OP10022142_2_A_0	0.5-0.65%	16000	0.725	37559
130	mis_chr1_114713907_T_A	NRAS Q61H	TRUE	RTP0673	Op1	LotA	1	0.5-0.65-OP10022142_2_A_0	0.5-0.65%	16000	0.89375	56998
131	mis_chr1_114713908_T_A	NRAS Q61L	TRUE	RTP0673	Op1	LotA	1	0.5-0.65-OP10022142_2_A_0	0.5-0.65%	16000	0.58125	57028
132	mis_chr1_114713908_T_C	NRAS Q61R	TRUE	RTP0673	Op1	LotA	1	0.5-0.65-OP10022142_2_A_0	0.5-0.65%	16000	0.50625	57028
133	mis_chr1_114713909_G_T	NRAS Q61K	TRUE	RTP0673	Op1	LotA	1	0.5-0.65-OP10022142_2_A_0	0.5-0.65%	16000	0.475	56792
134	mis_chr12_25225628_C_T	KRAS A146T	TRUE	RTP0673	Op1	LotA	1	0.5-0.65-OP10022142_2_A_0	0.5-0.65%	16000	0.51875	78498
135	mis_chr12_25227341_T_G	KRAS Q61H	TRUE	RTP0673	Op1	LotA	1	0.5-0.65-OP10022142_2_A_0	0.5-0.65%	16000	0.58125	79624
136	mis_chr12_25227342_T_A	KRAS Q61L	TRUE	RTP0673	Op1	LotA	1	0.5-0.65-OP10022142_2_A_0	0.5-0.65%	16000	0.53125	79612
137	mis_chr12_25245350_C_A	KRAS G12V	TRUE	RTP0673	Op1	LotA	1	0.5-0.65-OP10022142_2_A_0	0.5-0.65%	16000	0.51875	71352
138	mis_chr12_25245350_C_G	KRAS G12A	TRUE	RTP0673	Op1	LotA	1	0.5-0.65-OP10022142_2_A_0	0.5-0.65%	16000	0.55	71352
139	mis_chr12_25245350_C_T	KRAS G12D	TRUE	RTP0673	Op1	LotA	1	0.5-0.65-OP10022142_2_A_0	0.5-0.65%	16000	0.5375	71352
140	mis_chr12_25245351_C_A	KRAS G12C	TRUE	RTP0673	Op1	LotA	1	0.5-0.65-OP10022142_2_A_0	0.5-0.65%	16000	0.6	71454
141	mis_chr12_25245351_C_G	KRAS G12R	TRUE	RTP0673	Op1	LotA	1	0.5-0.65-OP10022142_2_A_0	0.5-0.65%	16000	0.4125	71454
142	mis_chr12_25245351_C_T	KRAS G12S	TRUE	RTP0673	Op1	LotA	1	0.5-0.65-OP10022142_2_A_0	0.5-0.65%	16000	0.625	71454
143	mis_chr15_66436825_C_T	MEK1 P124L	TRUE	RTP0673	Op1	LotA	1	0.5-0.65-OP10022142_2_A_0	0.5-0.65%	16000	0.59375	78810
144	mis_chr15_90088606_C_T	IDH2 R172K	TRUE	RTP0673	Op1	LotA	1	0.5-0.65-OP10022142_2_A_0	0.5-0.65%	16000	0.5875	39615
145	mis_chr15_90088702_C_T	IDH2 R140Q	TRUE	RTP0673	Op1	LotA	1	0.5-0.65-OP10022142_2_A_0	0.5-0.65%	16000	0.4375	14256
146	mis_chr19_3118944_A_T	GNA11 Q209L	TRUE	RTP0673	Op1	LotA	1	0.5-0.65-OP10022142_2_A_0	0.5-0.65%	16000	0.6	39503
147	mis_chr2_208248388_C_T	IDH1 R132H	TRUE	RTP0673	Op1	LotA	1	0.5-0.65-OP10022142_2_A_0	0.5-0.65%	16000	0.675	78476
148	mis_chr2_208248389_G_A	IDH1 R132C	TRUE	RTP0673	Op1	LotA	1	0.5-0.65-OP10022142_2_A_0	0.5-0.65%	16000	0.6875	78642
149	mis_chr2_29220829_G_T	ALK F1174L	TRUE	RTP0673	Op1	LotA	1	0.5-0.65-OP10022142_2_A_0	0.5-0.65%	16000	0.6625	39511
150	mis_chr3_179218294_G_A	PIK3CA E542K	TRUE	RTP0673	Op1	LotA	1	0.5-0.65-OP10022142_2_A_0	0.5-0.65%	16000	0.55	57712
151	mis_chr3_179218303_G_A	PIK3CA E545K	TRUE	RTP0673	Op1	LotA	1	0.5-0.65-OP10022142_2_A_0	0.5-0.65%	16000	0.675	57920
152	mis_chr4_54285926_A_T	PDGFRA D842V	TRUE	RTP0673	Op1	LotA	1	0.5-0.65-OP10022142_2_A_0	0.5-0.65%	16000	0.59375	48878
153	mis_chr4_54733155_A_T	KIT D816V	TRUE	RTP0673	Op1	LotA	1	0.5-0.65-OP10022142_2_A_0	0.5-0.65%	16000	0.63125	46542
154	mis_chr7_116783374_T_G	MET Y1253D	TRUE	RTP0673	Op1	LotA	1	0.5-0.65-OP10022142_2_A_0	0.5-0.65%	16000	0.675	51658
155	mis_chr7_140753336_A_C	BRAF V600G	TRUE	RTP0673	Op1	LotA	1	0.5-0.65-OP10022142_2_A_0	0.5-0.65%	16000	0.5375	79272
156	mis_chr7_140753337_C_T	BRAF V600M	TRUE	RTP0673	Op1	LotA	1	0.5-0.65-OP10022142_2_A_0	0.5-0.65%	16000	0.53125	79344
157	mis_chr7_55181378_C_T	EGFR T790M	TRUE	RTP0673	Op1	LotA	1	0.5-0.65-OP10022142_2_A_0	0.5-0.65%	16000	0.51875	53834
158	mis_chr7_55191822_T_G	EGFR L858R	TRUE	RTP0673	Op1	LotA	1	0.5-0.65-OP10022142_2_A_0	0.5-0.65%	16000	0.35625	45972
159	mis_chr7_55191831_T_A	EGFR L861Q	TRUE	RTP0673	Op1	LotA	1	0.5-0.65-OP10022142_2_A_0	0.5-0.65%	16000	0.63125	46084
160	mis_chr9_77794572_T_A	GNAQ Q209L	TRUE	RTP0673	Op1	LotA	1	0.5-0.65-OP10022142_2_A_0	0.5-0.65%	16000	0.5125	29294
161	mis_chr10_121520163_G_C	FGFR2 S252W	TRUE	RTP0673	Op1	LotA	2	0.5-0.65-OP10022143_2_B_0	0.5-0.65%	16000	0.7125	31642
162	mis_chr1_114713907_T_A	NRAS Q61H	TRUE	RTP0673	Op1	LotA	2	0.5-0.65-OP10022143_2_B_0	0.5-0.65%	16000	0.55	55054
163	mis_chr1_114713908_T_A	NRAS Q61L	TRUE	RTP0673	Op1	LotA	2	0.5-0.65-OP10022143_2_B_0	0.5-0.65%	16000	0.525	55096
164	mis_chr1_114713908_T_C	NRAS Q61R	TRUE	RTP0673	Op1	LotA	2	0.5-0.65-OP10022143_2_B_0	0.5-0.65%	16000	0.3625	55096
165	mis_chr1_114713909_G_T	NRAS Q61K	TRUE	RTP0673	Op1	LotA	2	0.5-0.65-OP10022143_2_B_0	0.5-0.65%	16000	0.55625	54888
166	mis_chr12_25225628_C_T	KRAS A146T	TRUE	RTP0673	Op1	LotA	2	0.5-0.65-OP10022143_2_B_0	0.5-0.65%	16000	0.60625	76922
167	mis_chr12_25227341_T_G	KRAS Q61H	TRUE	RTP0673	Op1	LotA	2	0.5-0.65-OP10022143_2_B_0	0.5-0.65%	16000	0.61875	48696
168	mis_chr12_25227342_T_A	KRAS Q61L	TRUE	RTP0673	Op1	LotA	2	0.5-0.65-OP10022143_2_B_0	0.5-0.65%	16000	0.50625	48698
169	mis_chr12_25245350_C_A	KRAS G12V	TRUE	RTP0673	Op1	LotA	2	0.5-0.65-OP10022143_2_B_0	0.5-0.65%	16000	0.5625	78288
170	mis_chr12_25245350_C_G	KRAS G12A	TRUE	RTP0673	Op1	LotA	2	0.5-0.65-OP10022143_2_B_0	0.5-0.65%	16000	0.58125	78288
171	mis_chr12_25245350_C_T	KRAS G12D	TRUE	RTP0673	Op1	LotA	2	0.5-0.65-OP10022143_2_B_0	0.5-0.65%	16000	0.5125	78288
172	mis_chr12_25245351_C_A	KRAS G12C	TRUE	RTP0673	Op1	LotA	2	0.5-0.65-OP10022143_2_B_0	0.5-0.65%	16000	0.6125	78282
173	mis_chr12_25245351_C_G	KRAS G12R	TRUE	RTP0673	Op1	LotA	2	0.5-0.65-OP10022143_2_B_0	0.5-0.65%	16000	0.45625	78282
174	mis_chr12_25245351_C_T	KRAS G12S	TRUE	RTP0673	Op1	LotA	2	0.5-0.65-OP10022143_2_B_0	0.5-0.65%	16000	0.65	78282
175	mis_chr15_66436825_C_T	MEK1 P124L	TRUE	RTP0673	Op1	LotA	2	0.5-0.65-OP10022143_2_B_0	0.5-0.65%	16000	0.71875	78762
176	mis_chr15_90088606_C_T	IDH2 R172K	TRUE	RTP0673	Op1	LotA	2	0.5-0.65-OP10022143_2_B_0	0.5-0.65%	16000	0.7875	33692
177	mis_chr15_90088702_C_T	IDH2 R140Q	TRUE	RTP0673	Op1	LotA	2	0.5-0.65-OP10022143_2_B_0	0.5-0.65%	16000	0.4625	16535
178	mis_chr19_3118944_A_T	GNA11 Q209L	TRUE	RTP0673	Op1	LotA	2	0.5-0.65-OP10022143_2_B_0	0.5-0.65%	16000	0.6875	39309
179	mis_chr2_208248388_C_T	IDH1 R132H	TRUE	RTP0673	Op1	LotA	2	0.5-0.65-OP10022143_2_B_0	0.5-0.65%	16000	0.58125	78416
180	mis_chr2_208248389_G_A	IDH1 R132C	TRUE	RTP0673	Op1	LotA	2	0.5-0.65-OP10022143_2_B_0	0.5-0.65%	16000	0.5625	78538
181	mis_chr2_29220829_G_T	ALK F1174L	TRUE	RTP0673	Op1	LotA	2	0.5-0.65-OP10022143_2_B_0	0.5-0.65%	16000	0.55	39563
182	mis_chr3_179218294_G_A	PIK3CA E542K	TRUE	RTP0673	Op1	LotA	2	0.5-0.65-OP10022143_2_B_0	0.5-0.65%	16000	0.6375	62552
183	mis_chr3_179218303_G_A	PIK3CA E545K	TRUE	RTP0673	Op1	LotA	2	0.5-0.65-OP10022143_2_B_0	0.5-0.65%	16000	0.55625	62750
184	mis_chr4_54285926_A_T	PDGFRA D842V	TRUE	RTP0673	Op1	LotA	2	0.5-0.65-OP10022143_2_B_0	0.5-0.65%	16000	0.60625	37490
185	mis_chr4_54733155_A_T	KIT D816V	TRUE	RTP0673	Op1	LotA	2	0.5-0.65-OP10022143_2_B_0	0.5-0.65%	16000	0.44375	42990
186	mis_chr7_116783374_T_G	MET Y1253D	TRUE	RTP0673	Op1	LotA	2	0.5-0.65-OP10022143_2_B_0	0.5-0.65%	16000	0.48125	48110
187	mis_chr7_140753336_A_C	BRAF V600G	TRUE	RTP0673	Op1	LotA	2	0.5-0.65-OP10022143_2_B_0	0.5-0.65%	16000	0.41875	79310
188	mis_chr7_140753337_C_T	BRAF V600M	TRUE	RTP0673	Op1	LotA	2	0.5-0.65-OP10022143_2_B_0	0.5-0.65%	16000	0.58125	79388
189	mis_chr7_55181378_C_T	EGFR T790M	TRUE	RTP0673	Op1	LotA	2	0.5-0.65-OP10022143_2_B_0	0.5-0.65%	16000	0.5125	42176
190	mis_chr7_55191822_T_G	EGFR L858R	TRUE	RTP0673	Op1	LotA	2	0.5-0.65-OP10022143_2_B_0	0.5-0.65%	16000	0.4	39818
191	mis_chr7_55191831_T_A	EGFR L861Q	TRUE	RTP0673	Op1	LotA	2	0.5-0.65-OP10022143_2_B_0	0.5-0.65%	16000	0.29375	39864
192	mis_chr9_77794572_T_A	GNAQ Q209L	TRUE	RTP0673	Op1	LotA	2	0.5-0.65-OP10022143_2_B_0	0.5-0.65%	16000	0.7	29250
193	mis_chr10_121520163_G_C	FGFR2 S252W	TRUE	RTP0673	Op1	LotA	3	0.5-0.65-OP10022144_2_C_0	0.5-0.65%	16000	0.4375	39744
194	mis_chr1_114713907_T_A	NRAS Q61H	TRUE	RTP0673	Op1	LotA	3	0.5-0.65-OP10022144_2_C_0	0.5-0.65%	16000	0.475	62072
195	mis_chr1_114713908_T_A	NRAS Q61L	TRUE	RTP0673	Op1	LotA	3	0.5-0.65-OP10022144_2_C_0	0.5-0.65%	16000	0.625	62160
196	mis_chr1_114713908_T_C	NRAS Q61R	TRUE	RTP0673	Op1	LotA	3	0.5-0.65-OP10022144_2_C_0	0.5-0.65%	16000	0.725	62160
197	mis_chr1_114713909_G_T	NRAS Q61K	TRUE	RTP0673	Op1	LotA	3	0.5-0.65-OP10022144_2_C_0	0.5-0.65%	16000	0.525	61882
198	mis_chr12_25225628_C_T	KRAS A146T	TRUE	RTP0673	Op1	LotA	3	0.5-0.65-OP10022144_2_C_0	0.5-0.65%	16000	0.69375	74116
199	mis_chr12_25227341_T_G	KRAS Q61H	TRUE	RTP0673	Op1	LotA	3	0.5-0.65-OP10022144_2_C_0	0.5-0.65%	16000	0.60625	71562
200	mis_chr12_25227342_T_A	KRAS Q61L	TRUE	RTP0673	Op1	LotA	3	0.5-0.65-OP10022144_2_C_0	0.5-0.65%	16000	0.6875	71538
201	mis_chr12_25245350_C_A	KRAS G12V	TRUE	RTP0673	Op1	LotA	3	0.5-0.65-OP10022144_2_C_0	0.5-0.65%	16000	0.5625	78112
202	mis_chr12_25245350_C_G	KRAS G12A	TRUE	RTP0673	Op1	LotA	3	0.5-0.65-OP10022144_2_C_0	0.5-0.65%	16000	0.59375	78112
203	mis_chr12_25245350_C_T	KRAS G12D	TRUE	RTP0673	Op1	LotA	3	0.5-0.65-OP10022144_2_C_0	0.5-0.65%	16000	0.53125	78112
204	mis_chr12_25245351_C_A	KRAS G12C	TRUE	RTP0673	Op1	LotA	3	0.5-0.65-OP10022144_2_C_0	0.5-0.65%	16000	0.55625	78174
205	mis_chr12_25245351_C_G	KRAS G12R	TRUE	RTP0673	Op1	LotA	3	0.5-0.65-OP10022144_2_C_0	0.5-0.65%	16000	0.4625	78174
206	mis_chr12_25245351_C_T	KRAS G12S	TRUE	RTP0673	Op1	LotA	3	0.5-0.65-OP10022144_2_C_0	0.5-0.65%	16000	0.51875	78174
207	mis_chr15_66436825_C_T	MEK1 P124L	TRUE	RTP0673	Op1	LotA	3	0.5-0.65-OP10022144_2_C_0	0.5-0.65%	16000	0.70625	78826
208	mis_chr15_90088606_C_T	IDH2 R172K	TRUE	RTP0673	Op1	LotA	3	0.5-0.65-OP10022144_2_C_0	0.5-0.65%	16000	0.4625	39597
209	mis_chr15_90088702_C_T	IDH2 R140Q	TRUE	RTP0673	Op1	LotA	3	0.5-0.65-OP10022144_2_C_0	0.5-0.65%	16000	0.675	20290
210	mis_chr19_3118944_A_T	GNA11 Q209L	TRUE	RTP0673	Op1	LotA	3	0.5-0.65-OP10022144_2_C_0	0.5-0.65%	16000	0.4625	39486
211	mis_chr2_208248388_C_T	IDH1 R132H	TRUE	RTP0673	Op1	LotA	3	0.5-0.65-OP10022144_2_C_0	0.5-0.65%	16000	0.775	78434
212	mis_chr2_208248389_G_A	IDH1 R132C	TRUE	RTP0673	Op1	LotA	3	0.5-0.65-OP10022144_2_C_0	0.5-0.65%	16000	0.5	78592
213	mis_chr2_29220829_G_T	ALK F1174L	TRUE	RTP0673	Op1	LotA	3	0.5-0.65-OP10022144_2_C_0	0.5-0.65%	16000	0.8125	39550
214	mis_chr3_179218294_G_A	PIK3CA E542K	TRUE	RTP0673	Op1	LotA	3	0.5-0.65-OP10022144_2_C_0	0.5-0.65%	16000	0.56875	61682
215	mis_chr3_179218303_G_A	PIK3CA E545K	TRUE	RTP0673	Op1	LotA	3	0.5-0.65-OP10022144_2_C_0	0.5-0.65%	16000	0.45	61890
216	mis_chr4_54285926_A_T	PDGFRA D842V	TRUE	RTP0673	Op1	LotA	3	0.5-0.65-OP10022144_2_C_0	0.5-0.65%	16000	0.58125	37048
217	mis_chr4_54733155_A_T	KIT D816V	TRUE	RTP0673	Op1	LotA	3	0.5-0.65-OP10022144_2_C_0	0.5-0.65%	16000	0.61875	45582
218	mis_chr7_116783374_T_G	MET Y1253D	TRUE	RTP0673	Op1	LotA	3	0.5-0.65-OP10022144_2_C_0	0.5-0.65%	16000	0.50625	43360
219	mis_chr7_140753336_A_C	BRAF V600G	TRUE	RTP0673	Op1	LotA	3	0.5-0.65-OP10022144_2_C_0	0.5-0.65%	16000	0.48125	79286
220	mis_chr7_140753337_C_T	BRAF V600M	TRUE	RTP0673	Op1	LotA	3	0.5-0.65-OP10022144_2_C_0	0.5-0.65%	16000	0.61875	79346
221	mis_chr7_55181378_C_T	EGFR T790M	TRUE	RTP0673	Op1	LotA	3	0.5-0.65-OP10022144_2_C_0	0.5-0.65%	16000	0.4625	41778
222	mis_chr7_55191822_T_G	EGFR L858R	TRUE	RTP0673	Op1	LotA	3	0.5-0.65-OP10022144_2_C_0	0.5-0.65%	16000	0.4875	36938
223	mis_chr7_55191831_T_A	EGFR L861Q	TRUE	RTP0673	Op1	LotA	3	0.5-0.65-OP10022144_2_C_0	0.5-0.65%	16000	0.35	37050
224	mis_chr9_77794572_T_A	GNAQ Q209L	TRUE	RTP0673	Op1	LotA	3	0.5-0.65-OP10022144_2_C_0	0.5-0.65%	16000	0.5125	38116
225	mis_chr10_121520163_G_C	FGFR2 S252W	TRUE	RTP0673	Op1	LotA	4	0.5-0.65-OP10022145_2_D_0	0.5-0.65%	16000	0.7	34499
226	mis_chr1_114713907_T_A	NRAS Q61H	TRUE	RTP0673	Op1	LotA	4	0.5-0.65-OP10022145_2_D_0	0.5-0.65%	16000	0.7375	61710
227	mis_chr1_114713908_T_A	NRAS Q61L	TRUE	RTP0673	Op1	LotA	4	0.5-0.65-OP10022145_2_D_0	0.5-0.65%	16000	0.6	61750
228	mis_chr1_114713908_T_C	NRAS Q61R	TRUE	RTP0673	Op1	LotA	4	0.5-0.65-OP10022145_2_D_0	0.5-0.65%	16000	0.4625	61750
229	mis_chr1_114713909_G_T	NRAS Q61K	TRUE	RTP0673	Op1	LotA	4	0.5-0.65-OP10022145_2_D_0	0.5-0.65%	16000	0.65625	61462
230	mis_chr12_25225628_C_T	KRAS A146T	TRUE	RTP0673	Op1	LotA	4	0.5-0.65-OP10022145_2_D_0	0.5-0.65%	16000	0.5125	69444
231	mis_chr12_25227341_T_G	KRAS Q61H	TRUE	RTP0673	Op1	LotA	4	0.5-0.65-OP10022145_2_D_0	0.5-0.65%	16000	0.6375	63306
232	mis_chr12_25227342_T_A	KRAS Q61L	TRUE	RTP0673	Op1	LotA	4	0.5-0.65-OP10022145_2_D_0	0.5-0.65%	16000	0.53125	63276
233	mis_chr12_25245350_C_A	KRAS G12V	TRUE	RTP0673	Op1	LotA	4	0.5-0.65-OP10022145_2_D_0	0.5-0.65%	16000	0.6	77980
234	mis_chr12_25245350_C_G	KRAS G12A	TRUE	RTP0673	Op1	LotA	4	0.5-0.65-OP10022145_2_D_0	0.5-0.65%	16000	0.56875	77980
235	mis_chr12_25245350_C_T	KRAS G12D	TRUE	RTP0673	Op1	LotA	4	0.5-0.65-OP10022145_2_D_0	0.5-0.65%	16000	0.65	77980
236	mis_chr12_25245351_C_A	KRAS G12C	TRUE	RTP0673	Op1	LotA	4	0.5-0.65-OP10022145_2_D_0	0.5-0.65%	16000	0.74375	78082
237	mis_chr12_25245351_C_G	KRAS G12R	TRUE	RTP0673	Op1	LotA	4	0.5-0.65-OP10022145_2_D_0	0.5-0.65%	16000	0.55625	78082
238	mis_chr12_25245351_C_T	KRAS G12S	TRUE	RTP0673	Op1	LotA	4	0.5-0.65-OP10022145_2_D_0	0.5-0.65%	16000	0.7125	78082
239	mis_chr15_66436825_C_T	MEK1 P124L	TRUE	RTP0673	Op1	LotA	4	0.5-0.65-OP10022145_2_D_0	0.5-0.65%	16000	0.8	78834
240	mis_chr15_90088606_C_T	IDH2 R172K	TRUE	RTP0673	Op1	LotA	4	0.5-0.65-OP10022145_2_D_0	0.5-0.65%	16000	0.5125	37782
241	mis_chr15_90088702_C_T	IDH2 R140Q	TRUE	RTP0673	Op1	LotA	4	0.5-0.65-OP10022145_2_D_0	0.5-0.65%	16000	0.5125	21024
242	mis_chr19_3118944_A_T	GNA11 Q209L	TRUE	RTP0673	Op1	LotA	4	0.5-0.65-OP10022145_2_D_0	0.5-0.65%	16000	0.5875	39535
243	mis_chr2_208248388_C_T	IDH1 R132H	TRUE	RTP0673	Op1	LotA	4	0.5-0.65-OP10022145_2_D_0	0.5-0.65%	16000	0.68125	78250
244	mis_chr2_208248389_G_A	IDH1 R132C	TRUE	RTP0673	Op1	LotA	4	0.5-0.65-OP10022145_2_D_0	0.5-0.65%	16000	0.75625	78370
245	mis_chr2_29220829_G_T	ALK F1174L	TRUE	RTP0673	Op1	LotA	4	0.5-0.65-OP10022145_2_D_0	0.5-0.65%	16000	0.6125	39544
246	mis_chr3_179218294_G_A	PIK3CA E542K	TRUE	RTP0673	Op1	LotA	4	0.5-0.65-OP10022145_2_D_0	0.5-0.65%	16000	0.59375	68198
247	mis_chr3_179218303_G_A	PIK3CA E545K	TRUE	RTP0673	Op1	LotA	4	0.5-0.65-OP10022145_2_D_0	0.5-0.65%	16000	0.50625	68582
248	mis_chr4_54285926_A_T	PDGFRA D842V	TRUE	RTP0673	Op1	LotA	4	0.5-0.65-OP10022145_2_D_0	0.5-0.65%	16000	0.54375	39490
249	mis_chr4_54733155_A_T	KIT D816V	TRUE	RTP0673	Op1	LotA	4	0.5-0.65-OP10022145_2_D_0	0.5-0.65%	16000	0.69375	48198
250	mis_chr7_116783374_T_G	MET Y1253D	TRUE	RTP0673	Op1	LotA	4	0.5-0.65-OP10022145_2_D_0	0.5-0.65%	16000	0.35625	51312
251	mis_chr7_140753336_A_C	BRAF V600G	TRUE	RTP0673	Op1	LotA	4	0.5-0.65-OP10022145_2_D_0	0.5-0.65%	16000	0.5375	79216
252	mis_chr7_140753337_C_T	BRAF V600M	TRUE	RTP0673	Op1	LotA	4	0.5-0.65-OP10022145_2_D_0	0.5-0.65%	16000	0.55	79320
253	mis_chr7_55181378_C_T	EGFR T790M	TRUE	RTP0673	Op1	LotA	4	0.5-0.65-OP10022145_2_D_0	0.5-0.65%	16000	0.5	48546
254	mis_chr7_55191822_T_G	EGFR L858R	TRUE	RTP0673	Op1	LotA	4	0.5-0.65-OP10022145_2_D_0	0.5-0.65%	16000	0.475	46042
255	mis_chr7_55191831_T_A	EGFR L861Q	TRUE	RTP0673	Op1	LotA	4	0.5-0.65-OP10022145_2_D_0	0.5-0.65%	16000	0.55625	46160
256	mis_chr9_77794572_T_A	GNAQ Q209L	TRUE	RTP0673	Op1	LotA	4	0.5-0.65-OP10022145_2_D_0	0.5-0.65%	16000	0.725	31827
257	mis_chr10_121520163_G_C	FGFR2 S252W	TRUE	RTP0673	Op1	LotA	1	0.25-0.325-OP10022170_2_E_0	0.25-0.325%	16000	0.175	37530
258	mis_chr1_114713907_T_A	NRAS Q61H	TRUE	RTP0673	Op1	LotA	1	0.25-0.325-OP10022170_2_E_0	0.25-0.325%	16000	0.29375	56536
259	mis_chr1_114713908_T_A	NRAS Q61L	TRUE	RTP0673	Op1	LotA	1	0.25-0.325-OP10022170_2_E_0	0.25-0.325%	16000	0.26875	56562
260	mis_chr1_114713908_T_C	NRAS Q61R	TRUE	RTP0673	Op1	LotA	1	0.25-0.325-OP10022170_2_E_0	0.25-0.325%	16000	0.3125	56562
261	mis_chr1_114713909_G_T	NRAS Q61K	TRUE	RTP0673	Op1	LotA	1	0.25-0.325-OP10022170_2_E_0	0.25-0.325%	16000	0.31875	56294
262	mis_chr12_25225628_C_T	KRAS A146T	TRUE	RTP0673	Op1	LotA	1	0.25-0.325-OP10022170_2_E_0	0.25-0.325%	16000	0.3375	74210
263	mis_chr12_25227341_T_G	KRAS Q61H	TRUE	RTP0673	Op1	LotA	1	0.25-0.325-OP10022170_2_E_0	0.25-0.325%	16000	0.31875	63300
264	mis_chr12_25227342_T_A	KRAS Q61L	TRUE	RTP0673	Op1	LotA	1	0.25-0.325-OP10022170_2_E_0	0.25-0.325%	16000	0.25	63238
265	mis_chr12_25245350_C_A	KRAS G12V	TRUE	RTP0673	Op1	LotA	1	0.25-0.325-OP10022170_2_E_0	0.25-0.325%	16000	0.33125	78186
266	mis_chr12_25245350_C_G	KRAS G12A	TRUE	RTP0673	Op1	LotA	1	0.25-0.325-OP10022170_2_E_0	0.25-0.325%	16000	0.325	78186
267	mis_chr12_25245350_C_T	KRAS G12D	TRUE	RTP0673	Op1	LotA	1	0.25-0.325-OP10022170_2_E_0	0.25-0.325%	16000	0.26875	78186
268	mis_chr12_25245351_C_A	KRAS G12C	TRUE	RTP0673	Op1	LotA	1	0.25-0.325-OP10022170_2_E_0	0.25-0.325%	16000	0.35	78250
269	mis_chr12_25245351_C_G	KRAS G12R	TRUE	RTP0673	Op1	LotA	1	0.25-0.325-OP10022170_2_E_0	0.25-0.325%	16000	0.25	78250
270	mis_chr12_25245351_C_T	KRAS G12S	TRUE	RTP0673	Op1	LotA	1	0.25-0.325-OP10022170_2_E_0	0.25-0.325%	16000	0.33125	78250
271	mis_chr15_66436825_C_T	MEK1 P124L	TRUE	RTP0673	Op1	LotA	1	0.25-0.325-OP10022170_2_E_0	0.25-0.325%	16000	0.35625	78834
272	mis_chr15_90088606_C_T	IDH2 R172K	TRUE	RTP0673	Op1	LotA	1	0.25-0.325-OP10022170_2_E_0	0.25-0.325%	16000	0.35	39623
273	mis_chr15_90088702_C_T	IDH2 R140Q	TRUE	RTP0673	Op1	LotA	1	0.25-0.325-OP10022170_2_E_0	0.25-0.325%	16000	0.2875	18076
274	mis_chr19_3118944_A_T	GNA11 Q209L	TRUE	RTP0673	Op1	LotA	1	0.25-0.325-OP10022170_2_E_0	0.25-0.325%	16000	0.2	39512
275	mis_chr2_208248388_C_T	IDH1 R132H	TRUE	RTP0673	Op1	LotA	1	0.25-0.325-OP10022170_2_E_0	0.25-0.325%	16000	0.325	78400
276	mis_chr2_208248389_G_A	IDH1 R132C	TRUE	RTP0673	Op1	LotA	1	0.25-0.325-OP10022170_2_E_0	0.25-0.325%	16000	0.2625	78550
277	mis_chr2_29220829_G_T	ALK F1174L	TRUE	RTP0673	Op1	LotA	1	0.25-0.325-OP10022170_2_E_0	0.25-0.325%	16000	0.3125	39528
278	mis_chr3_179218294_G_A	PIK3CA E542K	TRUE	RTP0673	Op1	LotA	1	0.25-0.325-OP10022170_2_E_0	0.25-0.325%	16000	0.24375	59816
279	mis_chr3_179218303_G_A	PIK3CA E545K	TRUE	RTP0673	Op1	LotA	1	0.25-0.325-OP10022170_2_E_0	0.25-0.325%	16000	0.31875	60056
280	mis_chr4_54285926_A_T	PDGFRA D842V	TRUE	RTP0673	Op1	LotA	1	0.25-0.325-OP10022170_2_E_0	0.25-0.325%	16000	0.29375	35578
281	mis_chr4_54733155_A_T	KIT D816V	TRUE	RTP0673	Op1	LotA	1	0.25-0.325-OP10022170_2_E_0	0.25-0.325%	16000	0.4	46556
282	mis_chr7_116783374_T_G	MET Y1253D	TRUE	RTP0673	Op1	LotA	1	0.25-0.325-OP10022170_2_E_0	0.25-0.325%	16000	0.2875	42566
283	mis_chr7_140753336_A_C	BRAF V600G	TRUE	RTP0673	Op1	LotA	1	0.25-0.325-OP10022170_2_E_0	0.25-0.325%	16000	0.36875	78796
284	mis_chr7_140753337_C_T	BRAF V600M	TRUE	RTP0673	Op1	LotA	1	0.25-0.325-OP10022170_2_E_0	0.25-0.325%	16000	0.25	78860
285	mis_chr7_55181378_C_T	EGFR T790M	TRUE	RTP0673	Op1	LotA	1	0.25-0.325-OP10022170_2_E_0	0.25-0.325%	16000	0.23125	40706
286	mis_chr7_55191822_T_G	EGFR L858R	TRUE	RTP0673	Op1	LotA	1	0.25-0.325-OP10022170_2_E_0	0.25-0.325%	16000	0.275	39334
287	mis_chr7_55191831_T_A	EGFR L861Q	TRUE	RTP0673	Op1	LotA	1	0.25-0.325-OP10022170_2_E_0	0.25-0.325%	16000	0.3375	39410
288	mis_chr9_77794572_T_A	GNAQ Q209L	TRUE	RTP0673	Op1	LotA	1	0.25-0.325-OP10022170_2_E_0	0.25-0.325%	16000	0.475	33656
289	mis_chr10_121520163_G_C	FGFR2 S252W	TRUE	RTP0673	Op1	LotA	2	0.25-0.325-OP10022171_3_A_1	0.25-0.325%	16000	0.4	36095
290	mis_chr1_114713907_T_A	NRAS Q61H	TRUE	RTP0673	Op1	LotA	2	0.25-0.325-OP10022171_3_A_1	0.25-0.325%	16000	0.3375	65256
291	mis_chr1_114713908_T_A	NRAS Q61L	TRUE	RTP0673	Op1	LotA	2	0.25-0.325-OP10022171_3_A_1	0.25-0.325%	16000	0.3625	65318
292	mis_chr1_114713908_T_C	NRAS Q61R	TRUE	RTP0673	Op1	LotA	2	0.25-0.325-OP10022171_3_A_1	0.25-0.325%	16000	0.31875	65318
293	mis_chr1_114713909_G_T	NRAS Q61K	TRUE	RTP0673	Op1	LotA	2	0.25-0.325-OP10022171_3_A_1	0.25-0.325%	16000	0.225	65084
294	mis_chr12_25225628_C_T	KRAS A146T	TRUE	RTP0673	Op1	LotA	2	0.25-0.325-OP10022171_3_A_1	0.25-0.325%	16000	0.3875	78392
295	mis_chr12_25227341_T_G	KRAS Q61H	TRUE	RTP0673	Op1	LotA	2	0.25-0.325-OP10022171_3_A_1	0.25-0.325%	16000	0.35625	67518
296	mis_chr12_25227342_T_A	KRAS Q61L	TRUE	RTP0673	Op1	LotA	2	0.25-0.325-OP10022171_3_A_1	0.25-0.325%	16000	0.23125	67472
297	mis_chr12_25245350_C_A	KRAS G12V	TRUE	RTP0673	Op1	LotA	2	0.25-0.325-OP10022171_3_A_1	0.25-0.325%	16000	0.23125	78116
298	mis_chr12_25245350_C_G	KRAS G12A	TRUE	RTP0673	Op1	LotA	2	0.25-0.325-OP10022171_3_A_1	0.25-0.325%	16000	0.29375	78116
299	mis_chr12_25245350_C_T	KRAS G12D	TRUE	RTP0673	Op1	LotA	2	0.25-0.325-OP10022171_3_A_1	0.25-0.325%	16000	0.33125	78116
300	mis_chr12_25245351_C_A	KRAS G12C	TRUE	RTP0673	Op1	LotA	2	0.25-0.325-OP10022171_3_A_1	0.25-0.325%	16000	0.3375	78220
301	mis_chr12_25245351_C_G	KRAS G12R	TRUE	RTP0673	Op1	LotA	2	0.25-0.325-OP10022171_3_A_1	0.25-0.325%	16000	0.35625	78220
302	mis_chr12_25245351_C_T	KRAS G12S	TRUE	RTP0673	Op1	LotA	2	0.25-0.325-OP10022171_3_A_1	0.25-0.325%	16000	0.2125	78220
303	mis_chr15_66436825_C_T	MEK1 P124L	TRUE	RTP0673	Op1	LotA	2	0.25-0.325-OP10022171_3_A_1	0.25-0.325%	16000	0.31875	78776
304	mis_chr15_90088606_C_T	IDH2 R172K	TRUE	RTP0673	Op1	LotA	2	0.25-0.325-OP10022171_3_A_1	0.25-0.325%	16000	0.375	39616
305	mis_chr15_90088702_C_T	IDH2 R140Q	TRUE	RTP0673	Op1	LotA	2	0.25-0.325-OP10022171_3_A_1	0.25-0.325%	16000	0.2625	19971
306	mis_chr19_3118944_A_T	GNA11 Q209L	TRUE	RTP0673	Op1	LotA	2	0.25-0.325-OP10022171_3_A_1	0.25-0.325%	16000	0.4875	39486
307	mis_chr2_208248388_C_T	IDH1 R132H	TRUE	RTP0673	Op1	LotA	2	0.25-0.325-OP10022171_3_A_1	0.25-0.325%	16000	0.34375	78354
308	mis_chr2_208248389_G_A	IDH1 R132C	TRUE	RTP0673	Op1	LotA	2	0.25-0.325-OP10022171_3_A_1	0.25-0.325%	16000	0.34375	78470
309	mis_chr2_29220829_G_T	ALK F1174L	TRUE	RTP0673	Op1	LotA	2	0.25-0.325-OP10022171_3_A_1	0.25-0.325%	16000	0.175	39546
310	mis_chr3_179218294_G_A	PIK3CA E542K	TRUE	RTP0673	Op1	LotA	2	0.25-0.325-OP10022171_3_A_1	0.25-0.325%	16000	0.33125	70560
311	mis_chr3_179218303_G_A	PIK3CA E545K	TRUE	RTP0673	Op1	LotA	2	0.25-0.325-OP10022171_3_A_1	0.25-0.325%	16000	0.34375	70850
312	mis_chr4_54285926_A_T	PDGFRA D842V	TRUE	RTP0673	Op1	LotA	2	0.25-0.325-OP10022171_3_A_1	0.25-0.325%	16000	0.29375	58674
313	mis_chr4_54733155_A_T	KIT D816V	TRUE	RTP0673	Op1	LotA	2	0.25-0.325-OP10022171_3_A_1	0.25-0.325%	16000	0.51875	51740
314	mis_chr7_116783374_T_G	MET Y1253D	TRUE	RTP0673	Op1	LotA	2	0.25-0.325-OP10022171_3_A_1	0.25-0.325%	16000	0.2625	65146
315	mis_chr7_140753336_A_C	BRAF V600G	TRUE	RTP0673	Op1	LotA	2	0.25-0.325-OP10022171_3_A_1	0.25-0.325%	16000	0.2875	79256
316	mis_chr7_140753337_C_T	BRAF V600M	TRUE	RTP0673	Op1	LotA	2	0.25-0.325-OP10022171_3_A_1	0.25-0.325%	16000	0.2875	79306
317	mis_chr7_55181378_C_T	EGFR T790M	TRUE	RTP0673	Op1	LotA	2	0.25-0.325-OP10022171_3_A_1	0.25-0.325%	16000	0.36875	63412
318	mis_chr7_55191822_T_G	EGFR L858R	TRUE	RTP0673	Op1	LotA	2	0.25-0.325-OP10022171_3_A_1	0.25-0.325%	16000	0.1375	58322
319	mis_chr7_55191831_T_A	EGFR L861Q	TRUE	RTP0673	Op1	LotA	2	0.25-0.325-OP10022171_3_A_1	0.25-0.325%	16000	0.18125	58418
320	mis_chr9_77794572_T_A	GNAQ Q209L	TRUE	RTP0673	Op1	LotA	2	0.25-0.325-OP10022171_3_A_1	0.25-0.325%	16000	0.3875	33473
321	mis_chr10_121520163_G_C	FGFR2 S252W	TRUE	RTP0673	Op1	LotA	3	0.25-0.325-OP10022172_3_B_1	0.25-0.325%	16000	0.325	39762
322	mis_chr1_114713907_T_A	NRAS Q61H	TRUE	RTP0673	Op1	LotA	3	0.25-0.325-OP10022172_3_B_1	0.25-0.325%	16000	0.3	74858
323	mis_chr1_114713908_T_A	NRAS Q61L	TRUE	RTP0673	Op1	LotA	3	0.25-0.325-OP10022172_3_B_1	0.25-0.325%	16000	0.25625	74894
324	mis_chr1_114713908_T_C	NRAS Q61R	TRUE	RTP0673	Op1	LotA	3	0.25-0.325-OP10022172_3_B_1	0.25-0.325%	16000	0.3375	74894
325	mis_chr1_114713909_G_T	NRAS Q61K	TRUE	RTP0673	Op1	LotA	3	0.25-0.325-OP10022172_3_B_1	0.25-0.325%	16000	0.1625	74556
326	mis_chr12_25225628_C_T	KRAS A146T	TRUE	RTP0673	Op1	LotA	3	0.25-0.325-OP10022172_3_B_1	0.25-0.325%	16000	0.34375	78590
327	mis_chr12_25227341_T_G	KRAS Q61H	TRUE	RTP0673	Op1	LotA	3	0.25-0.325-OP10022172_3_B_1	0.25-0.325%	16000	0.325	79658
328	mis_chr12_25227342_T_A	KRAS Q61L	TRUE	RTP0673	Op1	LotA	3	0.25-0.325-OP10022172_3_B_1	0.25-0.325%	16000	0.24375	79614
329	mis_chr12_25245350_C_A	KRAS G12V	TRUE	RTP0673	Op1	LotA	3	0.25-0.325-OP10022172_3_B_1	0.25-0.325%	16000	0.21875	78358
330	mis_chr12_25245350_C_G	KRAS G12A	TRUE	RTP0673	Op1	LotA	3	0.25-0.325-OP10022172_3_B_1	0.25-0.325%	16000	0.2375	78358
331	mis_chr12_25245350_C_T	KRAS G12D	TRUE	RTP0673	Op1	LotA	3	0.25-0.325-OP10022172_3_B_1	0.25-0.325%	16000	0.34375	78358
332	mis_chr12_25245351_C_A	KRAS G12C	TRUE	RTP0673	Op1	LotA	3	0.25-0.325-OP10022172_3_B_1	0.25-0.325%	16000	0.3375	78398
333	mis_chr12_25245351_C_G	KRAS G12R	TRUE	RTP0673	Op1	LotA	3	0.25-0.325-OP10022172_3_B_1	0.25-0.325%	16000	0.20625	78398
334	mis_chr12_25245351_C_T	KRAS G12S	TRUE	RTP0673	Op1	LotA	3	0.25-0.325-OP10022172_3_B_1	0.25-0.325%	16000	0.325	78398
335	mis_chr15_66436825_C_T	MEK1 P124L	TRUE	RTP0673	Op1	LotA	3	0.25-0.325-OP10022172_3_B_1	0.25-0.325%	16000	0.38125	78826
336	mis_chr15_90088606_C_T	IDH2 R172K	TRUE	RTP0673	Op1	LotA	3	0.25-0.325-OP10022172_3_B_1	0.25-0.325%	16000	0.4625	39626
337	mis_chr15_90088702_C_T	IDH2 R140Q	FALSE	RTP0673	Op1	LotA	3	0.25-0.325-OP10022172_3_B_1	0.25-0.325%	16000	#N/A	#N/A
338	mis_chr19_3118944_A_T	GNA11 Q209L	TRUE	RTP0673	Op1	LotA	3	0.25-0.325-OP10022172_3_B_1	0.25-0.325%	16000	0.2875	39547
339	mis_chr2_208248388_C_T	IDH1 R132H	TRUE	RTP0673	Op1	LotA	3	0.25-0.325-OP10022172_3_B_1	0.25-0.325%	16000	0.21875	78476
340	mis_chr2_208248389_G_A	IDH1 R132C	TRUE	RTP0673	Op1	LotA	3	0.25-0.325-OP10022172_3_B_1	0.25-0.325%	16000	0.3875	78600
341	mis_chr2_29220829_G_T	ALK F1174L	TRUE	RTP0673	Op1	LotA	3	0.25-0.325-OP10022172_3_B_1	0.25-0.325%	16000	0.375	39545
342	mis_chr3_179218294_G_A	PIK3CA E542K	TRUE	RTP0673	Op1	LotA	3	0.25-0.325-OP10022172_3_B_1	0.25-0.325%	16000	0.24375	69134
343	mis_chr3_179218303_G_A	PIK3CA E545K	TRUE	RTP0673	Op1	LotA	3	0.25-0.325-OP10022172_3_B_1	0.25-0.325%	16000	0.33125	69428
344	mis_chr4_54285926_A_T	PDGFRA D842V	TRUE	RTP0673	Op1	LotA	3	0.25-0.325-OP10022172_3_B_1	0.25-0.325%	16000	0.3625	58990
345	mis_chr4_54733155_A_T	KIT D816V	TRUE	RTP0673	Op1	LotA	3	0.25-0.325-OP10022172_3_B_1	0.25-0.325%	16000	0.29375	52462
346	mis_chr7_116783374_T_G	MET Y1253D	TRUE	RTP0673	Op1	LotA	3	0.25-0.325-OP10022172_3_B_1	0.25-0.325%	16000	0.15	64060
347	mis_chr7_140753336_A_C	BRAF V600G	TRUE	RTP0673	Op1	LotA	3	0.25-0.325-OP10022172_3_B_1	0.25-0.325%	16000	0.2375	79276
348	mis_chr7_140753337_C_T	BRAF V600M	TRUE	RTP0673	Op1	LotA	3	0.25-0.325-OP10022172_3_B_1	0.25-0.325%	16000	0.28125	79318
349	mis_chr7_55181378_C_T	EGFR T790M	TRUE	RTP0673	Op1	LotA	3	0.25-0.325-OP10022172_3_B_1	0.25-0.325%	16000	0.1125	64838
350	mis_chr7_55191822_T_G	EGFR L858R	TRUE	RTP0673	Op1	LotA	3	0.25-0.325-OP10022172_3_B_1	0.25-0.325%	16000	0.15	58238
351	mis_chr7_55191831_T_A	EGFR L861Q	TRUE	RTP0673	Op1	LotA	3	0.25-0.325-OP10022172_3_B_1	0.25-0.325%	16000	0.2125	58406
352	mis_chr9_77794572_T_A	GNAQ Q209L	TRUE	RTP0673	Op1	LotA	3	0.25-0.325-OP10022172_3_B_1	0.25-0.325%	16000	0.3375	37685
353	mis_chr10_121520163_G_C	FGFR2 S252W	TRUE	RTP0673	Op1	LotA	4	0.25-0.325-OP10022173_3_C_1	0.25-0.325%	16000	0.3	36819
354	mis_chr1_114713907_T_A	NRAS Q61H	TRUE	RTP0673	Op1	LotA	4	0.25-0.325-OP10022173_3_C_1	0.25-0.325%	16000	0.2875	68132
355	mis_chr1_114713908_T_A	NRAS Q61L	TRUE	RTP0673	Op1	LotA	4	0.25-0.325-OP10022173_3_C_1	0.25-0.325%	16000	0.23125	68196
356	mis_chr1_114713908_T_C	NRAS Q61R	TRUE	RTP0673	Op1	LotA	4	0.25-0.325-OP10022173_3_C_1	0.25-0.325%	16000	0.30625	68196
357	mis_chr1_114713909_G_T	NRAS Q61K	TRUE	RTP0673	Op1	LotA	4	0.25-0.325-OP10022173_3_C_1	0.25-0.325%	16000	0.44375	67892
358	mis_chr12_25225628_C_T	KRAS A146T	TRUE	RTP0673	Op1	LotA	4	0.25-0.325-OP10022173_3_C_1	0.25-0.325%	16000	0.33125	78466
359	mis_chr12_25227341_T_G	KRAS Q61H	TRUE	RTP0673	Op1	LotA	4	0.25-0.325-OP10022173_3_C_1	0.25-0.325%	16000	0.2875	58098
360	mis_chr12_25227342_T_A	KRAS Q61L	TRUE	RTP0673	Op1	LotA	4	0.25-0.325-OP10022173_3_C_1	0.25-0.325%	16000	0.29375	58062
361	mis_chr12_25245350_C_A	KRAS G12V	TRUE	RTP0673	Op1	LotA	4	0.25-0.325-OP10022173_3_C_1	0.25-0.325%	16000	0.275	78042
362	mis_chr12_25245350_C_G	KRAS G12A	TRUE	RTP0673	Op1	LotA	4	0.25-0.325-OP10022173_3_C_1	0.25-0.325%	16000	0.35	78042
363	mis_chr12_25245350_C_T	KRAS G12D	TRUE	RTP0673	Op1	LotA	4	0.25-0.325-OP10022173_3_C_1	0.25-0.325%	16000	0.28125	78042
364	mis_chr12_25245351_C_A	KRAS G12C	TRUE	RTP0673	Op1	LotA	4	0.25-0.325-OP10022173_3_C_1	0.25-0.325%	16000	0.2625	78084
365	mis_chr12_25245351_C_G	KRAS G12R	TRUE	RTP0673	Op1	LotA	4	0.25-0.325-OP10022173_3_C_1	0.25-0.325%	16000	0.2875	78084
366	mis_chr12_25245351_C_T	KRAS G12S	TRUE	RTP0673	Op1	LotA	4	0.25-0.325-OP10022173_3_C_1	0.25-0.325%	16000	0.29375	78084
367	mis_chr15_66436825_C_T	MEK1 P124L	TRUE	RTP0673	Op1	LotA	4	0.25-0.325-OP10022173_3_C_1	0.25-0.325%	16000	0.29375	78790
368	mis_chr15_90088606_C_T	IDH2 R172K	TRUE	RTP0673	Op1	LotA	4	0.25-0.325-OP10022173_3_C_1	0.25-0.325%	16000	0.35	39619
369	mis_chr15_90088702_C_T	IDH2 R140Q	TRUE	RTP0673	Op1	LotA	4	0.25-0.325-OP10022173_3_C_1	0.25-0.325%	16000	0.225	24205
370	mis_chr19_3118944_A_T	GNA11 Q209L	TRUE	RTP0673	Op1	LotA	4	0.25-0.325-OP10022173_3_C_1	0.25-0.325%	16000	0.525	39502
371	mis_chr2_208248388_C_T	IDH1 R132H	TRUE	RTP0673	Op1	LotA	4	0.25-0.325-OP10022173_3_C_1	0.25-0.325%	16000	0.26875	78270
372	mis_chr2_208248389_G_A	IDH1 R132C	TRUE	RTP0673	Op1	LotA	4	0.25-0.325-OP10022173_3_C_1	0.25-0.325%	16000	0.275	78430
373	mis_chr2_29220829_G_T	ALK F1174L	TRUE	RTP0673	Op1	LotA	4	0.25-0.325-OP10022173_3_C_1	0.25-0.325%	16000	0.275	39531
374	mis_chr3_179218294_G_A	PIK3CA E542K	TRUE	RTP0673	Op1	LotA	4	0.25-0.325-OP10022173_3_C_1	0.25-0.325%	16000	0.3125	72768
375	mis_chr3_179218303_G_A	PIK3CA E545K	TRUE	RTP0673	Op1	LotA	4	0.25-0.325-OP10022173_3_C_1	0.25-0.325%	16000	0.2625	73078
376	mis_chr4_54285926_A_T	PDGFRA D842V	TRUE	RTP0673	Op1	LotA	4	0.25-0.325-OP10022173_3_C_1	0.25-0.325%	16000	0.3125	52834
377	mis_chr4_54733155_A_T	KIT D816V	TRUE	RTP0673	Op1	LotA	4	0.25-0.325-OP10022173_3_C_1	0.25-0.325%	16000	0.425	55602
378	mis_chr7_116783374_T_G	MET Y1253D	TRUE	RTP0673	Op1	LotA	4	0.25-0.325-OP10022173_3_C_1	0.25-0.325%	16000	0.23125	61410
379	mis_chr7_140753336_A_C	BRAF V600G	TRUE	RTP0673	Op1	LotA	4	0.25-0.325-OP10022173_3_C_1	0.25-0.325%	16000	0.2625	79156
380	mis_chr7_140753337_C_T	BRAF V600M	TRUE	RTP0673	Op1	LotA	4	0.25-0.325-OP10022173_3_C_1	0.25-0.325%	16000	0.26875	79304
381	mis_chr7_55181378_C_T	EGFR T790M	TRUE	RTP0673	Op1	LotA	4	0.25-0.325-OP10022173_3_C_1	0.25-0.325%	16000	0.28125	67594
382	mis_chr7_55191822_T_G	EGFR L858R	TRUE	RTP0673	Op1	LotA	4	0.25-0.325-OP10022173_3_C_1	0.25-0.325%	16000	0.2125	64200
383	mis_chr7_55191831_T_A	EGFR L861Q	TRUE	RTP0673	Op1	LotA	4	0.25-0.325-OP10022173_3_C_1	0.25-0.325%	16000	0.21875	64406
384	mis_chr9_77794572_T_A	GNAQ Q209L	TRUE	RTP0673	Op1	LotA	4	0.25-0.325-OP10022173_3_C_1	0.25-0.325%	16000	0.325	33356
385	mis_chr10_121520163_G_C	FGFR2 S252W	TRUE	RTP0673	Op1	LotA	5	0.25-0.325-OP10022174_3_D_1	0.25-0.325%	16000	0.275	31924
386	mis_chr1_114713907_T_A	NRAS Q61H	TRUE	RTP0673	Op1	LotA	5	0.25-0.325-OP10022174_3_D_1	0.25-0.325%	16000	0.4875	78224
387	mis_chr1_114713908_T_A	NRAS Q61L	TRUE	RTP0673	Op1	LotA	5	0.25-0.325-OP10022174_3_D_1	0.25-0.325%	16000	0.26875	78308
388	mis_chr1_114713908_T_C	NRAS Q61R	TRUE	RTP0673	Op1	LotA	5	0.25-0.325-OP10022174_3_D_1	0.25-0.325%	16000	0.39375	78308
389	mis_chr1_114713909_G_T	NRAS Q61K	TRUE	RTP0673	Op1	LotA	5	0.25-0.325-OP10022174_3_D_1	0.25-0.325%	16000	0.25625	78000
390	mis_chr12_25225628_C_T	KRAS A146T	TRUE	RTP0673	Op1	LotA	5	0.25-0.325-OP10022174_3_D_1	0.25-0.325%	16000	0.25625	66944
391	mis_chr12_25227341_T_G	KRAS Q61H	TRUE	RTP0673	Op1	LotA	5	0.25-0.325-OP10022174_3_D_1	0.25-0.325%	16000	0.275	47428
392	mis_chr12_25227342_T_A	KRAS Q61L	TRUE	RTP0673	Op1	LotA	5	0.25-0.325-OP10022174_3_D_1	0.25-0.325%	16000	0.21875	47356
393	mis_chr12_25245350_C_A	KRAS G12V	TRUE	RTP0673	Op1	LotA	5	0.25-0.325-OP10022174_3_D_1	0.25-0.325%	16000	0.31875	78238
394	mis_chr12_25245350_C_G	KRAS G12A	TRUE	RTP0673	Op1	LotA	5	0.25-0.325-OP10022174_3_D_1	0.25-0.325%	16000	0.31875	78238
395	mis_chr12_25245350_C_T	KRAS G12D	TRUE	RTP0673	Op1	LotA	5	0.25-0.325-OP10022174_3_D_1	0.25-0.325%	16000	0.41875	78238
396	mis_chr12_25245351_C_A	KRAS G12C	TRUE	RTP0673	Op1	LotA	5	0.25-0.325-OP10022174_3_D_1	0.25-0.325%	16000	0.4125	78232
397	mis_chr12_25245351_C_G	KRAS G12R	TRUE	RTP0673	Op1	LotA	5	0.25-0.325-OP10022174_3_D_1	0.25-0.325%	16000	0.26875	78232
398	mis_chr12_25245351_C_T	KRAS G12S	TRUE	RTP0673	Op1	LotA	5	0.25-0.325-OP10022174_3_D_1	0.25-0.325%	16000	0.25625	78232
399	mis_chr15_66436825_C_T	MEK1 P124L	TRUE	RTP0673	Op1	LotA	5	0.25-0.325-OP10022174_3_D_1	0.25-0.325%	16000	0.3625	78890
400	mis_chr15_90088606_C_T	IDH2 R172K	TRUE	RTP0673	Op1	LotA	5	0.25-0.325-OP10022174_3_D_1	0.25-0.325%	16000	0.4	35155
401	mis_chr15_90088702_C_T	IDH2 R140Q	TRUE	RTP0673	Op1	LotA	5	0.25-0.325-OP10022174_3_D_1	0.25-0.325%	16000	0.4125	14649
402	mis_chr19_3118944_A_T	GNA11 Q209L	TRUE	RTP0673	Op1	LotA	5	0.25-0.325-OP10022174_3_D_1	0.25-0.325%	16000	0.325	39541
403	mis_chr2_208248388_C_T	IDH1 R132H	TRUE	RTP0673	Op1	LotA	5	0.25-0.325-OP10022174_3_D_1	0.25-0.325%	16000	0.35	78296
404	mis_chr2_208248389_G_A	IDH1 R132C	TRUE	RTP0673	Op1	LotA	5	0.25-0.325-OP10022174_3_D_1	0.25-0.325%	16000	0.35625	78436
405	mis_chr2_29220829_G_T	ALK F1174L	TRUE	RTP0673	Op1	LotA	5	0.25-0.325-OP10022174_3_D_1	0.25-0.325%	16000	0.3125	39534
406	mis_chr3_179218294_G_A	PIK3CA E542K	TRUE	RTP0673	Op1	LotA	5	0.25-0.325-OP10022174_3_D_1	0.25-0.325%	16000	0.29375	66076
407	mis_chr3_179218303_G_A	PIK3CA E545K	TRUE	RTP0673	Op1	LotA	5	0.25-0.325-OP10022174_3_D_1	0.25-0.325%	16000	0.33125	66394
408	mis_chr4_54285926_A_T	PDGFRA D842V	TRUE	RTP0673	Op1	LotA	5	0.25-0.325-OP10022174_3_D_1	0.25-0.325%	16000	0.23125	47856
409	mis_chr4_54733155_A_T	KIT D816V	TRUE	RTP0673	Op1	LotA	5	0.25-0.325-OP10022174_3_D_1	0.25-0.325%	16000	0.4375	54092
410	mis_chr7_116783374_T_G	MET Y1253D	TRUE	RTP0673	Op1	LotA	5	0.25-0.325-OP10022174_3_D_1	0.25-0.325%	16000	0.21875	49136
411	mis_chr7_140753336_A_C	BRAF V600G	TRUE	RTP0673	Op1	LotA	5	0.25-0.325-OP10022174_3_D_1	0.25-0.325%	16000	0.21875	67628
412	mis_chr7_140753337_C_T	BRAF V600M	TRUE	RTP0673	Op1	LotA	5	0.25-0.325-OP10022174_3_D_1	0.25-0.325%	16000	0.2875	67690
413	mis_chr7_55181378_C_T	EGFR T790M	TRUE	RTP0673	Op1	LotA	5	0.25-0.325-OP10022174_3_D_1	0.25-0.325%	16000	0.2125	55906
414	mis_chr7_55191822_T_G	EGFR L858R	TRUE	RTP0673	Op1	LotA	5	0.25-0.325-OP10022174_3_D_1	0.25-0.325%	16000	0.23125	50946
415	mis_chr7_55191831_T_A	EGFR L861Q	TRUE	RTP0673	Op1	LotA	5	0.25-0.325-OP10022174_3_D_1	0.25-0.325%	16000	0.29375	51052
416	mis_chr9_77794572_T_A	GNAQ Q209L	TRUE	RTP0673	Op1	LotA	5	0.25-0.325-OP10022174_3_D_1	0.25-0.325%	16000	0.3125	29126
417	mis_chr10_121520163_G_C	FGFR2 S252W	TRUE	RTP0673	Op1	LotA	1	0.13-0.16-OP10022208_3_E_1	0.13-0.16%	16000	0.2	39726
418	mis_chr1_114713907_T_A	NRAS Q61H	TRUE	RTP0673	Op1	LotA	1	0.13-0.16-OP10022208_3_E_1	0.13-0.16%	16000	0.14375	63396
419	mis_chr1_114713908_T_A	NRAS Q61L	FALSE	RTP0673	Op1	LotA	1	0.13-0.16-OP10022208_3_E_1	0.13-0.16%	16000	#N/A	#N/A
420	mis_chr1_114713908_T_C	NRAS Q61R	TRUE	RTP0673	Op1	LotA	1	0.13-0.16-OP10022208_3_E_1	0.13-0.16%	16000	0.1375	63440
421	mis_chr1_114713909_G_T	NRAS Q61K	TRUE	RTP0673	Op1	LotA	1	0.13-0.16-OP10022208_3_E_1	0.13-0.16%	16000	0.1375	63140
422	mis_chr12_25225628_C_T	KRAS A146T	TRUE	RTP0673	Op1	LotA	1	0.13-0.16-OP10022208_3_E_1	0.13-0.16%	16000	0.1125	67500
423	mis_chr12_25227341_T_G	KRAS Q61H	TRUE	RTP0673	Op1	LotA	1	0.13-0.16-OP10022208_3_E_1	0.13-0.16%	16000	0.1625	62066
424	mis_chr12_25227342_T_A	KRAS Q61L	TRUE	RTP0673	Op1	LotA	1	0.13-0.16-OP10022208_3_E_1	0.13-0.16%	16000	0.2	62038
425	mis_chr12_25245350_C_A	KRAS G12V	TRUE	RTP0673	Op1	LotA	1	0.13-0.16-OP10022208_3_E_1	0.13-0.16%	16000	0.18125	78350
426	mis_chr12_25245350_C_G	KRAS G12A	TRUE	RTP0673	Op1	LotA	1	0.13-0.16-OP10022208_3_E_1	0.13-0.16%	16000	0.11875	78350
427	mis_chr12_25245350_C_T	KRAS G12D	TRUE	RTP0673	Op1	LotA	1	0.13-0.16-OP10022208_3_E_1	0.13-0.16%	16000	0.11875	78350
428	mis_chr12_25245351_C_A	KRAS G12C	TRUE	RTP0673	Op1	LotA	1	0.13-0.16-OP10022208_3_E_1	0.13-0.16%	16000	0.19375	78350
429	mis_chr12_25245351_C_G	KRAS G12R	TRUE	RTP0673	Op1	LotA	1	0.13-0.16-OP10022208_3_E_1	0.13-0.16%	16000	0.19375	78350
430	mis_chr12_25245351_C_T	KRAS G12S	TRUE	RTP0673	Op1	LotA	1	0.13-0.16-OP10022208_3_E_1	0.13-0.16%	16000	0.18125	78350
431	mis_chr15_66436825_C_T	MEK1 P124L	TRUE	RTP0673	Op1	LotA	1	0.13-0.16-OP10022208_3_E_1	0.13-0.16%	16000	0.16875	78820
432	mis_chr15_90088606_C_T	IDH2 R172K	FALSE	RTP0673	Op1	LotA	1	0.13-0.16-OP10022208_3_E_1	0.13-0.16%	16000	#N/A	#N/A
433	mis_chr15_90088702_C_T	IDH2 R140Q	FALSE	RTP0673	Op1	LotA	1	0.13-0.16-OP10022208_3_E_1	0.13-0.16%	16000	#N/A	#N/A
434	mis_chr19_3118944_A_T	GNA11 Q209L	TRUE	RTP0673	Op1	LotA	1	0.13-0.16-OP10022208_3_E_1	0.13-0.16%	16000	0.2375	39529
435	mis_chr2_208248388_C_T	IDH1 R132H	TRUE	RTP0673	Op1	LotA	1	0.13-0.16-OP10022208_3_E_1	0.13-0.16%	16000	0.21875	78352
436	mis_chr2_208248389_G_A	IDH1 R132C	TRUE	RTP0673	Op1	LotA	1	0.13-0.16-OP10022208_3_E_1	0.13-0.16%	16000	0.175	78460
437	mis_chr2_29220829_G_T	ALK F1174L	FALSE	RTP0673	Op1	LotA	1	0.13-0.16-OP10022208_3_E_1	0.13-0.16%	16000	#N/A	#N/A
438	mis_chr3_179218294_G_A	PIK3CA E542K	TRUE	RTP0673	Op1	LotA	1	0.13-0.16-OP10022208_3_E_1	0.13-0.16%	16000	0.15625	68604
439	mis_chr3_179218303_G_A	PIK3CA E545K	TRUE	RTP0673	Op1	LotA	1	0.13-0.16-OP10022208_3_E_1	0.13-0.16%	16000	0.13125	68976
440	mis_chr4_54285926_A_T	PDGFRA D842V	TRUE	RTP0673	Op1	LotA	1	0.13-0.16-OP10022208_3_E_1	0.13-0.16%	16000	0.09375	43302
441	mis_chr4_54733155_A_T	KIT D816V	TRUE	RTP0673	Op1	LotA	1	0.13-0.16-OP10022208_3_E_1	0.13-0.16%	16000	0.275	46266
442	mis_chr7_116783374_T_G	MET Y1253D	TRUE	RTP0673	Op1	LotA	1	0.13-0.16-OP10022208_3_E_1	0.13-0.16%	16000	0.11875	58014
443	mis_chr7_140753336_A_C	BRAF V600G	TRUE	RTP0673	Op1	LotA	1	0.13-0.16-OP10022208_3_E_1	0.13-0.16%	16000	0.10625	79194
444	mis_chr7_140753337_C_T	BRAF V600M	TRUE	RTP0673	Op1	LotA	1	0.13-0.16-OP10022208_3_E_1	0.13-0.16%	16000	0.2	79314
445	mis_chr7_55181378_C_T	EGFR T790M	TRUE	RTP0673	Op1	LotA	1	0.13-0.16-OP10022208_3_E_1	0.13-0.16%	16000	0.15625	58622
446	mis_chr7_55191822_T_G	EGFR L858R	TRUE	RTP0673	Op1	LotA	1	0.13-0.16-OP10022208_3_E_1	0.13-0.16%	16000	0.16875	57220
447	mis_chr7_55191831_T_A	EGFR L861Q	TRUE	RTP0673	Op1	LotA	1	0.13-0.16-OP10022208_3_E_1	0.13-0.16%	16000	0.11875	57296
448	mis_chr9_77794572_T_A	GNAQ Q209L	TRUE	RTP0673	Op1	LotA	1	0.13-0.16-OP10022208_3_E_1	0.13-0.16%	16000	0.225	37439
449	mis_chr10_121520163_G_C	FGFR2 S252W	TRUE	RTP0673	Op1	LotA	2	0.13-0.16-OP10022209_3_F_1	0.13-0.16%	16000	0.275	28690
450	mis_chr1_114713907_T_A	NRAS Q61H	TRUE	RTP0673	Op1	LotA	2	0.13-0.16-OP10022209_3_F_1	0.13-0.16%	16000	0.16875	54748
451	mis_chr1_114713908_T_A	NRAS Q61L	TRUE	RTP0673	Op1	LotA	2	0.13-0.16-OP10022209_3_F_1	0.13-0.16%	16000	0.125	54774
452	mis_chr1_114713908_T_C	NRAS Q61R	TRUE	RTP0673	Op1	LotA	2	0.13-0.16-OP10022209_3_F_1	0.13-0.16%	16000	0.1	54774
453	mis_chr1_114713909_G_T	NRAS Q61K	TRUE	RTP0673	Op1	LotA	2	0.13-0.16-OP10022209_3_F_1	0.13-0.16%	16000	0.1	54622
454	mis_chr12_25225628_C_T	KRAS A146T	TRUE	RTP0673	Op1	LotA	2	0.13-0.16-OP10022209_3_F_1	0.13-0.16%	16000	0.175	57368
455	mis_chr12_25227341_T_G	KRAS Q61H	TRUE	RTP0673	Op1	LotA	2	0.13-0.16-OP10022209_3_F_1	0.13-0.16%	16000	0.1625	41040
456	mis_chr12_25227342_T_A	KRAS Q61L	TRUE	RTP0673	Op1	LotA	2	0.13-0.16-OP10022209_3_F_1	0.13-0.16%	16000	0.1875	41012
457	mis_chr12_25245350_C_A	KRAS G12V	TRUE	RTP0673	Op1	LotA	2	0.13-0.16-OP10022209_3_F_1	0.13-0.16%	16000	0.2	72640
458	mis_chr12_25245350_C_G	KRAS G12A	TRUE	RTP0673	Op1	LotA	2	0.13-0.16-OP10022209_3_F_1	0.13-0.16%	16000	0.20625	72640
459	mis_chr12_25245350_C_T	KRAS G12D	TRUE	RTP0673	Op1	LotA	2	0.13-0.16-OP10022209_3_F_1	0.13-0.16%	16000	0.2	72640
460	mis_chr12_25245351_C_A	KRAS G12C	TRUE	RTP0673	Op1	LotA	2	0.13-0.16-OP10022209_3_F_1	0.13-0.16%	16000	0.075	72768
461	mis_chr12_25245351_C_G	KRAS G12R	TRUE	RTP0673	Op1	LotA	2	0.13-0.16-OP10022209_3_F_1	0.13-0.16%	16000	0.1375	72768
462	mis_chr12_25245351_C_T	KRAS G12S	TRUE	RTP0673	Op1	LotA	2	0.13-0.16-OP10022209_3_F_1	0.13-0.16%	16000	0.14375	72768
463	mis_chr15_66436825_C_T	MEK1 P124L	TRUE	RTP0673	Op1	LotA	2	0.13-0.16-OP10022209_3_F_1	0.13-0.16%	16000	0.1875	73832
464	mis_chr15_90088606_C_T	IDH2 R172K	TRUE	RTP0673	Op1	LotA	2	0.13-0.16-OP10022209_3_F_1	0.13-0.16%	16000	0.1875	33751
465	mis_chr15_90088702_C_T	IDH2 R140Q	FALSE	RTP0673	Op1	LotA	2	0.13-0.16-OP10022209_3_F_1	0.13-0.16%	16000	#N/A	#N/A
466	mis_chr19_3118944_A_T	GNA11 Q209L	TRUE	RTP0673	Op1	LotA	2	0.13-0.16-OP10022209_3_F_1	0.13-0.16%	16000	0.225	39563
467	mis_chr2_208248388_C_T	IDH1 R132H	TRUE	RTP0673	Op1	LotA	2	0.13-0.16-OP10022209_3_F_1	0.13-0.16%	16000	0.2125	69178
468	mis_chr2_208248389_G_A	IDH1 R132C	TRUE	RTP0673	Op1	LotA	2	0.13-0.16-OP10022209_3_F_1	0.13-0.16%	16000	0.2375	69266
469	mis_chr2_29220829_G_T	ALK F1174L	FALSE	RTP0673	Op1	LotA	2	0.13-0.16-OP10022209_3_F_1	0.13-0.16%	16000	#N/A	#N/A
470	mis_chr3_179218294_G_A	PIK3CA E542K	TRUE	RTP0673	Op1	LotA	2	0.13-0.16-OP10022209_3_F_1	0.13-0.16%	16000	0.15	55448
471	mis_chr3_179218303_G_A	PIK3CA E545K	TRUE	RTP0673	Op1	LotA	2	0.13-0.16-OP10022209_3_F_1	0.13-0.16%	16000	0.1375	55682
472	mis_chr4_54285926_A_T	PDGFRA D842V	TRUE	RTP0673	Op1	LotA	2	0.13-0.16-OP10022209_3_F_1	0.13-0.16%	16000	0.21875	30874
473	mis_chr4_54733155_A_T	KIT D816V	TRUE	RTP0673	Op1	LotA	2	0.13-0.16-OP10022209_3_F_1	0.13-0.16%	16000	0.10625	44994
474	mis_chr7_116783374_T_G	MET Y1253D	FALSE	RTP0673	Op1	LotA	2	0.13-0.16-OP10022209_3_F_1	0.13-0.16%	16000	#N/A	#N/A
475	mis_chr7_140753336_A_C	BRAF V600G	TRUE	RTP0673	Op1	LotA	2	0.13-0.16-OP10022209_3_F_1	0.13-0.16%	16000	0.15	63832
476	mis_chr7_140753337_C_T	BRAF V600M	TRUE	RTP0673	Op1	LotA	2	0.13-0.16-OP10022209_3_F_1	0.13-0.16%	16000	0.20625	63870
477	mis_chr7_55181378_C_T	EGFR T790M	FALSE	RTP0673	Op1	LotA	2	0.13-0.16-OP10022209_3_F_1	0.13-0.16%	16000	#N/A	#N/A
478	mis_chr7_55191822_T_G	EGFR L858R	TRUE	RTP0673	Op1	LotA	2	0.13-0.16-OP10022209_3_F_1	0.13-0.16%	16000	0.16875	36782
479	mis_chr7_55191831_T_A	EGFR L861Q	TRUE	RTP0673	Op1	LotA	2	0.13-0.16-OP10022209_3_F_1	0.13-0.16%	16000	0.15	36862
480	mis_chr9_77794572_T_A	GNAQ Q209L	TRUE	RTP0673	Op1	LotA	2	0.13-0.16-OP10022209_3_F_1	0.13-0.16%	16000	0.1625	23228
481	mis_chr10_121520163_G_C	FGFR2 S252W	FALSE	RTP0673	Op1	LotA	3	0.13-0.16-OP10022210_3_G_1	0.13-0.16%	16000	#N/A	#N/A
482	mis_chr1_114713907_T_A	NRAS Q61H	TRUE	RTP0673	Op1	LotA	3	0.13-0.16-OP10022210_3_G_1	0.13-0.16%	16000	0.2625	61236
483	mis_chr1_114713908_T_A	NRAS Q61L	TRUE	RTP0673	Op1	LotA	3	0.13-0.16-OP10022210_3_G_1	0.13-0.16%	16000	0.125	61254
484	mis_chr1_114713908_T_C	NRAS Q61R	TRUE	RTP0673	Op1	LotA	3	0.13-0.16-OP10022210_3_G_1	0.13-0.16%	16000	0.23125	61254
485	mis_chr1_114713909_G_T	NRAS Q61K	TRUE	RTP0673	Op1	LotA	3	0.13-0.16-OP10022210_3_G_1	0.13-0.16%	16000	0.2375	61072
486	mis_chr12_25225628_C_T	KRAS A146T	TRUE	RTP0673	Op1	LotA	3	0.13-0.16-OP10022210_3_G_1	0.13-0.16%	16000	0.1625	58602
487	mis_chr12_25227341_T_G	KRAS Q61H	TRUE	RTP0673	Op1	LotA	3	0.13-0.16-OP10022210_3_G_1	0.13-0.16%	16000	0.2	48854
488	mis_chr12_25227342_T_A	KRAS Q61L	TRUE	RTP0673	Op1	LotA	3	0.13-0.16-OP10022210_3_G_1	0.13-0.16%	16000	0.15	48812
489	mis_chr12_25245350_C_A	KRAS G12V	TRUE	RTP0673	Op1	LotA	3	0.13-0.16-OP10022210_3_G_1	0.13-0.16%	16000	0.1125	68760
490	mis_chr12_25245350_C_G	KRAS G12A	TRUE	RTP0673	Op1	LotA	3	0.13-0.16-OP10022210_3_G_1	0.13-0.16%	16000	0.1	68760
491	mis_chr12_25245350_C_T	KRAS G12D	TRUE	RTP0673	Op1	LotA	3	0.13-0.16-OP10022210_3_G_1	0.13-0.16%	16000	0.2	68760
492	mis_chr12_25245351_C_A	KRAS G12C	TRUE	RTP0673	Op1	LotA	3	0.13-0.16-OP10022210_3_G_1	0.13-0.16%	16000	0.1375	68816
493	mis_chr12_25245351_C_G	KRAS G12R	TRUE	RTP0673	Op1	LotA	3	0.13-0.16-OP10022210_3_G_1	0.13-0.16%	16000	0.1375	68816
494	mis_chr12_25245351_C_T	KRAS G12S	TRUE	RTP0673	Op1	LotA	3	0.13-0.16-OP10022210_3_G_1	0.13-0.16%	16000	0.18125	68816
495	mis_chr15_66436825_C_T	MEK1 P124L	TRUE	RTP0673	Op1	LotA	3	0.13-0.16-OP10022210_3_G_1	0.13-0.16%	16000	0.21875	67950
496	mis_chr15_90088606_C_T	IDH2 R172K	TRUE	RTP0673	Op1	LotA	3	0.13-0.16-OP10022210_3_G_1	0.13-0.16%	16000	0.2875	24280
497	mis_chr15_90088702_C_T	IDH2 R140Q	FALSE	RTP0673	Op1	LotA	3	0.13-0.16-OP10022210_3_G_1	0.13-0.16%	16000	#N/A	#N/A
498	mis_chr19_3118944_A_T	GNA11 Q209L	FALSE	RTP0673	Op1	LotA	3	0.13-0.16-OP10022210_3_G_1	0.13-0.16%	16000	#N/A	#N/A
499	mis_chr2_208248388_C_T	IDH1 R132H	FALSE	RTP0673	Op1	LotA	3	0.13-0.16-OP10022210_3_G_1	0.13-0.16%	16000	#N/A	#N/A
500	mis_chr2_208248389_G_A	IDH1 R132C	TRUE	RTP0673	Op1	LotA	3	0.13-0.16-OP10022210_3_G_1	0.13-0.16%	16000	0.1875	66366
501	mis_chr2_29220829_G_T	ALK F1174L	FALSE	RTP0673	Op1	LotA	3	0.13-0.16-OP10022210_3_G_1	0.13-0.16%	16000	#N/A	#N/A
502	mis_chr3_179218294_G_A	PIK3CA E542K	TRUE	RTP0673	Op1	LotA	3	0.13-0.16-OP10022210_3_G_1	0.13-0.16%	16000	0.19375	56226
503	mis_chr3_179218303_G_A	PIK3CA E545K	TRUE	RTP0673	Op1	LotA	3	0.13-0.16-OP10022210_3_G_1	0.13-0.16%	16000	0.175	56432
504	mis_chr4_54285926_A_T	PDGFRA D842V	TRUE	RTP0673	Op1	LotA	3	0.13-0.16-OP10022210_3_G_1	0.13-0.16%	16000	0.13125	49614
505	mis_chr4_54733155_A_T	KIT D816V	FALSE	RTP0673	Op1	LotA	3	0.13-0.16-OP10022210_3_G_1	0.13-0.16%	16000	#N/A	#N/A
506	mis_chr7_116783374_T_G	MET Y1253D	TRUE	RTP0673	Op1	LotA	3	0.13-0.16-OP10022210_3_G_1	0.13-0.16%	16000	0.09375	48932
507	mis_chr7_140753336_A_C	BRAF V600G	TRUE	RTP0673	Op1	LotA	3	0.13-0.16-OP10022210_3_G_1	0.13-0.16%	16000	0.13125	58390
508	mis_chr7_140753337_C_T	BRAF V600M	TRUE	RTP0673	Op1	LotA	3	0.13-0.16-OP10022210_3_G_1	0.13-0.16%	16000	0.1625	58448
509	mis_chr7_55181378_C_T	EGFR T790M	TRUE	RTP0673	Op1	LotA	3	0.13-0.16-OP10022210_3_G_1	0.13-0.16%	16000	0.16875	53826
510	mis_chr7_55191822_T_G	EGFR L858R	FALSE	RTP0673	Op1	LotA	3	0.13-0.16-OP10022210_3_G_1	0.13-0.16%	16000	#N/A	#N/A
511	mis_chr7_55191831_T_A	EGFR L861Q	TRUE	RTP0673	Op1	LotA	3	0.13-0.16-OP10022210_3_G_1	0.13-0.16%	16000	0.14375	48492
512	mis_chr9_77794572_T_A	GNAQ Q209L	FALSE	RTP0673	Op1	LotA	3	0.13-0.16-OP10022210_3_G_1	0.13-0.16%	16000	#N/A	#N/A
513	mis_chr10_121520163_G_C	FGFR2 S252W	FALSE	RTP0673	Op1	LotA	4	0.13-0.16-OP10022211_3_H_1	0.13-0.16%	16000	#N/A	#N/A
514	mis_chr1_114713907_T_A	NRAS Q61H	TRUE	RTP0673	Op1	LotA	4	0.13-0.16-OP10022211_3_H_1	0.13-0.16%	16000	0.2125	78268
515	mis_chr1_114713908_T_A	NRAS Q61L	TRUE	RTP0673	Op1	LotA	4	0.13-0.16-OP10022211_3_H_1	0.13-0.16%	16000	0.18125	78308
516	mis_chr1_114713908_T_C	NRAS Q61R	TRUE	RTP0673	Op1	LotA	4	0.13-0.16-OP10022211_3_H_1	0.13-0.16%	16000	0.15	78308
517	mis_chr1_114713909_G_T	NRAS Q61K	TRUE	RTP0673	Op1	LotA	4	0.13-0.16-OP10022211_3_H_1	0.13-0.16%	16000	0.175	77978
518	mis_chr12_25225628_C_T	KRAS A146T	TRUE	RTP0673	Op1	LotA	4	0.13-0.16-OP10022211_3_H_1	0.13-0.16%	16000	0.18125	78500
519	mis_chr12_25227341_T_G	KRAS Q61H	TRUE	RTP0673	Op1	LotA	4	0.13-0.16-OP10022211_3_H_1	0.13-0.16%	16000	0.14375	62542
520	mis_chr12_25227342_T_A	KRAS Q61L	TRUE	RTP0673	Op1	LotA	4	0.13-0.16-OP10022211_3_H_1	0.13-0.16%	16000	0.20625	62510
521	mis_chr12_25245350_C_A	KRAS G12V	TRUE	RTP0673	Op1	LotA	4	0.13-0.16-OP10022211_3_H_1	0.13-0.16%	16000	0.14375	78228
522	mis_chr12_25245350_C_G	KRAS G12A	TRUE	RTP0673	Op1	LotA	4	0.13-0.16-OP10022211_3_H_1	0.13-0.16%	16000	0.14375	78228
523	mis_chr12_25245350_C_T	KRAS G12D	TRUE	RTP0673	Op1	LotA	4	0.13-0.16-OP10022211_3_H_1	0.13-0.16%	16000	0.1875	78228
524	mis_chr12_25245351_C_A	KRAS G12C	TRUE	RTP0673	Op1	LotA	4	0.13-0.16-OP10022211_3_H_1	0.13-0.16%	16000	0.1875	78276
525	mis_chr12_25245351_C_G	KRAS G12R	TRUE	RTP0673	Op1	LotA	4	0.13-0.16-OP10022211_3_H_1	0.13-0.16%	16000	0.16875	78276
526	mis_chr12_25245351_C_T	KRAS G12S	TRUE	RTP0673	Op1	LotA	4	0.13-0.16-OP10022211_3_H_1	0.13-0.16%	16000	0.20625	78276
527	mis_chr15_66436825_C_T	MEK1 P124L	TRUE	RTP0673	Op1	LotA	4	0.13-0.16-OP10022211_3_H_1	0.13-0.16%	16000	0.26875	78774
528	mis_chr15_90088606_C_T	IDH2 R172K	TRUE	RTP0673	Op1	LotA	4	0.13-0.16-OP10022211_3_H_1	0.13-0.16%	16000	0.15	26274
529	mis_chr15_90088702_C_T	IDH2 R140Q	FALSE	RTP0673	Op1	LotA	4	0.13-0.16-OP10022211_3_H_1	0.13-0.16%	16000	#N/A	#N/A
530	mis_chr19_3118944_A_T	GNA11 Q209L	FALSE	RTP0673	Op1	LotA	4	0.13-0.16-OP10022211_3_H_1	0.13-0.16%	16000	#N/A	#N/A
531	mis_chr2_208248388_C_T	IDH1 R132H	FALSE	RTP0673	Op1	LotA	4	0.13-0.16-OP10022211_3_H_1	0.13-0.16%	16000	#N/A	#N/A
532	mis_chr2_208248389_G_A	IDH1 R132C	TRUE	RTP0673	Op1	LotA	4	0.13-0.16-OP10022211_3_H_1	0.13-0.16%	16000	0.225	78550
533	mis_chr2_29220829_G_T	ALK F1174L	TRUE	RTP0673	Op1	LotA	4	0.13-0.16-OP10022211_3_H_1	0.13-0.16%	16000	0.2375	39535
534	mis_chr3_179218294_G_A	PIK3CA E542K	TRUE	RTP0673	Op1	LotA	4	0.13-0.16-OP10022211_3_H_1	0.13-0.16%	16000	0.075	77938
535	mis_chr3_179218303_G_A	PIK3CA E545K	TRUE	RTP0673	Op1	LotA	4	0.13-0.16-OP10022211_3_H_1	0.13-0.16%	16000	0.0875	78180
536	mis_chr4_54285926_A_T	PDGFRA D842V	TRUE	RTP0673	Op1	LotA	4	0.13-0.16-OP10022211_3_H_1	0.13-0.16%	16000	0.175	57020
537	mis_chr4_54733155_A_T	KIT D816V	TRUE	RTP0673	Op1	LotA	4	0.13-0.16-OP10022211_3_H_1	0.13-0.16%	16000	0.1125	67090
538	mis_chr7_116783374_T_G	MET Y1253D	TRUE	RTP0673	Op1	LotA	4	0.13-0.16-OP10022211_3_H_1	0.13-0.16%	16000	0.11875	69298
539	mis_chr7_140753336_A_C	BRAF V600G	TRUE	RTP0673	Op1	LotA	4	0.13-0.16-OP10022211_3_H_1	0.13-0.16%	16000	0.11875	79282
540	mis_chr7_140753337_C_T	BRAF V600M	TRUE	RTP0673	Op1	LotA	4	0.13-0.16-OP10022211_3_H_1	0.13-0.16%	16000	0.2	79358
541	mis_chr7_55181378_C_T	EGFR T790M	FALSE	RTP0673	Op1	LotA	4	0.13-0.16-OP10022211_3_H_1	0.13-0.16%	16000	#N/A	#N/A
542	mis_chr7_55191822_T_G	EGFR L858R	TRUE	RTP0673	Op1	LotA	4	0.13-0.16-OP10022211_3_H_1	0.13-0.16%	16000	0.11875	69078
543	mis_chr7_55191831_T_A	EGFR L861Q	TRUE	RTP0673	Op1	LotA	4	0.13-0.16-OP10022211_3_H_1	0.13-0.16%	16000	0.225	69176
544	mis_chr9_77794572_T_A	GNAQ Q209L	TRUE	RTP0673	Op1	LotA	4	0.13-0.16-OP10022211_3_H_1	0.13-0.16%	16000	0.2125	24118
545	mis_chr10_121520163_G_C	FGFR2 S252W	FALSE	RTP0673	Op1	LotA	1	0.06-0.08-OP10022236_3_A_2	0.06-0.08%	16000	#N/A	#N/A
546	mis_chr1_114713907_T_A	NRAS Q61H	TRUE	RTP0673	Op1	LotA	1	0.06-0.08-OP10022236_3_A_2	0.06-0.08%	16000	0.1375	78202
547	mis_chr1_114713908_T_A	NRAS Q61L	FALSE	RTP0673	Op1	LotA	1	0.06-0.08-OP10022236_3_A_2	0.06-0.08%	16000	#N/A	#N/A
548	mis_chr1_114713908_T_C	NRAS Q61R	FALSE	RTP0673	Op1	LotA	1	0.06-0.08-OP10022236_3_A_2	0.06-0.08%	16000	#N/A	#N/A
549	mis_chr1_114713909_G_T	NRAS Q61K	FALSE	RTP0673	Op1	LotA	1	0.06-0.08-OP10022236_3_A_2	0.06-0.08%	16000	#N/A	#N/A
550	mis_chr12_25225628_C_T	KRAS A146T	TRUE	RTP0673	Op1	LotA	1	0.06-0.08-OP10022236_3_A_2	0.06-0.08%	16000	0.09375	78510
551	mis_chr12_25227341_T_G	KRAS Q61H	TRUE	RTP0673	Op1	LotA	1	0.06-0.08-OP10022236_3_A_2	0.06-0.08%	16000	0.0875	79656
552	mis_chr12_25227342_T_A	KRAS Q61L	TRUE	RTP0673	Op1	LotA	1	0.06-0.08-OP10022236_3_A_2	0.06-0.08%	16000	0.09375	79588
553	mis_chr12_25245350_C_A	KRAS G12V	TRUE	RTP0673	Op1	LotA	1	0.06-0.08-OP10022236_3_A_2	0.06-0.08%	16000	0.08125	78210
554	mis_chr12_25245350_C_G	KRAS G12A	TRUE	RTP0673	Op1	LotA	1	0.06-0.08-OP10022236_3_A_2	0.06-0.08%	16000	0.1	78210
555	mis_chr12_25245350_C_T	KRAS G12D	TRUE	RTP0673	Op1	LotA	1	0.06-0.08-OP10022236_3_A_2	0.06-0.08%	16000	0.08125	78210
556	mis_chr12_25245351_C_A	KRAS G12C	TRUE	RTP0673	Op1	LotA	1	0.06-0.08-OP10022236_3_A_2	0.06-0.08%	16000	0.06875	78268
557	mis_chr12_25245351_C_G	KRAS G12R	TRUE	RTP0673	Op1	LotA	1	0.06-0.08-OP10022236_3_A_2	0.06-0.08%	16000	0.04375	78268
558	mis_chr12_25245351_C_T	KRAS G12S	TRUE	RTP0673	Op1	LotA	1	0.06-0.08-OP10022236_3_A_2	0.06-0.08%	16000	0.08125	78268
559	mis_chr15_66436825_C_T	MEK1 P124L	FALSE	RTP0673	Op1	LotA	1	0.06-0.08-OP10022236_3_A_2	0.06-0.08%	16000	#N/A	#N/A
560	mis_chr15_90088606_C_T	IDH2 R172K	FALSE	RTP0673	Op1	LotA	1	0.06-0.08-OP10022236_3_A_2	0.06-0.08%	16000	#N/A	#N/A
561	mis_chr15_90088702_C_T	IDH2 R140Q	FALSE	RTP0673	Op1	LotA	1	0.06-0.08-OP10022236_3_A_2	0.06-0.08%	16000	#N/A	#N/A
562	mis_chr19_3118944_A_T	GNA11 Q209L	TRUE	RTP0673	Op1	LotA	1	0.06-0.08-OP10022236_3_A_2	0.06-0.08%	16000	0.15	39518
563	mis_chr2_208248388_C_T	IDH1 R132H	FALSE	RTP0673	Op1	LotA	1	0.06-0.08-OP10022236_3_A_2	0.06-0.08%	16000	#N/A	#N/A
564	mis_chr2_208248389_G_A	IDH1 R132C	FALSE	RTP0673	Op1	LotA	1	0.06-0.08-OP10022236_3_A_2	0.06-0.08%	16000	#N/A	#N/A
565	mis_chr2_29220829_G_T	ALK F1174L	FALSE	RTP0673	Op1	LotA	1	0.06-0.08-OP10022236_3_A_2	0.06-0.08%	16000	#N/A	#N/A
566	mis_chr3_179218294_G_A	PIK3CA E542K	TRUE	RTP0673	Op1	LotA	1	0.06-0.08-OP10022236_3_A_2	0.06-0.08%	16000	0.10625	74932
567	mis_chr3_179218303_G_A	PIK3CA E545K	TRUE	RTP0673	Op1	LotA	1	0.06-0.08-OP10022236_3_A_2	0.06-0.08%	16000	0.11875	75246
568	mis_chr4_54285926_A_T	PDGFRA D842V	TRUE	RTP0673	Op1	LotA	1	0.06-0.08-OP10022236_3_A_2	0.06-0.08%	16000	0.13125	63284
569	mis_chr4_54733155_A_T	KIT D816V	FALSE	RTP0673	Op1	LotA	1	0.06-0.08-OP10022236_3_A_2	0.06-0.08%	16000	#N/A	#N/A
570	mis_chr7_116783374_T_G	MET Y1253D	TRUE	RTP0673	Op1	LotA	1	0.06-0.08-OP10022236_3_A_2	0.06-0.08%	16000	0.10625	67032
571	mis_chr7_140753336_A_C	BRAF V600G	TRUE	RTP0673	Op1	LotA	1	0.06-0.08-OP10022236_3_A_2	0.06-0.08%	16000	0.06875	79240
572	mis_chr7_140753337_C_T	BRAF V600M	FALSE	RTP0673	Op1	LotA	1	0.06-0.08-OP10022236_3_A_2	0.06-0.08%	16000	#N/A	#N/A
573	mis_chr7_55181378_C_T	EGFR T790M	TRUE	RTP0673	Op1	LotA	1	0.06-0.08-OP10022236_3_A_2	0.06-0.08%	16000	0.1375	73288
574	mis_chr7_55191822_T_G	EGFR L858R	TRUE	RTP0673	Op1	LotA	1	0.06-0.08-OP10022236_3_A_2	0.06-0.08%	16000	0.08125	58088
575	mis_chr7_55191831_T_A	EGFR L861Q	FALSE	RTP0673	Op1	LotA	1	0.06-0.08-OP10022236_3_A_2	0.06-0.08%	16000	#N/A	#N/A
576	mis_chr9_77794572_T_A	GNAQ Q209L	FALSE	RTP0673	Op1	LotA	1	0.06-0.08-OP10022236_3_A_2	0.06-0.08%	16000	#N/A	#N/A
577	mis_chr10_121520163_G_C	FGFR2 S252W	FALSE	RTP0673	Op1	LotA	2	0.06-0.08-OP10022237_3_B_2	0.06-0.08%	16000	#N/A	#N/A
578	mis_chr1_114713907_T_A	NRAS Q61H	FALSE	RTP0673	Op1	LotA	2	0.06-0.08-OP10022237_3_B_2	0.06-0.08%	16000	#N/A	#N/A
579	mis_chr1_114713908_T_A	NRAS Q61L	TRUE	RTP0673	Op1	LotA	2	0.06-0.08-OP10022237_3_B_2	0.06-0.08%	16000	0.18125	63160
580	mis_chr1_114713908_T_C	NRAS Q61R	TRUE	RTP0673	Op1	LotA	2	0.06-0.08-OP10022237_3_B_2	0.06-0.08%	16000	0.2	63160
581	mis_chr1_114713909_G_T	NRAS Q61K	FALSE	RTP0673	Op1	LotA	2	0.06-0.08-OP10022237_3_B_2	0.06-0.08%	16000	#N/A	#N/A
582	mis_chr12_25225628_C_T	KRAS A146T	TRUE	RTP0673	Op1	LotA	2	0.06-0.08-OP10022237_3_B_2	0.06-0.08%	16000	0.1875	78608
583	mis_chr12_25227341_T_G	KRAS Q61H	FALSE	RTP0673	Op1	LotA	2	0.06-0.08-OP10022237_3_B_2	0.06-0.08%	16000	#N/A	#N/A
584	mis_chr12_25227342_T_A	KRAS Q61L	FALSE	RTP0673	Op1	LotA	2	0.06-0.08-OP10022237_3_B_2	0.06-0.08%	16000	#N/A	#N/A
585	mis_chr12_25245350_C_A	KRAS G12V	TRUE	RTP0673	Op1	LotA	2	0.06-0.08-OP10022237_3_B_2	0.06-0.08%	16000	0.08125	78282
586	mis_chr12_25245350_C_G	KRAS G12A	FALSE	RTP0673	Op1	LotA	2	0.06-0.08-OP10022237_3_B_2	0.06-0.08%	16000	#N/A	#N/A
587	mis_chr12_25245350_C_T	KRAS G12D	FALSE	RTP0673	Op1	LotA	2	0.06-0.08-OP10022237_3_B_2	0.06-0.08%	16000	#N/A	#N/A
588	mis_chr12_25245351_C_A	KRAS G12C	TRUE	RTP0673	Op1	LotA	2	0.06-0.08-OP10022237_3_B_2	0.06-0.08%	16000	0.1	78338
589	mis_chr12_25245351_C_G	KRAS G12R	TRUE	RTP0673	Op1	LotA	2	0.06-0.08-OP10022237_3_B_2	0.06-0.08%	16000	0.05	78338
590	mis_chr12_25245351_C_T	KRAS G12S	TRUE	RTP0673	Op1	LotA	2	0.06-0.08-OP10022237_3_B_2	0.06-0.08%	16000	0.08125	78338
591	mis_chr15_66436825_C_T	MEK1 P124L	FALSE	RTP0673	Op1	LotA	2	0.06-0.08-OP10022237_3_B_2	0.06-0.08%	16000	#N/A	#N/A
592	mis_chr15_90088606_C_T	IDH2 R172K	FALSE	RTP0673	Op1	LotA	2	0.06-0.08-OP10022237_3_B_2	0.06-0.08%	16000	#N/A	#N/A
593	mis_chr15_90088702_C_T	IDH2 R140Q	FALSE	RTP0673	Op1	LotA	2	0.06-0.08-OP10022237_3_B_2	0.06-0.08%	16000	#N/A	#N/A
594	mis_chr19_3118944_A_T	GNA11 Q209L	FALSE	RTP0673	Op1	LotA	2	0.06-0.08-OP10022237_3_B_2	0.06-0.08%	16000	#N/A	#N/A
595	mis_chr2_208248388_C_T	IDH1 R132H	TRUE	RTP0673	Op1	LotA	2	0.06-0.08-OP10022237_3_B_2	0.06-0.08%	16000	0.1625	78566
596	mis_chr2_208248389_G_A	IDH1 R132C	TRUE	RTP0673	Op1	LotA	2	0.06-0.08-OP10022237_3_B_2	0.06-0.08%	16000	0.125	78648
597	mis_chr2_29220829_G_T	ALK F1174L	FALSE	RTP0673	Op1	LotA	2	0.06-0.08-OP10022237_3_B_2	0.06-0.08%	16000	#N/A	#N/A
598	mis_chr3_179218294_G_A	PIK3CA E542K	TRUE	RTP0673	Op1	LotA	2	0.06-0.08-OP10022237_3_B_2	0.06-0.08%	16000	0.075	71446
599	mis_chr3_179218303_G_A	PIK3CA E545K	TRUE	RTP0673	Op1	LotA	2	0.06-0.08-OP10022237_3_B_2	0.06-0.08%	16000	0.0625	71664
600	mis_chr4_54285926_A_T	PDGFRA D842V	TRUE	RTP0673	Op1	LotA	2	0.06-0.08-OP10022237_3_B_2	0.06-0.08%	16000	0.08125	45604
601	mis_chr4_54733155_A_T	KIT D816V	TRUE	RTP0673	Op1	LotA	2	0.06-0.08-OP10022237_3_B_2	0.06-0.08%	16000	0.075	52202
602	mis_chr7_116783374_T_G	MET Y1253D	TRUE	RTP0673	Op1	LotA	2	0.06-0.08-OP10022237_3_B_2	0.06-0.08%	16000	0.08125	53950
603	mis_chr7_140753336_A_C	BRAF V600G	TRUE	RTP0673	Op1	LotA	2	0.06-0.08-OP10022237_3_B_2	0.06-0.08%	16000	0.05	79312
604	mis_chr7_140753337_C_T	BRAF V600M	FALSE	RTP0673	Op1	LotA	2	0.06-0.08-OP10022237_3_B_2	0.06-0.08%	16000	#N/A	#N/A
605	mis_chr7_55181378_C_T	EGFR T790M	FALSE	RTP0673	Op1	LotA	2	0.06-0.08-OP10022237_3_B_2	0.06-0.08%	16000	#N/A	#N/A
606	mis_chr7_55191822_T_G	EGFR L858R	TRUE	RTP0673	Op1	LotA	2	0.06-0.08-OP10022237_3_B_2	0.06-0.08%	16000	0.08125	52226
607	mis_chr7_55191831_T_A	EGFR L861Q	FALSE	RTP0673	Op1	LotA	2	0.06-0.08-OP10022237_3_B_2	0.06-0.08%	16000	#N/A	#N/A
608	mis_chr9_77794572_T_A	GNAQ Q209L	FALSE	RTP0673	Op1	LotA	2	0.06-0.08-OP10022237_3_B_2	0.06-0.08%	16000	#N/A	#N/A
609	mis_chr10_121520163_G_C	FGFR2 S252W	FALSE	RTP0673	Op1	LotA	3	0.06-0.08-OP10022238_3_C_2	0.06-0.08%	16000	#N/A	#N/A
610	mis_chr1_114713907_T_A	NRAS Q61H	FALSE	RTP0673	Op1	LotA	3	0.06-0.08-OP10022238_3_C_2	0.06-0.08%	16000	#N/A	#N/A
611	mis_chr1_114713908_T_A	NRAS Q61L	TRUE	RTP0673	Op1	LotA	3	0.06-0.08-OP10022238_3_C_2	0.06-0.08%	16000	0.15625	66494
612	mis_chr1_114713908_T_C	NRAS Q61R	FALSE	RTP0673	Op1	LotA	3	0.06-0.08-OP10022238_3_C_2	0.06-0.08%	16000	#N/A	#N/A
613	mis_chr1_114713909_G_T	NRAS Q61K	TRUE	RTP0673	Op1	LotA	3	0.06-0.08-OP10022238_3_C_2	0.06-0.08%	16000	0.0625	66204
614	mis_chr12_25225628_C_T	KRAS A146T	TRUE	RTP0673	Op1	LotA	3	0.06-0.08-OP10022238_3_C_2	0.06-0.08%	16000	0.1125	73400
615	mis_chr12_25227341_T_G	KRAS Q61H	TRUE	RTP0673	Op1	LotA	3	0.06-0.08-OP10022238_3_C_2	0.06-0.08%	16000	0.09375	53492
616	mis_chr12_25227342_T_A	KRAS Q61L	TRUE	RTP0673	Op1	LotA	3	0.06-0.08-OP10022238_3_C_2	0.06-0.08%	16000	0.0875	53476
617	mis_chr12_25245350_C_A	KRAS G12V	TRUE	RTP0673	Op1	LotA	3	0.06-0.08-OP10022238_3_C_2	0.06-0.08%	16000	0.0625	78162
618	mis_chr12_25245350_C_G	KRAS G12A	TRUE	RTP0673	Op1	LotA	3	0.06-0.08-OP10022238_3_C_2	0.06-0.08%	16000	0.08125	78162
619	mis_chr12_25245350_C_T	KRAS G12D	TRUE	RTP0673	Op1	LotA	3	0.06-0.08-OP10022238_3_C_2	0.06-0.08%	16000	0.1	78162
620	mis_chr12_25245351_C_A	KRAS G12C	TRUE	RTP0673	Op1	LotA	3	0.06-0.08-OP10022238_3_C_2	0.06-0.08%	16000	0.075	78206
621	mis_chr12_25245351_C_G	KRAS G12R	TRUE	RTP0673	Op1	LotA	3	0.06-0.08-OP10022238_3_C_2	0.06-0.08%	16000	0.0625	78206
622	mis_chr12_25245351_C_T	KRAS G12S	TRUE	RTP0673	Op1	LotA	3	0.06-0.08-OP10022238_3_C_2	0.06-0.08%	16000	0.06875	78206
623	mis_chr15_66436825_C_T	MEK1 P124L	FALSE	RTP0673	Op1	LotA	3	0.06-0.08-OP10022238_3_C_2	0.06-0.08%	16000	#N/A	#N/A
624	mis_chr15_90088606_C_T	IDH2 R172K	FALSE	RTP0673	Op1	LotA	3	0.06-0.08-OP10022238_3_C_2	0.06-0.08%	16000	#N/A	#N/A
625	mis_chr15_90088702_C_T	IDH2 R140Q	FALSE	RTP0673	Op1	LotA	3	0.06-0.08-OP10022238_3_C_2	0.06-0.08%	16000	#N/A	#N/A
626	mis_chr19_3118944_A_T	GNA11 Q209L	FALSE	RTP0673	Op1	LotA	3	0.06-0.08-OP10022238_3_C_2	0.06-0.08%	16000	#N/A	#N/A
627	mis_chr2_208248388_C_T	IDH1 R132H	FALSE	RTP0673	Op1	LotA	3	0.06-0.08-OP10022238_3_C_2	0.06-0.08%	16000	#N/A	#N/A
628	mis_chr2_208248389_G_A	IDH1 R132C	FALSE	RTP0673	Op1	LotA	3	0.06-0.08-OP10022238_3_C_2	0.06-0.08%	16000	#N/A	#N/A
629	mis_chr2_29220829_G_T	ALK F1174L	TRUE	RTP0673	Op1	LotA	3	0.06-0.08-OP10022238_3_C_2	0.06-0.08%	16000	0.1375	39523
630	mis_chr3_179218294_G_A	PIK3CA E542K	TRUE	RTP0673	Op1	LotA	3	0.06-0.08-OP10022238_3_C_2	0.06-0.08%	16000	0.1125	77536
631	mis_chr3_179218303_G_A	PIK3CA E545K	FALSE	RTP0673	Op1	LotA	3	0.06-0.08-OP10022238_3_C_2	0.06-0.08%	16000	#N/A	#N/A
632	mis_chr4_54285926_A_T	PDGFRA D842V	TRUE	RTP0673	Op1	LotA	3	0.06-0.08-OP10022238_3_C_2	0.06-0.08%	16000	0.13125	46032
633	mis_chr4_54733155_A_T	KIT D816V	TRUE	RTP0673	Op1	LotA	3	0.06-0.08-OP10022238_3_C_2	0.06-0.08%	16000	0.05625	53772
634	mis_chr7_116783374_T_G	MET Y1253D	FALSE	RTP0673	Op1	LotA	3	0.06-0.08-OP10022238_3_C_2	0.06-0.08%	16000	#N/A	#N/A
635	mis_chr7_140753336_A_C	BRAF V600G	TRUE	RTP0673	Op1	LotA	3	0.06-0.08-OP10022238_3_C_2	0.06-0.08%	16000	0.08125	79248
636	mis_chr7_140753337_C_T	BRAF V600M	FALSE	RTP0673	Op1	LotA	3	0.06-0.08-OP10022238_3_C_2	0.06-0.08%	16000	#N/A	#N/A
637	mis_chr7_55181378_C_T	EGFR T790M	TRUE	RTP0673	Op1	LotA	3	0.06-0.08-OP10022238_3_C_2	0.06-0.08%	16000	0.11875	58054
638	mis_chr7_55191822_T_G	EGFR L858R	FALSE	RTP0673	Op1	LotA	3	0.06-0.08-OP10022238_3_C_2	0.06-0.08%	16000	#N/A	#N/A
639	mis_chr7_55191831_T_A	EGFR L861Q	TRUE	RTP0673	Op1	LotA	3	0.06-0.08-OP10022238_3_C_2	0.06-0.08%	16000	0.10625	58486
640	mis_chr9_77794572_T_A	GNAQ Q209L	FALSE	RTP0673	Op1	LotA	3	0.06-0.08-OP10022238_3_C_2	0.06-0.08%	16000	#N/A	#N/A
641	mis_chr10_121520163_G_C	FGFR2 S252W	TRUE	RTP0675	Op2	LotA	1	1-1.3-OP10022118_1_E_2	1-1.3%	16000	1.2625	23540
642	mis_chr1_114713907_T_A	NRAS Q61H	TRUE	RTP0675	Op2	LotA	1	1-1.3-OP10022118_1_E_2	1-1.3%	16000	1.3875	66330
643	mis_chr1_114713908_T_A	NRAS Q61L	TRUE	RTP0675	Op2	LotA	1	1-1.3-OP10022118_1_E_2	1-1.3%	16000	1.1875	66376
644	mis_chr1_114713908_T_C	NRAS Q61R	TRUE	RTP0675	Op2	LotA	1	1-1.3-OP10022118_1_E_2	1-1.3%	16000	1.4	66376
645	mis_chr1_114713909_G_T	NRAS Q61K	TRUE	RTP0675	Op2	LotA	1	1-1.3-OP10022118_1_E_2	1-1.3%	16000	1.11875	66184
646	mis_chr12_25225628_C_T	KRAS A146T	TRUE	RTP0675	Op2	LotA	1	1-1.3-OP10022118_1_E_2	1-1.3%	16000	1.14375	62816
647	mis_chr12_25227341_T_G	KRAS Q61H	TRUE	RTP0675	Op2	LotA	1	1-1.3-OP10022118_1_E_2	1-1.3%	16000	1.225	39502
648	mis_chr12_25227342_T_A	KRAS Q61L	TRUE	RTP0675	Op2	LotA	1	1-1.3-OP10022118_1_E_2	1-1.3%	16000	1.0625	39484
649	mis_chr12_25245350_C_A	KRAS G12V	TRUE	RTP0675	Op2	LotA	1	1-1.3-OP10022118_1_E_2	1-1.3%	16000	1.1625	67386
650	mis_chr12_25245350_C_G	KRAS G12A	TRUE	RTP0675	Op2	LotA	1	1-1.3-OP10022118_1_E_2	1-1.3%	16000	1.2625	67386
651	mis_chr12_25245350_C_T	KRAS G12D	TRUE	RTP0675	Op2	LotA	1	1-1.3-OP10022118_1_E_2	1-1.3%	16000	1.2125	67386
652	mis_chr12_25245351_C_A	KRAS G12C	TRUE	RTP0675	Op2	LotA	1	1-1.3-OP10022118_1_E_2	1-1.3%	16000	1.2125	67476
653	mis_chr12_25245351_C_G	KRAS G12R	TRUE	RTP0675	Op2	LotA	1	1-1.3-OP10022118_1_E_2	1-1.3%	16000	1.01875	67476
654	mis_chr12_25245351_C_T	KRAS G12S	TRUE	RTP0675	Op2	LotA	1	1-1.3-OP10022118_1_E_2	1-1.3%	16000	1.25625	67476
655	mis_chr15_66436825_C_T	MEK1 P124L	TRUE	RTP0675	Op2	LotA	1	1-1.3-OP10022118_1_E_2	1-1.3%	16000	1.33125	72016
656	mis_chr15_90088606_C_T	IDH2 R172K	TRUE	RTP0675	Op2	LotA	1	1-1.3-OP10022118_1_E_2	1-1.3%	16000	1.3375	27170
657	mis_chr15_90088702_C_T	IDH2 R140Q	TRUE	RTP0675	Op2	LotA	1	1-1.3-OP10022118_1_E_2	1-1.3%	16000	1	13053
658	mis_chr19_3118944_A_T	GNA11 Q209L	TRUE	RTP0675	Op2	LotA	1	1-1.3-OP10022118_1_E_2	1-1.3%	16000	1.4375	39127
659	mis_chr2_208248388_C_T	IDH1 R132H	TRUE	RTP0675	Op2	LotA	1	1-1.3-OP10022118_1_E_2	1-1.3%	16000	1.2	65986
660	mis_chr2_208248389_G_A	IDH1 R132C	TRUE	RTP0675	Op2	LotA	1	1-1.3-OP10022118_1_E_2	1-1.3%	16000	1.34375	66128
661	mis_chr2_29220829_G_T	ALK F1174L	TRUE	RTP0675	Op2	LotA	1	1-1.3-OP10022118_1_E_2	1-1.3%	16000	1.15	39565
662	mis_chr3_179218294_G_A	PIK3CA E542K	TRUE	RTP0675	Op2	LotA	1	1-1.3-OP10022118_1_E_2	1-1.3%	16000	1.2375	54788
663	mis_chr3_179218303_G_A	PIK3CA E545K	TRUE	RTP0675	Op2	LotA	1	1-1.3-OP10022118_1_E_2	1-1.3%	16000	1.03125	55032
664	mis_chr4_54285926_A_T	PDGFRA D842V	TRUE	RTP0675	Op2	LotA	1	1-1.3-OP10022118_1_E_2	1-1.3%	16000	1.425	48576
665	mis_chr4_54733155_A_T	KIT D816V	TRUE	RTP0675	Op2	LotA	1	1-1.3-OP10022118_1_E_2	1-1.3%	16000	1.1125	52036
666	mis_chr7_116783374_T_G	MET Y1253D	TRUE	RTP0675	Op2	LotA	1	1-1.3-OP10022118_1_E_2	1-1.3%	16000	0.8375	38464
667	mis_chr7_140753336_A_C	BRAF V600G	TRUE	RTP0675	Op2	LotA	1	1-1.3-OP10022118_1_E_2	1-1.3%	16000	0.8625	63412
668	mis_chr7_140753337_C_T	BRAF V600M	TRUE	RTP0675	Op2	LotA	1	1-1.3-OP10022118_1_E_2	1-1.3%	16000	1.075	63458
669	mis_chr7_55181378_C_T	EGFR T790M	TRUE	RTP0675	Op2	LotA	1	1-1.3-OP10022118_1_E_2	1-1.3%	16000	1.1	53624
670	mis_chr7_55191822_T_G	EGFR L858R	TRUE	RTP0675	Op2	LotA	1	1-1.3-OP10022118_1_E_2	1-1.3%	16000	0.9625	51790
671	mis_chr7_55191831_T_A	EGFR L861Q	TRUE	RTP0675	Op2	LotA	1	1-1.3-OP10022118_1_E_2	1-1.3%	16000	1.1	51944
672	mis_chr9_77794572_T_A	GNAQ Q209L	TRUE	RTP0675	Op2	LotA	1	1-1.3-OP10022118_1_E_2	1-1.3%	16000	1.2375	20388
673	mis_chr10_121520163_G_C	FGFR2 S252W	TRUE	RTP0675	Op2	LotA	2	1-1.3-OP10022119_1_F_2	1-1.3%	16000	1.1875	31525
674	mis_chr1_114713907_T_A	NRAS Q61H	TRUE	RTP0675	Op2	LotA	2	1-1.3-OP10022119_1_F_2	1-1.3%	16000	1.375	72488
675	mis_chr1_114713908_T_A	NRAS Q61L	TRUE	RTP0675	Op2	LotA	2	1-1.3-OP10022119_1_F_2	1-1.3%	16000	1.10625	72510
676	mis_chr1_114713908_T_C	NRAS Q61R	TRUE	RTP0675	Op2	LotA	2	1-1.3-OP10022119_1_F_2	1-1.3%	16000	1.38125	72510
677	mis_chr1_114713909_G_T	NRAS Q61K	TRUE	RTP0675	Op2	LotA	2	1-1.3-OP10022119_1_F_2	1-1.3%	16000	1.04375	72316
678	mis_chr12_25225628_C_T	KRAS A146T	TRUE	RTP0675	Op2	LotA	2	1-1.3-OP10022119_1_F_2	1-1.3%	16000	1.06875	75430
679	mis_chr12_25227341_T_G	KRAS Q61H	TRUE	RTP0675	Op2	LotA	2	1-1.3-OP10022119_1_F_2	1-1.3%	16000	1.2	45912
680	mis_chr12_25227342_T_A	KRAS Q61L	TRUE	RTP0675	Op2	LotA	2	1-1.3-OP10022119_1_F_2	1-1.3%	16000	1.11875	45878
681	mis_chr12_25245350_C_A	KRAS G12V	TRUE	RTP0675	Op2	LotA	2	1-1.3-OP10022119_1_F_2	1-1.3%	16000	1.125	78686
682	mis_chr12_25245350_C_G	KRAS G12A	TRUE	RTP0675	Op2	LotA	2	1-1.3-OP10022119_1_F_2	1-1.3%	16000	1.28125	78686
683	mis_chr12_25245350_C_T	KRAS G12D	TRUE	RTP0675	Op2	LotA	2	1-1.3-OP10022119_1_F_2	1-1.3%	16000	1.26875	78686
684	mis_chr12_25245351_C_A	KRAS G12C	TRUE	RTP0675	Op2	LotA	2	1-1.3-OP10022119_1_F_2	1-1.3%	16000	1.26875	78804
685	mis_chr12_25245351_C_G	KRAS G12R	TRUE	RTP0675	Op2	LotA	2	1-1.3-OP10022119_1_F_2	1-1.3%	16000	1.0375	78804
686	mis_chr12_25245351_C_T	KRAS G12S	TRUE	RTP0675	Op2	LotA	2	1-1.3-OP10022119_1_F_2	1-1.3%	16000	1.25	78804
687	mis_chr15_66436825_C_T	MEK1 P124L	TRUE	RTP0675	Op2	LotA	2	1-1.3-OP10022119_1_F_2	1-1.3%	16000	1.34375	78930
688	mis_chr15_90088606_C_T	IDH2 R172K	TRUE	RTP0675	Op2	LotA	2	1-1.3-OP10022119_1_F_2	1-1.3%	16000	1.1	35264
689	mis_chr15_90088702_C_T	IDH2 R140Q	TRUE	RTP0675	Op2	LotA	2	1-1.3-OP10022119_1_F_2	1-1.3%	16000	1.05	18698
690	mis_chr19_3118944_A_T	GNA11 Q209L	TRUE	RTP0675	Op2	LotA	2	1-1.3-OP10022119_1_F_2	1-1.3%	16000	1.125	39547
691	mis_chr2_208248388_C_T	IDH1 R132H	TRUE	RTP0675	Op2	LotA	2	1-1.3-OP10022119_1_F_2	1-1.3%	16000	1.29375	76868
692	mis_chr2_208248389_G_A	IDH1 R132C	TRUE	RTP0675	Op2	LotA	2	1-1.3-OP10022119_1_F_2	1-1.3%	16000	1.34375	76956
693	mis_chr2_29220829_G_T	ALK F1174L	TRUE	RTP0675	Op2	LotA	2	1-1.3-OP10022119_1_F_2	1-1.3%	16000	1.2625	39567
694	mis_chr3_179218294_G_A	PIK3CA E542K	TRUE	RTP0675	Op2	LotA	2	1-1.3-OP10022119_1_F_2	1-1.3%	16000	1.01875	55820
695	mis_chr3_179218303_G_A	PIK3CA E545K	TRUE	RTP0675	Op2	LotA	2	1-1.3-OP10022119_1_F_2	1-1.3%	16000	1.15625	56036
696	mis_chr4_54285926_A_T	PDGFRA D842V	TRUE	RTP0675	Op2	LotA	2	1-1.3-OP10022119_1_F_2	1-1.3%	16000	1.225	40908
697	mis_chr4_54733155_A_T	KIT D816V	TRUE	RTP0675	Op2	LotA	2	1-1.3-OP10022119_1_F_2	1-1.3%	16000	1.1875	56042
698	mis_chr7_116783374_T_G	MET Y1253D	TRUE	RTP0675	Op2	LotA	2	1-1.3-OP10022119_1_F_2	1-1.3%	16000	0.9875	38158
699	mis_chr7_140753336_A_C	BRAF V600G	TRUE	RTP0675	Op2	LotA	2	1-1.3-OP10022119_1_F_2	1-1.3%	16000	1.05625	73370
700	mis_chr7_140753337_C_T	BRAF V600M	TRUE	RTP0675	Op2	LotA	2	1-1.3-OP10022119_1_F_2	1-1.3%	16000	1.0625	73470
701	mis_chr7_55181378_C_T	EGFR T790M	TRUE	RTP0675	Op2	LotA	2	1-1.3-OP10022119_1_F_2	1-1.3%	16000	0.93125	48496
702	mis_chr7_55191822_T_G	EGFR L858R	TRUE	RTP0675	Op2	LotA	2	1-1.3-OP10022119_1_F_2	1-1.3%	16000	1.025	51388
703	mis_chr7_55191831_T_A	EGFR L861Q	TRUE	RTP0675	Op2	LotA	2	1-1.3-OP10022119_1_F_2	1-1.3%	16000	1.1375	51544
704	mis_chr9_77794572_T_A	GNAQ Q209L	TRUE	RTP0675	Op2	LotA	2	1-1.3-OP10022119_1_F_2	1-1.3%	16000	1.35	26561
705	mis_chr10_121520163_G_C	FGFR2 S252W	TRUE	RTP0675	Op2	LotA	3	1-1.3-OP10022120_1_G_2	1-1.3%	16000	1.0625	37054
706	mis_chr1_114713907_T_A	NRAS Q61H	TRUE	RTP0675	Op2	LotA	3	1-1.3-OP10022120_1_G_2	1-1.3%	16000	1.39375	77526
707	mis_chr1_114713908_T_A	NRAS Q61L	TRUE	RTP0675	Op2	LotA	3	1-1.3-OP10022120_1_G_2	1-1.3%	16000	1.11875	77596
708	mis_chr1_114713908_T_C	NRAS Q61R	TRUE	RTP0675	Op2	LotA	3	1-1.3-OP10022120_1_G_2	1-1.3%	16000	0.9875	77596
709	mis_chr1_114713909_G_T	NRAS Q61K	TRUE	RTP0675	Op2	LotA	3	1-1.3-OP10022120_1_G_2	1-1.3%	16000	1.14375	77380
710	mis_chr12_25225628_C_T	KRAS A146T	TRUE	RTP0675	Op2	LotA	3	1-1.3-OP10022120_1_G_2	1-1.3%	16000	1.25	74796
711	mis_chr12_25227341_T_G	KRAS Q61H	TRUE	RTP0675	Op2	LotA	3	1-1.3-OP10022120_1_G_2	1-1.3%	16000	1.23125	49236
712	mis_chr12_25227342_T_A	KRAS Q61L	TRUE	RTP0675	Op2	LotA	3	1-1.3-OP10022120_1_G_2	1-1.3%	16000	1.2125	49248
713	mis_chr12_25245350_C_A	KRAS G12V	TRUE	RTP0675	Op2	LotA	3	1-1.3-OP10022120_1_G_2	1-1.3%	16000	1.15625	78606
714	mis_chr12_25245350_C_G	KRAS G12A	TRUE	RTP0675	Op2	LotA	3	1-1.3-OP10022120_1_G_2	1-1.3%	16000	1.14375	78606
715	mis_chr12_25245350_C_T	KRAS G12D	TRUE	RTP0675	Op2	LotA	3	1-1.3-OP10022120_1_G_2	1-1.3%	16000	1.20625	78606
716	mis_chr12_25245351_C_A	KRAS G12C	TRUE	RTP0675	Op2	LotA	3	1-1.3-OP10022120_1_G_2	1-1.3%	16000	1.2	78752
717	mis_chr12_25245351_C_G	KRAS G12R	TRUE	RTP0675	Op2	LotA	3	1-1.3-OP10022120_1_G_2	1-1.3%	16000	0.9375	78752
718	mis_chr12_25245351_C_T	KRAS G12S	TRUE	RTP0675	Op2	LotA	3	1-1.3-OP10022120_1_G_2	1-1.3%	16000	1.20625	78752
719	mis_chr15_66436825_C_T	MEK1 P124L	TRUE	RTP0675	Op2	LotA	3	1-1.3-OP10022120_1_G_2	1-1.3%	16000	1.25	78940
720	mis_chr15_90088606_C_T	IDH2 R172K	TRUE	RTP0675	Op2	LotA	3	1-1.3-OP10022120_1_G_2	1-1.3%	16000	1.175	39476
721	mis_chr15_90088702_C_T	IDH2 R140Q	TRUE	RTP0675	Op2	LotA	3	1-1.3-OP10022120_1_G_2	1-1.3%	16000	1.4125	20904
722	mis_chr19_3118944_A_T	GNA11 Q209L	TRUE	RTP0675	Op2	LotA	3	1-1.3-OP10022120_1_G_2	1-1.3%	16000	1.3625	39556
723	mis_chr2_208248388_C_T	IDH1 R132H	TRUE	RTP0675	Op2	LotA	3	1-1.3-OP10022120_1_G_2	1-1.3%	16000	1.01875	78584
724	mis_chr2_208248389_G_A	IDH1 R132C	TRUE	RTP0675	Op2	LotA	3	1-1.3-OP10022120_1_G_2	1-1.3%	16000	1.4125	78730
725	mis_chr2_29220829_G_T	ALK F1174L	TRUE	RTP0675	Op2	LotA	3	1-1.3-OP10022120_1_G_2	1-1.3%	16000	1.0125	39623
726	mis_chr3_179218294_G_A	PIK3CA E542K	TRUE	RTP0675	Op2	LotA	3	1-1.3-OP10022120_1_G_2	1-1.3%	16000	0.96875	63294
727	mis_chr3_179218303_G_A	PIK3CA E545K	TRUE	RTP0675	Op2	LotA	3	1-1.3-OP10022120_1_G_2	1-1.3%	16000	1.225	63546
728	mis_chr4_54285926_A_T	PDGFRA D842V	TRUE	RTP0675	Op2	LotA	3	1-1.3-OP10022120_1_G_2	1-1.3%	16000	1.39375	54998
729	mis_chr4_54733155_A_T	KIT D816V	TRUE	RTP0675	Op2	LotA	3	1-1.3-OP10022120_1_G_2	1-1.3%	16000	1.33125	57656
730	mis_chr7_116783374_T_G	MET Y1253D	TRUE	RTP0675	Op2	LotA	3	1-1.3-OP10022120_1_G_2	1-1.3%	16000	0.85625	44212
731	mis_chr7_140753336_A_C	BRAF V600G	TRUE	RTP0675	Op2	LotA	3	1-1.3-OP10022120_1_G_2	1-1.3%	16000	0.9625	77982
732	mis_chr7_140753337_C_T	BRAF V600M	TRUE	RTP0675	Op2	LotA	3	1-1.3-OP10022120_1_G_2	1-1.3%	16000	1.06875	78088
733	mis_chr7_55181378_C_T	EGFR T790M	TRUE	RTP0675	Op2	LotA	3	1-1.3-OP10022120_1_G_2	1-1.3%	16000	1.13125	63344
734	mis_chr7_55191822_T_G	EGFR L858R	TRUE	RTP0675	Op2	LotA	3	1-1.3-OP10022120_1_G_2	1-1.3%	16000	1.125	57750
735	mis_chr7_55191831_T_A	EGFR L861Q	TRUE	RTP0675	Op2	LotA	3	1-1.3-OP10022120_1_G_2	1-1.3%	16000	1.24375	57902
736	mis_chr9_77794572_T_A	GNAQ Q209L	TRUE	RTP0675	Op2	LotA	3	1-1.3-OP10022120_1_G_2	1-1.3%	16000	1.4125	30902
737	mis_chr10_121520163_G_C	FGFR2 S252W	TRUE	RTP0675	Op2	LotA	4	1-1.3-OP10022121_1_H_2	1-1.3%	16000	1.05	35368
738	mis_chr1_114713907_T_A	NRAS Q61H	TRUE	RTP0675	Op2	LotA	4	1-1.3-OP10022121_1_H_2	1-1.3%	16000	1.33125	72684
739	mis_chr1_114713908_T_A	NRAS Q61L	TRUE	RTP0675	Op2	LotA	4	1-1.3-OP10022121_1_H_2	1-1.3%	16000	1.325	72760
740	mis_chr1_114713908_T_C	NRAS Q61R	TRUE	RTP0675	Op2	LotA	4	1-1.3-OP10022121_1_H_2	1-1.3%	16000	1.25625	72760
741	mis_chr1_114713909_G_T	NRAS Q61K	TRUE	RTP0675	Op2	LotA	4	1-1.3-OP10022121_1_H_2	1-1.3%	16000	1.225	72538
742	mis_chr12_25225628_C_T	KRAS A146T	TRUE	RTP0675	Op2	LotA	4	1-1.3-OP10022121_1_H_2	1-1.3%	16000	1.225	78292
743	mis_chr12_25227341_T_G	KRAS Q61H	TRUE	RTP0675	Op2	LotA	4	1-1.3-OP10022121_1_H_2	1-1.3%	16000	1.43125	48068
744	mis_chr12_25227342_T_A	KRAS Q61L	TRUE	RTP0675	Op2	LotA	4	1-1.3-OP10022121_1_H_2	1-1.3%	16000	1.3	48084
745	mis_chr12_25245350_C_A	KRAS G12V	TRUE	RTP0675	Op2	LotA	4	1-1.3-OP10022121_1_H_2	1-1.3%	16000	1.11875	78468
746	mis_chr12_25245350_C_G	KRAS G12A	TRUE	RTP0675	Op2	LotA	4	1-1.3-OP10022121_1_H_2	1-1.3%	16000	1.25625	78468
747	mis_chr12_25245350_C_T	KRAS G12D	TRUE	RTP0675	Op2	LotA	4	1-1.3-OP10022121_1_H_2	1-1.3%	16000	1.10625	78468
748	mis_chr12_25245351_C_A	KRAS G12C	TRUE	RTP0675	Op2	LotA	4	1-1.3-OP10022121_1_H_2	1-1.3%	16000	1.3125	78574
749	mis_chr12_25245351_C_G	KRAS G12R	TRUE	RTP0675	Op2	LotA	4	1-1.3-OP10022121_1_H_2	1-1.3%	16000	0.96875	78574
750	mis_chr12_25245351_C_T	KRAS G12S	TRUE	RTP0675	Op2	LotA	4	1-1.3-OP10022121_1_H_2	1-1.3%	16000	1.13125	78574
751	mis_chr15_66436825_C_T	MEK1 P124L	TRUE	RTP0675	Op2	LotA	4	1-1.3-OP10022121_1_H_2	1-1.3%	16000	1.13125	78892
752	mis_chr15_90088606_C_T	IDH2 R172K	TRUE	RTP0675	Op2	LotA	4	1-1.3-OP10022121_1_H_2	1-1.3%	16000	1.3625	38378
753	mis_chr15_90088702_C_T	IDH2 R140Q	TRUE	RTP0675	Op2	LotA	4	1-1.3-OP10022121_1_H_2	1-1.3%	16000	1.125	23770
754	mis_chr19_3118944_A_T	GNA11 Q209L	TRUE	RTP0675	Op2	LotA	4	1-1.3-OP10022121_1_H_2	1-1.3%	16000	1.45	39546
755	mis_chr2_208248388_C_T	IDH1 R132H	TRUE	RTP0675	Op2	LotA	4	1-1.3-OP10022121_1_H_2	1-1.3%	16000	1.16875	78540
756	mis_chr2_208248389_G_A	IDH1 R132C	TRUE	RTP0675	Op2	LotA	4	1-1.3-OP10022121_1_H_2	1-1.3%	16000	1.2125	78740
757	mis_chr2_29220829_G_T	ALK F1174L	TRUE	RTP0675	Op2	LotA	4	1-1.3-OP10022121_1_H_2	1-1.3%	16000	0.9625	39550
758	mis_chr3_179218294_G_A	PIK3CA E542K	TRUE	RTP0675	Op2	LotA	4	1-1.3-OP10022121_1_H_2	1-1.3%	16000	1.125	63454
759	mis_chr3_179218303_G_A	PIK3CA E545K	TRUE	RTP0675	Op2	LotA	4	1-1.3-OP10022121_1_H_2	1-1.3%	16000	1.1125	63768
760	mis_chr4_54285926_A_T	PDGFRA D842V	TRUE	RTP0675	Op2	LotA	4	1-1.3-OP10022121_1_H_2	1-1.3%	16000	1.35	55526
761	mis_chr4_54733155_A_T	KIT D816V	TRUE	RTP0675	Op2	LotA	4	1-1.3-OP10022121_1_H_2	1-1.3%	16000	1.2	55234
762	mis_chr7_116783374_T_G	MET Y1253D	TRUE	RTP0675	Op2	LotA	4	1-1.3-OP10022121_1_H_2	1-1.3%	16000	1.2	56400
763	mis_chr7_140753336_A_C	BRAF V600G	TRUE	RTP0675	Op2	LotA	4	1-1.3-OP10022121_1_H_2	1-1.3%	16000	1.00625	79232
764	mis_chr7_140753337_C_T	BRAF V600M	TRUE	RTP0675	Op2	LotA	4	1-1.3-OP10022121_1_H_2	1-1.3%	16000	0.9375	79392
765	mis_chr7_55181378_C_T	EGFR T790M	TRUE	RTP0675	Op2	LotA	4	1-1.3-OP10022121_1_H_2	1-1.3%	16000	0.99375	62402
766	mis_chr7_55191822_T_G	EGFR L858R	TRUE	RTP0675	Op2	LotA	4	1-1.3-OP10022121_1_H_2	1-1.3%	16000	1.075	61540
767	mis_chr7_55191831_T_A	EGFR L861Q	TRUE	RTP0675	Op2	LotA	4	1-1.3-OP10022121_1_H_2	1-1.3%	16000	1.0625	61734
768	mis_chr9_77794572_T_A	GNAQ Q209L	TRUE	RTP0675	Op2	LotA	4	1-1.3-OP10022121_1_H_2	1-1.3%	16000	1.2875	33839
769	mis_chr10_121520163_G_C	FGFR2 S252W	TRUE	RTP0675	Op2	LotA	1	0.5-0.65-OP10022146_1_A_0	0.5-0.65%	16000	0.425	34482
770	mis_chr1_114713907_T_A	NRAS Q61H	TRUE	RTP0675	Op2	LotA	1	0.5-0.65-OP10022146_1_A_0	0.5-0.65%	16000	0.675	72774
771	mis_chr1_114713908_T_A	NRAS Q61L	TRUE	RTP0675	Op2	LotA	1	0.5-0.65-OP10022146_1_A_0	0.5-0.65%	16000	0.71875	72780
772	mis_chr1_114713908_T_C	NRAS Q61R	TRUE	RTP0675	Op2	LotA	1	0.5-0.65-OP10022146_1_A_0	0.5-0.65%	16000	0.60625	72780
773	mis_chr1_114713909_G_T	NRAS Q61K	TRUE	RTP0675	Op2	LotA	1	0.5-0.65-OP10022146_1_A_0	0.5-0.65%	16000	0.625	72588
774	mis_chr12_25225628_C_T	KRAS A146T	TRUE	RTP0675	Op2	LotA	1	0.5-0.65-OP10022146_1_A_0	0.5-0.65%	16000	0.525	73974
775	mis_chr12_25227341_T_G	KRAS Q61H	TRUE	RTP0675	Op2	LotA	1	0.5-0.65-OP10022146_1_A_0	0.5-0.65%	16000	0.63125	65910
776	mis_chr12_25227342_T_A	KRAS Q61L	TRUE	RTP0675	Op2	LotA	1	0.5-0.65-OP10022146_1_A_0	0.5-0.65%	16000	0.63125	65924
777	mis_chr12_25245350_C_A	KRAS G12V	TRUE	RTP0675	Op2	LotA	1	0.5-0.65-OP10022146_1_A_0	0.5-0.65%	16000	0.5375	78080
778	mis_chr12_25245350_C_G	KRAS G12A	TRUE	RTP0675	Op2	LotA	1	0.5-0.65-OP10022146_1_A_0	0.5-0.65%	16000	0.61875	78080
779	mis_chr12_25245350_C_T	KRAS G12D	TRUE	RTP0675	Op2	LotA	1	0.5-0.65-OP10022146_1_A_0	0.5-0.65%	16000	0.70625	78080
780	mis_chr12_25245351_C_A	KRAS G12C	TRUE	RTP0675	Op2	LotA	1	0.5-0.65-OP10022146_1_A_0	0.5-0.65%	16000	0.65625	78182
781	mis_chr12_25245351_C_G	KRAS G12R	TRUE	RTP0675	Op2	LotA	1	0.5-0.65-OP10022146_1_A_0	0.5-0.65%	16000	0.51875	78182
782	mis_chr12_25245351_C_T	KRAS G12S	TRUE	RTP0675	Op2	LotA	1	0.5-0.65-OP10022146_1_A_0	0.5-0.65%	16000	0.54375	78182
783	mis_chr15_66436825_C_T	MEK1 P124L	TRUE	RTP0675	Op2	LotA	1	0.5-0.65-OP10022146_1_A_0	0.5-0.65%	16000	0.70625	78858
784	mis_chr15_90088606_C_T	IDH2 R172K	TRUE	RTP0675	Op2	LotA	1	0.5-0.65-OP10022146_1_A_0	0.5-0.65%	16000	0.7375	39232
785	mis_chr15_90088702_C_T	IDH2 R140Q	TRUE	RTP0675	Op2	LotA	1	0.5-0.65-OP10022146_1_A_0	0.5-0.65%	16000	0.5875	19787
786	mis_chr19_3118944_A_T	GNA11 Q209L	TRUE	RTP0675	Op2	LotA	1	0.5-0.65-OP10022146_1_A_0	0.5-0.65%	16000	0.5375	39557
787	mis_chr2_208248388_C_T	IDH1 R132H	TRUE	RTP0675	Op2	LotA	1	0.5-0.65-OP10022146_1_A_0	0.5-0.65%	16000	0.55	76526
788	mis_chr2_208248389_G_A	IDH1 R132C	TRUE	RTP0675	Op2	LotA	1	0.5-0.65-OP10022146_1_A_0	0.5-0.65%	16000	0.675	76660
789	mis_chr2_29220829_G_T	ALK F1174L	TRUE	RTP0675	Op2	LotA	1	0.5-0.65-OP10022146_1_A_0	0.5-0.65%	16000	0.725	39070
790	mis_chr3_179218294_G_A	PIK3CA E542K	TRUE	RTP0675	Op2	LotA	1	0.5-0.65-OP10022146_1_A_0	0.5-0.65%	16000	0.6125	61726
791	mis_chr3_179218303_G_A	PIK3CA E545K	TRUE	RTP0675	Op2	LotA	1	0.5-0.65-OP10022146_1_A_0	0.5-0.65%	16000	0.63125	62456
792	mis_chr4_54285926_A_T	PDGFRA D842V	TRUE	RTP0675	Op2	LotA	1	0.5-0.65-OP10022146_1_A_0	0.5-0.65%	16000	0.55	59530
793	mis_chr4_54733155_A_T	KIT D816V	TRUE	RTP0675	Op2	LotA	1	0.5-0.65-OP10022146_1_A_0	0.5-0.65%	16000	0.6875	58146
794	mis_chr7_116783374_T_G	MET Y1253D	TRUE	RTP0675	Op2	LotA	1	0.5-0.65-OP10022146_1_A_0	0.5-0.65%	16000	0.35	52876
795	mis_chr7_140753336_A_C	BRAF V600G	TRUE	RTP0675	Op2	LotA	1	0.5-0.65-OP10022146_1_A_0	0.5-0.65%	16000	0.4875	78830
796	mis_chr7_140753337_C_T	BRAF V600M	TRUE	RTP0675	Op2	LotA	1	0.5-0.65-OP10022146_1_A_0	0.5-0.65%	16000	0.6875	78954
797	mis_chr7_55181378_C_T	EGFR T790M	TRUE	RTP0675	Op2	LotA	1	0.5-0.65-OP10022146_1_A_0	0.5-0.65%	16000	0.7	66652
798	mis_chr7_55191822_T_G	EGFR L858R	TRUE	RTP0675	Op2	LotA	1	0.5-0.65-OP10022146_1_A_0	0.5-0.65%	16000	0.45	59054
799	mis_chr7_55191831_T_A	EGFR L861Q	TRUE	RTP0675	Op2	LotA	1	0.5-0.65-OP10022146_1_A_0	0.5-0.65%	16000	0.4875	59780
800	mis_chr9_77794572_T_A	GNAQ Q209L	TRUE	RTP0675	Op2	LotA	1	0.5-0.65-OP10022146_1_A_0	0.5-0.65%	16000	0.7625	30120
801	mis_chr10_121520163_G_C	FGFR2 S252W	TRUE	RTP0675	Op2	LotA	2	0.5-0.65-OP10022147_1_B_0	0.5-0.65%	16000	0.5625	35325
802	mis_chr1_114713907_T_A	NRAS Q61H	TRUE	RTP0675	Op2	LotA	2	0.5-0.65-OP10022147_1_B_0	0.5-0.65%	16000	0.79375	65716
803	mis_chr1_114713908_T_A	NRAS Q61L	TRUE	RTP0675	Op2	LotA	2	0.5-0.65-OP10022147_1_B_0	0.5-0.65%	16000	0.5	65724
804	mis_chr1_114713908_T_C	NRAS Q61R	TRUE	RTP0675	Op2	LotA	2	0.5-0.65-OP10022147_1_B_0	0.5-0.65%	16000	0.725	65724
805	mis_chr1_114713909_G_T	NRAS Q61K	TRUE	RTP0675	Op2	LotA	2	0.5-0.65-OP10022147_1_B_0	0.5-0.65%	16000	0.53125	65572
806	mis_chr12_25225628_C_T	KRAS A146T	TRUE	RTP0675	Op2	LotA	2	0.5-0.65-OP10022147_1_B_0	0.5-0.65%	16000	0.525	74564
807	mis_chr12_25227341_T_G	KRAS Q61H	TRUE	RTP0675	Op2	LotA	2	0.5-0.65-OP10022147_1_B_0	0.5-0.65%	16000	0.6875	50558
808	mis_chr12_25227342_T_A	KRAS Q61L	TRUE	RTP0675	Op2	LotA	2	0.5-0.65-OP10022147_1_B_0	0.5-0.65%	16000	0.71875	50622
809	mis_chr12_25245350_C_A	KRAS G12V	TRUE	RTP0675	Op2	LotA	2	0.5-0.65-OP10022147_1_B_0	0.5-0.65%	16000	0.5875	78178
810	mis_chr12_25245350_C_G	KRAS G12A	TRUE	RTP0675	Op2	LotA	2	0.5-0.65-OP10022147_1_B_0	0.5-0.65%	16000	0.63125	78178
811	mis_chr12_25245350_C_T	KRAS G12D	TRUE	RTP0675	Op2	LotA	2	0.5-0.65-OP10022147_1_B_0	0.5-0.65%	16000	0.61875	78178
812	mis_chr12_25245351_C_A	KRAS G12C	TRUE	RTP0675	Op2	LotA	2	0.5-0.65-OP10022147_1_B_0	0.5-0.65%	16000	0.64375	78262
813	mis_chr12_25245351_C_G	KRAS G12R	TRUE	RTP0675	Op2	LotA	2	0.5-0.65-OP10022147_1_B_0	0.5-0.65%	16000	0.50625	78262
814	mis_chr12_25245351_C_T	KRAS G12S	TRUE	RTP0675	Op2	LotA	2	0.5-0.65-OP10022147_1_B_0	0.5-0.65%	16000	0.70625	78262
815	mis_chr15_66436825_C_T	MEK1 P124L	TRUE	RTP0675	Op2	LotA	2	0.5-0.65-OP10022147_1_B_0	0.5-0.65%	16000	0.65	78970
816	mis_chr15_90088606_C_T	IDH2 R172K	TRUE	RTP0675	Op2	LotA	2	0.5-0.65-OP10022147_1_B_0	0.5-0.65%	16000	0.8625	37341
817	mis_chr15_90088702_C_T	IDH2 R140Q	TRUE	RTP0675	Op2	LotA	2	0.5-0.65-OP10022147_1_B_0	0.5-0.65%	16000	0.6375	23652
818	mis_chr19_3118944_A_T	GNA11 Q209L	TRUE	RTP0675	Op2	LotA	2	0.5-0.65-OP10022147_1_B_0	0.5-0.65%	16000	0.6375	39573
819	mis_chr2_208248388_C_T	IDH1 R132H	TRUE	RTP0675	Op2	LotA	2	0.5-0.65-OP10022147_1_B_0	0.5-0.65%	16000	0.7	77006
820	mis_chr2_208248389_G_A	IDH1 R132C	TRUE	RTP0675	Op2	LotA	2	0.5-0.65-OP10022147_1_B_0	0.5-0.65%	16000	0.6625	77164
821	mis_chr2_29220829_G_T	ALK F1174L	TRUE	RTP0675	Op2	LotA	2	0.5-0.65-OP10022147_1_B_0	0.5-0.65%	16000	0.425	39156
822	mis_chr3_179218294_G_A	PIK3CA E542K	TRUE	RTP0675	Op2	LotA	2	0.5-0.65-OP10022147_1_B_0	0.5-0.65%	16000	0.61875	58566
823	mis_chr3_179218303_G_A	PIK3CA E545K	TRUE	RTP0675	Op2	LotA	2	0.5-0.65-OP10022147_1_B_0	0.5-0.65%	16000	0.6375	59242
824	mis_chr4_54285926_A_T	PDGFRA D842V	TRUE	RTP0675	Op2	LotA	2	0.5-0.65-OP10022147_1_B_0	0.5-0.65%	16000	0.7125	53582
825	mis_chr4_54733155_A_T	KIT D816V	TRUE	RTP0675	Op2	LotA	2	0.5-0.65-OP10022147_1_B_0	0.5-0.65%	16000	0.625	55390
826	mis_chr7_116783374_T_G	MET Y1253D	TRUE	RTP0675	Op2	LotA	2	0.5-0.65-OP10022147_1_B_0	0.5-0.65%	16000	0.375	49718
827	mis_chr7_140753336_A_C	BRAF V600G	TRUE	RTP0675	Op2	LotA	2	0.5-0.65-OP10022147_1_B_0	0.5-0.65%	16000	0.5125	78982
828	mis_chr7_140753337_C_T	BRAF V600M	TRUE	RTP0675	Op2	LotA	2	0.5-0.65-OP10022147_1_B_0	0.5-0.65%	16000	0.5375	79132
829	mis_chr7_55181378_C_T	EGFR T790M	TRUE	RTP0675	Op2	LotA	2	0.5-0.65-OP10022147_1_B_0	0.5-0.65%	16000	0.6375	58498
830	mis_chr7_55191822_T_G	EGFR L858R	TRUE	RTP0675	Op2	LotA	2	0.5-0.65-OP10022147_1_B_0	0.5-0.65%	16000	0.41875	60606
831	mis_chr7_55191831_T_A	EGFR L861Q	TRUE	RTP0675	Op2	LotA	2	0.5-0.65-OP10022147_1_B_0	0.5-0.65%	16000	0.725	60680
832	mis_chr9_77794572_T_A	GNAQ Q209L	TRUE	RTP0675	Op2	LotA	2	0.5-0.65-OP10022147_1_B_0	0.5-0.65%	16000	0.6125	32938
833	mis_chr10_121520163_G_C	FGFR2 S252W	TRUE	RTP0675	Op2	LotA	3	0.5-0.65-OP10022148_1_C_0	0.5-0.65%	16000	0.6875	39442
834	mis_chr1_114713907_T_A	NRAS Q61H	TRUE	RTP0675	Op2	LotA	3	0.5-0.65-OP10022148_1_C_0	0.5-0.65%	16000	0.6125	71686
835	mis_chr1_114713908_T_A	NRAS Q61L	TRUE	RTP0675	Op2	LotA	3	0.5-0.65-OP10022148_1_C_0	0.5-0.65%	16000	0.81875	71674
836	mis_chr1_114713908_T_C	NRAS Q61R	TRUE	RTP0675	Op2	LotA	3	0.5-0.65-OP10022148_1_C_0	0.5-0.65%	16000	0.5625	71674
837	mis_chr1_114713909_G_T	NRAS Q61K	TRUE	RTP0675	Op2	LotA	3	0.5-0.65-OP10022148_1_C_0	0.5-0.65%	16000	0.53125	71350
838	mis_chr12_25225628_C_T	KRAS A146T	TRUE	RTP0675	Op2	LotA	3	0.5-0.65-OP10022148_1_C_0	0.5-0.65%	16000	0.58125	78692
839	mis_chr12_25227341_T_G	KRAS Q61H	TRUE	RTP0675	Op2	LotA	3	0.5-0.65-OP10022148_1_C_0	0.5-0.65%	16000	0.65625	53092
840	mis_chr12_25227342_T_A	KRAS Q61L	TRUE	RTP0675	Op2	LotA	3	0.5-0.65-OP10022148_1_C_0	0.5-0.65%	16000	0.6625	53124
841	mis_chr12_25245350_C_A	KRAS G12V	TRUE	RTP0675	Op2	LotA	3	0.5-0.65-OP10022148_1_C_0	0.5-0.65%	16000	0.68125	78546
842	mis_chr12_25245350_C_G	KRAS G12A	TRUE	RTP0675	Op2	LotA	3	0.5-0.65-OP10022148_1_C_0	0.5-0.65%	16000	0.60625	78546
843	mis_chr12_25245350_C_T	KRAS G12D	TRUE	RTP0675	Op2	LotA	3	0.5-0.65-OP10022148_1_C_0	0.5-0.65%	16000	0.675	78546
844	mis_chr12_25245351_C_A	KRAS G12C	TRUE	RTP0675	Op2	LotA	3	0.5-0.65-OP10022148_1_C_0	0.5-0.65%	16000	0.58125	78688
845	mis_chr12_25245351_C_G	KRAS G12R	TRUE	RTP0675	Op2	LotA	3	0.5-0.65-OP10022148_1_C_0	0.5-0.65%	16000	0.4875	78688
846	mis_chr12_25245351_C_T	KRAS G12S	TRUE	RTP0675	Op2	LotA	3	0.5-0.65-OP10022148_1_C_0	0.5-0.65%	16000	0.61875	78688
847	mis_chr15_66436825_C_T	MEK1 P124L	TRUE	RTP0675	Op2	LotA	3	0.5-0.65-OP10022148_1_C_0	0.5-0.65%	16000	0.5125	78936
848	mis_chr15_90088606_C_T	IDH2 R172K	TRUE	RTP0675	Op2	LotA	3	0.5-0.65-OP10022148_1_C_0	0.5-0.65%	16000	0.625	39645
849	mis_chr15_90088702_C_T	IDH2 R140Q	TRUE	RTP0675	Op2	LotA	3	0.5-0.65-OP10022148_1_C_0	0.5-0.65%	16000	0.6125	31120
850	mis_chr19_3118944_A_T	GNA11 Q209L	TRUE	RTP0675	Op2	LotA	3	0.5-0.65-OP10022148_1_C_0	0.5-0.65%	16000	0.675	39581
851	mis_chr2_208248388_C_T	IDH1 R132H	TRUE	RTP0675	Op2	LotA	3	0.5-0.65-OP10022148_1_C_0	0.5-0.65%	16000	0.59375	78714
852	mis_chr2_208248389_G_A	IDH1 R132C	TRUE	RTP0675	Op2	LotA	3	0.5-0.65-OP10022148_1_C_0	0.5-0.65%	16000	0.51875	78904
853	mis_chr2_29220829_G_T	ALK F1174L	TRUE	RTP0675	Op2	LotA	3	0.5-0.65-OP10022148_1_C_0	0.5-0.65%	16000	0.5125	39013
854	mis_chr3_179218294_G_A	PIK3CA E542K	TRUE	RTP0675	Op2	LotA	3	0.5-0.65-OP10022148_1_C_0	0.5-0.65%	16000	0.54375	63804
855	mis_chr3_179218303_G_A	PIK3CA E545K	TRUE	RTP0675	Op2	LotA	3	0.5-0.65-OP10022148_1_C_0	0.5-0.65%	16000	0.61875	64604
856	mis_chr4_54285926_A_T	PDGFRA D842V	TRUE	RTP0675	Op2	LotA	3	0.5-0.65-OP10022148_1_C_0	0.5-0.65%	16000	0.70625	55190
857	mis_chr4_54733155_A_T	KIT D816V	TRUE	RTP0675	Op2	LotA	3	0.5-0.65-OP10022148_1_C_0	0.5-0.65%	16000	0.3625	64234
858	mis_chr7_116783374_T_G	MET Y1253D	TRUE	RTP0675	Op2	LotA	3	0.5-0.65-OP10022148_1_C_0	0.5-0.65%	16000	0.53125	46642
859	mis_chr7_140753336_A_C	BRAF V600G	TRUE	RTP0675	Op2	LotA	3	0.5-0.65-OP10022148_1_C_0	0.5-0.65%	16000	0.45	79364
860	mis_chr7_140753337_C_T	BRAF V600M	TRUE	RTP0675	Op2	LotA	3	0.5-0.65-OP10022148_1_C_0	0.5-0.65%	16000	0.6125	79478
861	mis_chr7_55181378_C_T	EGFR T790M	TRUE	RTP0675	Op2	LotA	3	0.5-0.65-OP10022148_1_C_0	0.5-0.65%	16000	0.5375	60938
862	mis_chr7_55191822_T_G	EGFR L858R	TRUE	RTP0675	Op2	LotA	3	0.5-0.65-OP10022148_1_C_0	0.5-0.65%	16000	0.4625	69496
863	mis_chr7_55191831_T_A	EGFR L861Q	TRUE	RTP0675	Op2	LotA	3	0.5-0.65-OP10022148_1_C_0	0.5-0.65%	16000	0.50625	70386
864	mis_chr9_77794572_T_A	GNAQ Q209L	TRUE	RTP0675	Op2	LotA	3	0.5-0.65-OP10022148_1_C_0	0.5-0.65%	16000	0.6875	36741
865	mis_chr10_121520163_G_C	FGFR2 S252W	TRUE	RTP0675	Op2	LotA	4	0.5-0.65-OP10022149_1_D_0	0.5-0.65%	16000	0.4375	38622
866	mis_chr1_114713907_T_A	NRAS Q61H	TRUE	RTP0675	Op2	LotA	4	0.5-0.65-OP10022149_1_D_0	0.5-0.65%	16000	0.51875	76208
867	mis_chr1_114713908_T_A	NRAS Q61L	TRUE	RTP0675	Op2	LotA	4	0.5-0.65-OP10022149_1_D_0	0.5-0.65%	16000	0.43125	76272
868	mis_chr1_114713908_T_C	NRAS Q61R	TRUE	RTP0675	Op2	LotA	4	0.5-0.65-OP10022149_1_D_0	0.5-0.65%	16000	0.49375	76272
869	mis_chr1_114713909_G_T	NRAS Q61K	TRUE	RTP0675	Op2	LotA	4	0.5-0.65-OP10022149_1_D_0	0.5-0.65%	16000	0.4375	76014
870	mis_chr12_25225628_C_T	KRAS A146T	TRUE	RTP0675	Op2	LotA	4	0.5-0.65-OP10022149_1_D_0	0.5-0.65%	16000	0.58125	76238
871	mis_chr12_25227341_T_G	KRAS Q61H	TRUE	RTP0675	Op2	LotA	4	0.5-0.65-OP10022149_1_D_0	0.5-0.65%	16000	0.68125	57148
872	mis_chr12_25227342_T_A	KRAS Q61L	TRUE	RTP0675	Op2	LotA	4	0.5-0.65-OP10022149_1_D_0	0.5-0.65%	16000	0.73125	57146
873	mis_chr12_25245350_C_A	KRAS G12V	TRUE	RTP0675	Op2	LotA	4	0.5-0.65-OP10022149_1_D_0	0.5-0.65%	16000	0.625	78628
874	mis_chr12_25245350_C_G	KRAS G12A	TRUE	RTP0675	Op2	LotA	4	0.5-0.65-OP10022149_1_D_0	0.5-0.65%	16000	0.71875	78628
875	mis_chr12_25245350_C_T	KRAS G12D	TRUE	RTP0675	Op2	LotA	4	0.5-0.65-OP10022149_1_D_0	0.5-0.65%	16000	0.7	78628
876	mis_chr12_25245351_C_A	KRAS G12C	TRUE	RTP0675	Op2	LotA	4	0.5-0.65-OP10022149_1_D_0	0.5-0.65%	16000	0.58125	78892
877	mis_chr12_25245351_C_G	KRAS G12R	TRUE	RTP0675	Op2	LotA	4	0.5-0.65-OP10022149_1_D_0	0.5-0.65%	16000	0.51875	78892
878	mis_chr12_25245351_C_T	KRAS G12S	TRUE	RTP0675	Op2	LotA	4	0.5-0.65-OP10022149_1_D_0	0.5-0.65%	16000	0.66875	78892
879	mis_chr15_66436825_C_T	MEK1 P124L	TRUE	RTP0675	Op2	LotA	4	0.5-0.65-OP10022149_1_D_0	0.5-0.65%	16000	0.66875	78932
880	mis_chr15_90088606_C_T	IDH2 R172K	TRUE	RTP0675	Op2	LotA	4	0.5-0.65-OP10022149_1_D_0	0.5-0.65%	16000	0.675	39676
881	mis_chr15_90088702_C_T	IDH2 R140Q	TRUE	RTP0675	Op2	LotA	4	0.5-0.65-OP10022149_1_D_0	0.5-0.65%	16000	0.5	22645
882	mis_chr19_3118944_A_T	GNA11 Q209L	TRUE	RTP0675	Op2	LotA	4	0.5-0.65-OP10022149_1_D_0	0.5-0.65%	16000	0.7125	39546
883	mis_chr2_208248388_C_T	IDH1 R132H	TRUE	RTP0675	Op2	LotA	4	0.5-0.65-OP10022149_1_D_0	0.5-0.65%	16000	0.5875	78834
884	mis_chr2_208248389_G_A	IDH1 R132C	TRUE	RTP0675	Op2	LotA	4	0.5-0.65-OP10022149_1_D_0	0.5-0.65%	16000	0.6625	78972
885	mis_chr2_29220829_G_T	ALK F1174L	TRUE	RTP0675	Op2	LotA	4	0.5-0.65-OP10022149_1_D_0	0.5-0.65%	16000	0.4875	39146
886	mis_chr3_179218294_G_A	PIK3CA E542K	TRUE	RTP0675	Op2	LotA	4	0.5-0.65-OP10022149_1_D_0	0.5-0.65%	16000	0.6125	58638
887	mis_chr3_179218303_G_A	PIK3CA E545K	TRUE	RTP0675	Op2	LotA	4	0.5-0.65-OP10022149_1_D_0	0.5-0.65%	16000	0.63125	59266
888	mis_chr4_54285926_A_T	PDGFRA D842V	TRUE	RTP0675	Op2	LotA	4	0.5-0.65-OP10022149_1_D_0	0.5-0.65%	16000	0.625	59698
889	mis_chr4_54733155_A_T	KIT D816V	TRUE	RTP0675	Op2	LotA	4	0.5-0.65-OP10022149_1_D_0	0.5-0.65%	16000	0.54375	59866
890	mis_chr7_116783374_T_G	MET Y1253D	TRUE	RTP0675	Op2	LotA	4	0.5-0.65-OP10022149_1_D_0	0.5-0.65%	16000	0.46875	54058
891	mis_chr7_140753336_A_C	BRAF V600G	TRUE	RTP0675	Op2	LotA	4	0.5-0.65-OP10022149_1_D_0	0.5-0.65%	16000	0.45625	78748
892	mis_chr7_140753337_C_T	BRAF V600M	TRUE	RTP0675	Op2	LotA	4	0.5-0.65-OP10022149_1_D_0	0.5-0.65%	16000	0.48125	78890
893	mis_chr7_55181378_C_T	EGFR T790M	TRUE	RTP0675	Op2	LotA	4	0.5-0.65-OP10022149_1_D_0	0.5-0.65%	16000	0.50625	66040
894	mis_chr7_55191822_T_G	EGFR L858R	TRUE	RTP0675	Op2	LotA	4	0.5-0.65-OP10022149_1_D_0	0.5-0.65%	16000	0.525	57738
895	mis_chr7_55191831_T_A	EGFR L861Q	TRUE	RTP0675	Op2	LotA	4	0.5-0.65-OP10022149_1_D_0	0.5-0.65%	16000	0.66875	58538
896	mis_chr9_77794572_T_A	GNAQ Q209L	TRUE	RTP0675	Op2	LotA	4	0.5-0.65-OP10022149_1_D_0	0.5-0.65%	16000	0.625	33955
897	mis_chr10_121520163_G_C	FGFR2 S252W	TRUE	RTP0675	Op2	LotA	1	0.25-0.325-OP10022175_1_E_0	0.25-0.325%	16000	0.35	37164
898	mis_chr1_114713907_T_A	NRAS Q61H	TRUE	RTP0675	Op2	LotA	1	0.25-0.325-OP10022175_1_E_0	0.25-0.325%	16000	0.34375	63064
899	mis_chr1_114713908_T_A	NRAS Q61L	TRUE	RTP0675	Op2	LotA	1	0.25-0.325-OP10022175_1_E_0	0.25-0.325%	16000	0.30625	63024
900	mis_chr1_114713908_T_C	NRAS Q61R	TRUE	RTP0675	Op2	LotA	1	0.25-0.325-OP10022175_1_E_0	0.25-0.325%	16000	0.425	63024
901	mis_chr1_114713909_G_T	NRAS Q61K	TRUE	RTP0675	Op2	LotA	1	0.25-0.325-OP10022175_1_E_0	0.25-0.325%	16000	0.4375	62968
902	mis_chr12_25225628_C_T	KRAS A146T	TRUE	RTP0675	Op2	LotA	1	0.25-0.325-OP10022175_1_E_0	0.25-0.325%	16000	0.30625	68628
903	mis_chr12_25227341_T_G	KRAS Q61H	TRUE	RTP0675	Op2	LotA	1	0.25-0.325-OP10022175_1_E_0	0.25-0.325%	16000	0.2875	53130
904	mis_chr12_25227342_T_A	KRAS Q61L	TRUE	RTP0675	Op2	LotA	1	0.25-0.325-OP10022175_1_E_0	0.25-0.325%	16000	0.3375	53186
905	mis_chr12_25245350_C_A	KRAS G12V	TRUE	RTP0675	Op2	LotA	1	0.25-0.325-OP10022175_1_E_0	0.25-0.325%	16000	0.3	78056
906	mis_chr12_25245350_C_G	KRAS G12A	TRUE	RTP0675	Op2	LotA	1	0.25-0.325-OP10022175_1_E_0	0.25-0.325%	16000	0.33125	78056
907	mis_chr12_25245350_C_T	KRAS G12D	TRUE	RTP0675	Op2	LotA	1	0.25-0.325-OP10022175_1_E_0	0.25-0.325%	16000	0.33125	78056
908	mis_chr12_25245351_C_A	KRAS G12C	TRUE	RTP0675	Op2	LotA	1	0.25-0.325-OP10022175_1_E_0	0.25-0.325%	16000	0.24375	78220
909	mis_chr12_25245351_C_G	KRAS G12R	TRUE	RTP0675	Op2	LotA	1	0.25-0.325-OP10022175_1_E_0	0.25-0.325%	16000	0.28125	78220
910	mis_chr12_25245351_C_T	KRAS G12S	TRUE	RTP0675	Op2	LotA	1	0.25-0.325-OP10022175_1_E_0	0.25-0.325%	16000	0.225	78220
911	mis_chr15_66436825_C_T	MEK1 P124L	TRUE	RTP0675	Op2	LotA	1	0.25-0.325-OP10022175_1_E_0	0.25-0.325%	16000	0.36875	77408
912	mis_chr15_90088606_C_T	IDH2 R172K	TRUE	RTP0675	Op2	LotA	1	0.25-0.325-OP10022175_1_E_0	0.25-0.325%	16000	0.3625	39663
913	mis_chr15_90088702_C_T	IDH2 R140Q	TRUE	RTP0675	Op2	LotA	1	0.25-0.325-OP10022175_1_E_0	0.25-0.325%	16000	0.5125	25000
914	mis_chr19_3118944_A_T	GNA11 Q209L	TRUE	RTP0675	Op2	LotA	1	0.25-0.325-OP10022175_1_E_0	0.25-0.325%	16000	0.4875	39566
915	mis_chr2_208248388_C_T	IDH1 R132H	TRUE	RTP0675	Op2	LotA	1	0.25-0.325-OP10022175_1_E_0	0.25-0.325%	16000	0.36875	76410
916	mis_chr2_208248389_G_A	IDH1 R132C	TRUE	RTP0675	Op2	LotA	1	0.25-0.325-OP10022175_1_E_0	0.25-0.325%	16000	0.30625	76542
917	mis_chr2_29220829_G_T	ALK F1174L	TRUE	RTP0675	Op2	LotA	1	0.25-0.325-OP10022175_1_E_0	0.25-0.325%	16000	0.2375	30989
918	mis_chr3_179218294_G_A	PIK3CA E542K	TRUE	RTP0675	Op2	LotA	1	0.25-0.325-OP10022175_1_E_0	0.25-0.325%	16000	0.275	50530
919	mis_chr3_179218303_G_A	PIK3CA E545K	TRUE	RTP0675	Op2	LotA	1	0.25-0.325-OP10022175_1_E_0	0.25-0.325%	16000	0.2625	50640
920	mis_chr4_54285926_A_T	PDGFRA D842V	TRUE	RTP0675	Op2	LotA	1	0.25-0.325-OP10022175_1_E_0	0.25-0.325%	16000	0.3875	36452
921	mis_chr4_54733155_A_T	KIT D816V	TRUE	RTP0675	Op2	LotA	1	0.25-0.325-OP10022175_1_E_0	0.25-0.325%	16000	0.35625	43018
922	mis_chr7_116783374_T_G	MET Y1253D	TRUE	RTP0675	Op2	LotA	1	0.25-0.325-OP10022175_1_E_0	0.25-0.325%	16000	0.275	42822
923	mis_chr7_140753336_A_C	BRAF V600G	TRUE	RTP0675	Op2	LotA	1	0.25-0.325-OP10022175_1_E_0	0.25-0.325%	16000	0.2875	72702
924	mis_chr7_140753337_C_T	BRAF V600M	TRUE	RTP0675	Op2	LotA	1	0.25-0.325-OP10022175_1_E_0	0.25-0.325%	16000	0.16875	72858
925	mis_chr7_55181378_C_T	EGFR T790M	TRUE	RTP0675	Op2	LotA	1	0.25-0.325-OP10022175_1_E_0	0.25-0.325%	16000	0.30625	51210
926	mis_chr7_55191822_T_G	EGFR L858R	TRUE	RTP0675	Op2	LotA	1	0.25-0.325-OP10022175_1_E_0	0.25-0.325%	16000	0.3	44880
927	mis_chr7_55191831_T_A	EGFR L861Q	TRUE	RTP0675	Op2	LotA	1	0.25-0.325-OP10022175_1_E_0	0.25-0.325%	16000	0.3125	44738
928	mis_chr9_77794572_T_A	GNAQ Q209L	TRUE	RTP0675	Op2	LotA	1	0.25-0.325-OP10022175_1_E_0	0.25-0.325%	16000	0.3	34989
929	mis_chr10_121520163_G_C	FGFR2 S252W	TRUE	RTP0675	Op2	LotA	2	0.25-0.325-OP10022176_4_A_1	0.25-0.325%	16000	0.325	35618
930	mis_chr1_114713907_T_A	NRAS Q61H	TRUE	RTP0675	Op2	LotA	2	0.25-0.325-OP10022176_4_A_1	0.25-0.325%	16000	0.4	78162
931	mis_chr1_114713908_T_A	NRAS Q61L	TRUE	RTP0675	Op2	LotA	2	0.25-0.325-OP10022176_4_A_1	0.25-0.325%	16000	0.38125	78302
932	mis_chr1_114713908_T_C	NRAS Q61R	TRUE	RTP0675	Op2	LotA	2	0.25-0.325-OP10022176_4_A_1	0.25-0.325%	16000	0.26875	78302
933	mis_chr1_114713909_G_T	NRAS Q61K	TRUE	RTP0675	Op2	LotA	2	0.25-0.325-OP10022176_4_A_1	0.25-0.325%	16000	0.18125	78036
934	mis_chr12_25225628_C_T	KRAS A146T	TRUE	RTP0675	Op2	LotA	2	0.25-0.325-OP10022176_4_A_1	0.25-0.325%	16000	0.275	78838
935	mis_chr12_25227341_T_G	KRAS Q61H	TRUE	RTP0675	Op2	LotA	2	0.25-0.325-OP10022176_4_A_1	0.25-0.325%	16000	0.35625	48806
936	mis_chr12_25227342_T_A	KRAS Q61L	TRUE	RTP0675	Op2	LotA	2	0.25-0.325-OP10022176_4_A_1	0.25-0.325%	16000	0.3375	48770
937	mis_chr12_25245350_C_A	KRAS G12V	TRUE	RTP0675	Op2	LotA	2	0.25-0.325-OP10022176_4_A_1	0.25-0.325%	16000	0.30625	78470
938	mis_chr12_25245350_C_G	KRAS G12A	TRUE	RTP0675	Op2	LotA	2	0.25-0.325-OP10022176_4_A_1	0.25-0.325%	16000	0.33125	78470
939	mis_chr12_25245350_C_T	KRAS G12D	TRUE	RTP0675	Op2	LotA	2	0.25-0.325-OP10022176_4_A_1	0.25-0.325%	16000	0.3875	78470
940	mis_chr12_25245351_C_A	KRAS G12C	TRUE	RTP0675	Op2	LotA	2	0.25-0.325-OP10022176_4_A_1	0.25-0.325%	16000	0.33125	78706
941	mis_chr12_25245351_C_G	KRAS G12R	TRUE	RTP0675	Op2	LotA	2	0.25-0.325-OP10022176_4_A_1	0.25-0.325%	16000	0.21875	78706
942	mis_chr12_25245351_C_T	KRAS G12S	TRUE	RTP0675	Op2	LotA	2	0.25-0.325-OP10022176_4_A_1	0.25-0.325%	16000	0.3	78706
943	mis_chr15_66436825_C_T	MEK1 P124L	TRUE	RTP0675	Op2	LotA	2	0.25-0.325-OP10022176_4_A_1	0.25-0.325%	16000	0.24375	78918
944	mis_chr15_90088606_C_T	IDH2 R172K	TRUE	RTP0675	Op2	LotA	2	0.25-0.325-OP10022176_4_A_1	0.25-0.325%	16000	0.5	37694
945	mis_chr15_90088702_C_T	IDH2 R140Q	TRUE	RTP0675	Op2	LotA	2	0.25-0.325-OP10022176_4_A_1	0.25-0.325%	16000	0.325	22713
946	mis_chr19_3118944_A_T	GNA11 Q209L	TRUE	RTP0675	Op2	LotA	2	0.25-0.325-OP10022176_4_A_1	0.25-0.325%	16000	0.325	39483
947	mis_chr2_208248388_C_T	IDH1 R132H	TRUE	RTP0675	Op2	LotA	2	0.25-0.325-OP10022176_4_A_1	0.25-0.325%	16000	0.40625	78816
948	mis_chr2_208248389_G_A	IDH1 R132C	TRUE	RTP0675	Op2	LotA	2	0.25-0.325-OP10022176_4_A_1	0.25-0.325%	16000	0.35	78954
949	mis_chr2_29220829_G_T	ALK F1174L	TRUE	RTP0675	Op2	LotA	2	0.25-0.325-OP10022176_4_A_1	0.25-0.325%	16000	0.2625	39521
950	mis_chr3_179218294_G_A	PIK3CA E542K	TRUE	RTP0675	Op2	LotA	2	0.25-0.325-OP10022176_4_A_1	0.25-0.325%	16000	0.30625	69382
951	mis_chr3_179218303_G_A	PIK3CA E545K	TRUE	RTP0675	Op2	LotA	2	0.25-0.325-OP10022176_4_A_1	0.25-0.325%	16000	0.33125	69518
952	mis_chr4_54285926_A_T	PDGFRA D842V	TRUE	RTP0675	Op2	LotA	2	0.25-0.325-OP10022176_4_A_1	0.25-0.325%	16000	0.2125	55766
953	mis_chr4_54733155_A_T	KIT D816V	TRUE	RTP0675	Op2	LotA	2	0.25-0.325-OP10022176_4_A_1	0.25-0.325%	16000	0.48125	59202
954	mis_chr7_116783374_T_G	MET Y1253D	TRUE	RTP0675	Op2	LotA	2	0.25-0.325-OP10022176_4_A_1	0.25-0.325%	16000	0.1625	50726
955	mis_chr7_140753336_A_C	BRAF V600G	TRUE	RTP0675	Op2	LotA	2	0.25-0.325-OP10022176_4_A_1	0.25-0.325%	16000	0.20625	79416
956	mis_chr7_140753337_C_T	BRAF V600M	TRUE	RTP0675	Op2	LotA	2	0.25-0.325-OP10022176_4_A_1	0.25-0.325%	16000	0.31875	79432
957	mis_chr7_55181378_C_T	EGFR T790M	TRUE	RTP0675	Op2	LotA	2	0.25-0.325-OP10022176_4_A_1	0.25-0.325%	16000	0.175	61924
958	mis_chr7_55191822_T_G	EGFR L858R	TRUE	RTP0675	Op2	LotA	2	0.25-0.325-OP10022176_4_A_1	0.25-0.325%	16000	0.28125	61540
959	mis_chr7_55191831_T_A	EGFR L861Q	TRUE	RTP0675	Op2	LotA	2	0.25-0.325-OP10022176_4_A_1	0.25-0.325%	16000	0.2375	61538
960	mis_chr9_77794572_T_A	GNAQ Q209L	TRUE	RTP0675	Op2	LotA	2	0.25-0.325-OP10022176_4_A_1	0.25-0.325%	16000	0.4875	33318
961	mis_chr10_121520163_G_C	FGFR2 S252W	TRUE	RTP0675	Op2	LotA	3	0.25-0.325-OP10022177_4_B_1	0.25-0.325%	16000	0.2	34228
962	mis_chr1_114713907_T_A	NRAS Q61H	TRUE	RTP0675	Op2	LotA	3	0.25-0.325-OP10022177_4_B_1	0.25-0.325%	16000	0.31875	75708
963	mis_chr1_114713908_T_A	NRAS Q61L	TRUE	RTP0675	Op2	LotA	3	0.25-0.325-OP10022177_4_B_1	0.25-0.325%	16000	0.44375	75796
964	mis_chr1_114713908_T_C	NRAS Q61R	TRUE	RTP0675	Op2	LotA	3	0.25-0.325-OP10022177_4_B_1	0.25-0.325%	16000	0.30625	75796
965	mis_chr1_114713909_G_T	NRAS Q61K	TRUE	RTP0675	Op2	LotA	3	0.25-0.325-OP10022177_4_B_1	0.25-0.325%	16000	0.2125	75460
966	mis_chr12_25225628_C_T	KRAS A146T	TRUE	RTP0675	Op2	LotA	3	0.25-0.325-OP10022177_4_B_1	0.25-0.325%	16000	0.31875	78442
967	mis_chr12_25227341_T_G	KRAS Q61H	TRUE	RTP0675	Op2	LotA	3	0.25-0.325-OP10022177_4_B_1	0.25-0.325%	16000	0.35625	54192
968	mis_chr12_25227342_T_A	KRAS Q61L	TRUE	RTP0675	Op2	LotA	3	0.25-0.325-OP10022177_4_B_1	0.25-0.325%	16000	0.30625	54152
969	mis_chr12_25245350_C_A	KRAS G12V	TRUE	RTP0675	Op2	LotA	3	0.25-0.325-OP10022177_4_B_1	0.25-0.325%	16000	0.28125	78664
970	mis_chr12_25245350_C_G	KRAS G12A	TRUE	RTP0675	Op2	LotA	3	0.25-0.325-OP10022177_4_B_1	0.25-0.325%	16000	0.275	78664
971	mis_chr12_25245350_C_T	KRAS G12D	TRUE	RTP0675	Op2	LotA	3	0.25-0.325-OP10022177_4_B_1	0.25-0.325%	16000	0.34375	78664
972	mis_chr12_25245351_C_A	KRAS G12C	TRUE	RTP0675	Op2	LotA	3	0.25-0.325-OP10022177_4_B_1	0.25-0.325%	16000	0.35	78790
973	mis_chr12_25245351_C_G	KRAS G12R	TRUE	RTP0675	Op2	LotA	3	0.25-0.325-OP10022177_4_B_1	0.25-0.325%	16000	0.2625	78790
974	mis_chr12_25245351_C_T	KRAS G12S	TRUE	RTP0675	Op2	LotA	3	0.25-0.325-OP10022177_4_B_1	0.25-0.325%	16000	0.31875	78790
975	mis_chr15_66436825_C_T	MEK1 P124L	TRUE	RTP0675	Op2	LotA	3	0.25-0.325-OP10022177_4_B_1	0.25-0.325%	16000	0.29375	78948
976	mis_chr15_90088606_C_T	IDH2 R172K	TRUE	RTP0675	Op2	LotA	3	0.25-0.325-OP10022177_4_B_1	0.25-0.325%	16000	0.225	38335
977	mis_chr15_90088702_C_T	IDH2 R140Q	TRUE	RTP0675	Op2	LotA	3	0.25-0.325-OP10022177_4_B_1	0.25-0.325%	16000	0.3625	19494
978	mis_chr19_3118944_A_T	GNA11 Q209L	TRUE	RTP0675	Op2	LotA	3	0.25-0.325-OP10022177_4_B_1	0.25-0.325%	16000	0.35	39535
979	mis_chr2_208248388_C_T	IDH1 R132H	TRUE	RTP0675	Op2	LotA	3	0.25-0.325-OP10022177_4_B_1	0.25-0.325%	16000	0.31875	78802
980	mis_chr2_208248389_G_A	IDH1 R132C	TRUE	RTP0675	Op2	LotA	3	0.25-0.325-OP10022177_4_B_1	0.25-0.325%	16000	0.41875	78992
981	mis_chr2_29220829_G_T	ALK F1174L	TRUE	RTP0675	Op2	LotA	3	0.25-0.325-OP10022177_4_B_1	0.25-0.325%	16000	0.3375	39603
982	mis_chr3_179218294_G_A	PIK3CA E542K	TRUE	RTP0675	Op2	LotA	3	0.25-0.325-OP10022177_4_B_1	0.25-0.325%	16000	0.29375	61656
983	mis_chr3_179218303_G_A	PIK3CA E545K	TRUE	RTP0675	Op2	LotA	3	0.25-0.325-OP10022177_4_B_1	0.25-0.325%	16000	0.28125	61780
984	mis_chr4_54285926_A_T	PDGFRA D842V	TRUE	RTP0675	Op2	LotA	3	0.25-0.325-OP10022177_4_B_1	0.25-0.325%	16000	0.44375	55904
985	mis_chr4_54733155_A_T	KIT D816V	TRUE	RTP0675	Op2	LotA	3	0.25-0.325-OP10022177_4_B_1	0.25-0.325%	16000	0.2625	56618
986	mis_chr7_116783374_T_G	MET Y1253D	TRUE	RTP0675	Op2	LotA	3	0.25-0.325-OP10022177_4_B_1	0.25-0.325%	16000	0.1625	48806
987	mis_chr7_140753336_A_C	BRAF V600G	TRUE	RTP0675	Op2	LotA	3	0.25-0.325-OP10022177_4_B_1	0.25-0.325%	16000	0.25	79368
988	mis_chr7_140753337_C_T	BRAF V600M	TRUE	RTP0675	Op2	LotA	3	0.25-0.325-OP10022177_4_B_1	0.25-0.325%	16000	0.3375	79478
989	mis_chr7_55181378_C_T	EGFR T790M	TRUE	RTP0675	Op2	LotA	3	0.25-0.325-OP10022177_4_B_1	0.25-0.325%	16000	0.39375	61520
990	mis_chr7_55191822_T_G	EGFR L858R	TRUE	RTP0675	Op2	LotA	3	0.25-0.325-OP10022177_4_B_1	0.25-0.325%	16000	0.45625	57448
991	mis_chr7_55191831_T_A	EGFR L861Q	TRUE	RTP0675	Op2	LotA	3	0.25-0.325-OP10022177_4_B_1	0.25-0.325%	16000	0.21875	57512
992	mis_chr9_77794572_T_A	GNAQ Q209L	TRUE	RTP0675	Op2	LotA	3	0.25-0.325-OP10022177_4_B_1	0.25-0.325%	16000	0.3875	29228
993	mis_chr10_121520163_G_C	FGFR2 S252W	FALSE	RTP0675	Op2	LotA	4	0.25-0.325-OP10022178_4_C_1	0.25-0.325%	16000	#N/A	#N/A
994	mis_chr1_114713907_T_A	NRAS Q61H	TRUE	RTP0675	Op2	LotA	4	0.25-0.325-OP10022178_4_C_1	0.25-0.325%	16000	0.31875	68554
995	mis_chr1_114713908_T_A	NRAS Q61L	TRUE	RTP0675	Op2	LotA	4	0.25-0.325-OP10022178_4_C_1	0.25-0.325%	16000	0.4625	68626
996	mis_chr1_114713908_T_C	NRAS Q61R	TRUE	RTP0675	Op2	LotA	4	0.25-0.325-OP10022178_4_C_1	0.25-0.325%	16000	0.38125	68626
997	mis_chr1_114713909_G_T	NRAS Q61K	TRUE	RTP0675	Op2	LotA	4	0.25-0.325-OP10022178_4_C_1	0.25-0.325%	16000	0.18125	68412
998	mis_chr12_25225628_C_T	KRAS A146T	TRUE	RTP0675	Op2	LotA	4	0.25-0.325-OP10022178_4_C_1	0.25-0.325%	16000	0.34375	60176
999	mis_chr12_25227341_T_G	KRAS Q61H	TRUE	RTP0675	Op2	LotA	4	0.25-0.325-OP10022178_4_C_1	0.25-0.325%	16000	0.3125	38406
1000	mis_chr12_25227342_T_A	KRAS Q61L	TRUE	RTP0675	Op2	LotA	4	0.25-0.325-OP10022178_4_C_1	0.25-0.325%	16000	0.2625	38386
1001	mis_chr12_25245350_C_A	KRAS G12V	TRUE	RTP0675	Op2	LotA	4	0.25-0.325-OP10022178_4_C_1	0.25-0.325%	16000	0.25	69678
1002	mis_chr12_25245350_C_G	KRAS G12A	TRUE	RTP0675	Op2	LotA	4	0.25-0.325-OP10022178_4_C_1	0.25-0.325%	16000	0.30625	69678
1003	mis_chr12_25245350_C_T	KRAS G12D	TRUE	RTP0675	Op2	LotA	4	0.25-0.325-OP10022178_4_C_1	0.25-0.325%	16000	0.3625	69678
1004	mis_chr12_25245351_C_A	KRAS G12C	TRUE	RTP0675	Op2	LotA	4	0.25-0.325-OP10022178_4_C_1	0.25-0.325%	16000	0.4	69818
1005	mis_chr12_25245351_C_G	KRAS G12R	TRUE	RTP0675	Op2	LotA	4	0.25-0.325-OP10022178_4_C_1	0.25-0.325%	16000	0.2	69818
1006	mis_chr12_25245351_C_T	KRAS G12S	TRUE	RTP0675	Op2	LotA	4	0.25-0.325-OP10022178_4_C_1	0.25-0.325%	16000	0.21875	69818
1007	mis_chr15_66436825_C_T	MEK1 P124L	TRUE	RTP0675	Op2	LotA	4	0.25-0.325-OP10022178_4_C_1	0.25-0.325%	16000	0.2875	79018
1008	mis_chr15_90088606_C_T	IDH2 R172K	TRUE	RTP0675	Op2	LotA	4	0.25-0.325-OP10022178_4_C_1	0.25-0.325%	16000	0.35	29423
1009	mis_chr15_90088702_C_T	IDH2 R140Q	TRUE	RTP0675	Op2	LotA	4	0.25-0.325-OP10022178_4_C_1	0.25-0.325%	16000	0.2375	14571
1010	mis_chr19_3118944_A_T	GNA11 Q209L	TRUE	RTP0675	Op2	LotA	4	0.25-0.325-OP10022178_4_C_1	0.25-0.325%	16000	0.2875	39501
1011	mis_chr2_208248388_C_T	IDH1 R132H	TRUE	RTP0675	Op2	LotA	4	0.25-0.325-OP10022178_4_C_1	0.25-0.325%	16000	0.3125	72352
1012	mis_chr2_208248389_G_A	IDH1 R132C	TRUE	RTP0675	Op2	LotA	4	0.25-0.325-OP10022178_4_C_1	0.25-0.325%	16000	0.325	72460
1013	mis_chr2_29220829_G_T	ALK F1174L	TRUE	RTP0675	Op2	LotA	4	0.25-0.325-OP10022178_4_C_1	0.25-0.325%	16000	0.35	39561
1014	mis_chr3_179218294_G_A	PIK3CA E542K	TRUE	RTP0675	Op2	LotA	4	0.25-0.325-OP10022178_4_C_1	0.25-0.325%	16000	0.275	47868
1015	mis_chr3_179218303_G_A	PIK3CA E545K	TRUE	RTP0675	Op2	LotA	4	0.25-0.325-OP10022178_4_C_1	0.25-0.325%	16000	0.28125	47988
1016	mis_chr4_54285926_A_T	PDGFRA D842V	TRUE	RTP0675	Op2	LotA	4	0.25-0.325-OP10022178_4_C_1	0.25-0.325%	16000	0.25625	35310
1017	mis_chr4_54733155_A_T	KIT D816V	TRUE	RTP0675	Op2	LotA	4	0.25-0.325-OP10022178_4_C_1	0.25-0.325%	16000	0.2625	52642
1018	mis_chr7_116783374_T_G	MET Y1253D	TRUE	RTP0675	Op2	LotA	4	0.25-0.325-OP10022178_4_C_1	0.25-0.325%	16000	0.24375	30914
1019	mis_chr7_140753336_A_C	BRAF V600G	TRUE	RTP0675	Op2	LotA	4	0.25-0.325-OP10022178_4_C_1	0.25-0.325%	16000	0.3	68764
1020	mis_chr7_140753337_C_T	BRAF V600M	TRUE	RTP0675	Op2	LotA	4	0.25-0.325-OP10022178_4_C_1	0.25-0.325%	16000	0.2625	68858
1021	mis_chr7_55181378_C_T	EGFR T790M	TRUE	RTP0675	Op2	LotA	4	0.25-0.325-OP10022178_4_C_1	0.25-0.325%	16000	0.44375	40914
1022	mis_chr7_55191822_T_G	EGFR L858R	TRUE	RTP0675	Op2	LotA	4	0.25-0.325-OP10022178_4_C_1	0.25-0.325%	16000	0.26875	42418
1023	mis_chr7_55191831_T_A	EGFR L861Q	TRUE	RTP0675	Op2	LotA	4	0.25-0.325-OP10022178_4_C_1	0.25-0.325%	16000	0.33125	42406
1024	mis_chr9_77794572_T_A	GNAQ Q209L	TRUE	RTP0675	Op2	LotA	4	0.25-0.325-OP10022178_4_C_1	0.25-0.325%	16000	0.3125	22086
1025	mis_chr10_121520163_G_C	FGFR2 S252W	TRUE	RTP0675	Op2	LotA	5	0.25-0.325-OP10022179_4_D_1	0.25-0.325%	16000	0.375	29913
1026	mis_chr1_114713907_T_A	NRAS Q61H	TRUE	RTP0675	Op2	LotA	5	0.25-0.325-OP10022179_4_D_1	0.25-0.325%	16000	0.3375	60192
1027	mis_chr1_114713908_T_A	NRAS Q61L	TRUE	RTP0675	Op2	LotA	5	0.25-0.325-OP10022179_4_D_1	0.25-0.325%	16000	0.4625	60160
1028	mis_chr1_114713908_T_C	NRAS Q61R	TRUE	RTP0675	Op2	LotA	5	0.25-0.325-OP10022179_4_D_1	0.25-0.325%	16000	0.275	60160
1029	mis_chr1_114713909_G_T	NRAS Q61K	TRUE	RTP0675	Op2	LotA	5	0.25-0.325-OP10022179_4_D_1	0.25-0.325%	16000	0.225	59974
1030	mis_chr12_25225628_C_T	KRAS A146T	TRUE	RTP0675	Op2	LotA	5	0.25-0.325-OP10022179_4_D_1	0.25-0.325%	16000	0.3	60380
1031	mis_chr12_25227341_T_G	KRAS Q61H	TRUE	RTP0675	Op2	LotA	5	0.25-0.325-OP10022179_4_D_1	0.25-0.325%	16000	0.26875	41868
1032	mis_chr12_25227342_T_A	KRAS Q61L	TRUE	RTP0675	Op2	LotA	5	0.25-0.325-OP10022179_4_D_1	0.25-0.325%	16000	0.325	41878
1033	mis_chr12_25245350_C_A	KRAS G12V	TRUE	RTP0675	Op2	LotA	5	0.25-0.325-OP10022179_4_D_1	0.25-0.325%	16000	0.3125	78486
1034	mis_chr12_25245350_C_G	KRAS G12A	TRUE	RTP0675	Op2	LotA	5	0.25-0.325-OP10022179_4_D_1	0.25-0.325%	16000	0.2875	78486
1035	mis_chr12_25245350_C_T	KRAS G12D	TRUE	RTP0675	Op2	LotA	5	0.25-0.325-OP10022179_4_D_1	0.25-0.325%	16000	0.29375	78486
1036	mis_chr12_25245351_C_A	KRAS G12C	TRUE	RTP0675	Op2	LotA	5	0.25-0.325-OP10022179_4_D_1	0.25-0.325%	16000	0.375	78614
1037	mis_chr12_25245351_C_G	KRAS G12R	TRUE	RTP0675	Op2	LotA	5	0.25-0.325-OP10022179_4_D_1	0.25-0.325%	16000	0.3375	78614
1038	mis_chr12_25245351_C_T	KRAS G12S	TRUE	RTP0675	Op2	LotA	5	0.25-0.325-OP10022179_4_D_1	0.25-0.325%	16000	0.30625	78614
1039	mis_chr15_66436825_C_T	MEK1 P124L	TRUE	RTP0675	Op2	LotA	5	0.25-0.325-OP10022179_4_D_1	0.25-0.325%	16000	0.4	75198
1040	mis_chr15_90088606_C_T	IDH2 R172K	TRUE	RTP0675	Op2	LotA	5	0.25-0.325-OP10022179_4_D_1	0.25-0.325%	16000	0.3375	34114
1041	mis_chr15_90088702_C_T	IDH2 R140Q	FALSE	RTP0675	Op2	LotA	5	0.25-0.325-OP10022179_4_D_1	0.25-0.325%	16000	#N/A	#N/A
1042	mis_chr19_3118944_A_T	GNA11 Q209L	TRUE	RTP0675	Op2	LotA	5	0.25-0.325-OP10022179_4_D_1	0.25-0.325%	16000	0.2875	39495
1043	mis_chr2_208248388_C_T	IDH1 R132H	TRUE	RTP0675	Op2	LotA	5	0.25-0.325-OP10022179_4_D_1	0.25-0.325%	16000	0.35625	67060
1044	mis_chr2_208248389_G_A	IDH1 R132C	TRUE	RTP0675	Op2	LotA	5	0.25-0.325-OP10022179_4_D_1	0.25-0.325%	16000	0.325	67242
1045	mis_chr2_29220829_G_T	ALK F1174L	TRUE	RTP0675	Op2	LotA	5	0.25-0.325-OP10022179_4_D_1	0.25-0.325%	16000	0.3875	35285
1046	mis_chr3_179218294_G_A	PIK3CA E542K	TRUE	RTP0675	Op2	LotA	5	0.25-0.325-OP10022179_4_D_1	0.25-0.325%	16000	0.3	38740
1047	mis_chr3_179218303_G_A	PIK3CA E545K	TRUE	RTP0675	Op2	LotA	5	0.25-0.325-OP10022179_4_D_1	0.25-0.325%	16000	0.35	38846
1048	mis_chr4_54285926_A_T	PDGFRA D842V	TRUE	RTP0675	Op2	LotA	5	0.25-0.325-OP10022179_4_D_1	0.25-0.325%	16000	0.325	26646
1049	mis_chr4_54733155_A_T	KIT D816V	TRUE	RTP0675	Op2	LotA	5	0.25-0.325-OP10022179_4_D_1	0.25-0.325%	16000	0.28125	41478
1050	mis_chr7_116783374_T_G	MET Y1253D	TRUE	RTP0675	Op2	LotA	5	0.25-0.325-OP10022179_4_D_1	0.25-0.325%	16000	0.325	29248
1051	mis_chr7_140753336_A_C	BRAF V600G	TRUE	RTP0675	Op2	LotA	5	0.25-0.325-OP10022179_4_D_1	0.25-0.325%	16000	0.2375	67836
1052	mis_chr7_140753337_C_T	BRAF V600M	TRUE	RTP0675	Op2	LotA	5	0.25-0.325-OP10022179_4_D_1	0.25-0.325%	16000	0.3125	67888
1053	mis_chr7_55181378_C_T	EGFR T790M	TRUE	RTP0675	Op2	LotA	5	0.25-0.325-OP10022179_4_D_1	0.25-0.325%	16000	0.14375	36782
1054	mis_chr7_55191822_T_G	EGFR L858R	TRUE	RTP0675	Op2	LotA	5	0.25-0.325-OP10022179_4_D_1	0.25-0.325%	16000	0.24375	34102
1055	mis_chr7_55191831_T_A	EGFR L861Q	TRUE	RTP0675	Op2	LotA	5	0.25-0.325-OP10022179_4_D_1	0.25-0.325%	16000	0.28125	34106
1056	mis_chr9_77794572_T_A	GNAQ Q209L	TRUE	RTP0675	Op2	LotA	5	0.25-0.325-OP10022179_4_D_1	0.25-0.325%	16000	0.375	26636
1057	mis_chr10_121520163_G_C	FGFR2 S252W	FALSE	RTP0675	Op2	LotA	1	0.13-0.16-OP10022212_4_E_1	0.13-0.16%	16000	#N/A	#N/A
1058	mis_chr1_114713907_T_A	NRAS Q61H	TRUE	RTP0675	Op2	LotA	1	0.13-0.16-OP10022212_4_E_1	0.13-0.16%	16000	0.13125	68012
1059	mis_chr1_114713908_T_A	NRAS Q61L	TRUE	RTP0675	Op2	LotA	1	0.13-0.16-OP10022212_4_E_1	0.13-0.16%	16000	0.125	68084
1060	mis_chr1_114713908_T_C	NRAS Q61R	TRUE	RTP0675	Op2	LotA	1	0.13-0.16-OP10022212_4_E_1	0.13-0.16%	16000	0.2	68084
1061	mis_chr1_114713909_G_T	NRAS Q61K	TRUE	RTP0675	Op2	LotA	1	0.13-0.16-OP10022212_4_E_1	0.13-0.16%	16000	0.11875	67878
1062	mis_chr12_25225628_C_T	KRAS A146T	TRUE	RTP0675	Op2	LotA	1	0.13-0.16-OP10022212_4_E_1	0.13-0.16%	16000	0.1375	65224
1063	mis_chr12_25227341_T_G	KRAS Q61H	TRUE	RTP0675	Op2	LotA	1	0.13-0.16-OP10022212_4_E_1	0.13-0.16%	16000	0.16875	45120
1064	mis_chr12_25227342_T_A	KRAS Q61L	TRUE	RTP0675	Op2	LotA	1	0.13-0.16-OP10022212_4_E_1	0.13-0.16%	16000	0.2	45116
1065	mis_chr12_25245350_C_A	KRAS G12V	TRUE	RTP0675	Op2	LotA	1	0.13-0.16-OP10022212_4_E_1	0.13-0.16%	16000	0.11875	70588
1066	mis_chr12_25245350_C_G	KRAS G12A	TRUE	RTP0675	Op2	LotA	1	0.13-0.16-OP10022212_4_E_1	0.13-0.16%	16000	0.1625	70588
1067	mis_chr12_25245350_C_T	KRAS G12D	TRUE	RTP0675	Op2	LotA	1	0.13-0.16-OP10022212_4_E_1	0.13-0.16%	16000	0.11875	70588
1068	mis_chr12_25245351_C_A	KRAS G12C	TRUE	RTP0675	Op2	LotA	1	0.13-0.16-OP10022212_4_E_1	0.13-0.16%	16000	0.1375	70716
1069	mis_chr12_25245351_C_G	KRAS G12R	TRUE	RTP0675	Op2	LotA	1	0.13-0.16-OP10022212_4_E_1	0.13-0.16%	16000	0.09375	70716
1070	mis_chr12_25245351_C_T	KRAS G12S	TRUE	RTP0675	Op2	LotA	1	0.13-0.16-OP10022212_4_E_1	0.13-0.16%	16000	0.15625	70716
1071	mis_chr15_66436825_C_T	MEK1 P124L	TRUE	RTP0675	Op2	LotA	1	0.13-0.16-OP10022212_4_E_1	0.13-0.16%	16000	0.18125	75962
1072	mis_chr15_90088606_C_T	IDH2 R172K	FALSE	RTP0675	Op2	LotA	1	0.13-0.16-OP10022212_4_E_1	0.13-0.16%	16000	#N/A	#N/A
1073	mis_chr15_90088702_C_T	IDH2 R140Q	FALSE	RTP0675	Op2	LotA	1	0.13-0.16-OP10022212_4_E_1	0.13-0.16%	16000	#N/A	#N/A
1074	mis_chr19_3118944_A_T	GNA11 Q209L	FALSE	RTP0675	Op2	LotA	1	0.13-0.16-OP10022212_4_E_1	0.13-0.16%	16000	#N/A	#N/A
1075	mis_chr2_208248388_C_T	IDH1 R132H	TRUE	RTP0675	Op2	LotA	1	0.13-0.16-OP10022212_4_E_1	0.13-0.16%	16000	0.19375	69134
1076	mis_chr2_208248389_G_A	IDH1 R132C	TRUE	RTP0675	Op2	LotA	1	0.13-0.16-OP10022212_4_E_1	0.13-0.16%	16000	0.19375	69262
1077	mis_chr2_29220829_G_T	ALK F1174L	TRUE	RTP0675	Op2	LotA	1	0.13-0.16-OP10022212_4_E_1	0.13-0.16%	16000	0.1375	39599
1078	mis_chr3_179218294_G_A	PIK3CA E542K	TRUE	RTP0675	Op2	LotA	1	0.13-0.16-OP10022212_4_E_1	0.13-0.16%	16000	0.175	56982
1079	mis_chr3_179218303_G_A	PIK3CA E545K	TRUE	RTP0675	Op2	LotA	1	0.13-0.16-OP10022212_4_E_1	0.13-0.16%	16000	0.2	57174
1080	mis_chr4_54285926_A_T	PDGFRA D842V	TRUE	RTP0675	Op2	LotA	1	0.13-0.16-OP10022212_4_E_1	0.13-0.16%	16000	0.10625	49774
1081	mis_chr4_54733155_A_T	KIT D816V	TRUE	RTP0675	Op2	LotA	1	0.13-0.16-OP10022212_4_E_1	0.13-0.16%	16000	0.225	53802
1082	mis_chr7_116783374_T_G	MET Y1253D	TRUE	RTP0675	Op2	LotA	1	0.13-0.16-OP10022212_4_E_1	0.13-0.16%	16000	0.075	41544
1083	mis_chr7_140753336_A_C	BRAF V600G	TRUE	RTP0675	Op2	LotA	1	0.13-0.16-OP10022212_4_E_1	0.13-0.16%	16000	0.10625	65774
1084	mis_chr7_140753337_C_T	BRAF V600M	TRUE	RTP0675	Op2	LotA	1	0.13-0.16-OP10022212_4_E_1	0.13-0.16%	16000	0.19375	65836
1085	mis_chr7_55181378_C_T	EGFR T790M	TRUE	RTP0675	Op2	LotA	1	0.13-0.16-OP10022212_4_E_1	0.13-0.16%	16000	0.20625	56684
1086	mis_chr7_55191822_T_G	EGFR L858R	TRUE	RTP0675	Op2	LotA	1	0.13-0.16-OP10022212_4_E_1	0.13-0.16%	16000	0.21875	52024
1087	mis_chr7_55191831_T_A	EGFR L861Q	TRUE	RTP0675	Op2	LotA	1	0.13-0.16-OP10022212_4_E_1	0.13-0.16%	16000	0.0875	52034
1088	mis_chr9_77794572_T_A	GNAQ Q209L	FALSE	RTP0675	Op2	LotA	1	0.13-0.16-OP10022212_4_E_1	0.13-0.16%	16000	#N/A	#N/A
1089	mis_chr10_121520163_G_C	FGFR2 S252W	FALSE	RTP0675	Op2	LotA	2	0.13-0.16-OP10022213_4_F_1	0.13-0.16%	16000	#N/A	#N/A
1090	mis_chr1_114713907_T_A	NRAS Q61H	TRUE	RTP0675	Op2	LotA	2	0.13-0.16-OP10022213_4_F_1	0.13-0.16%	16000	0.225	73166
1091	mis_chr1_114713908_T_A	NRAS Q61L	TRUE	RTP0675	Op2	LotA	2	0.13-0.16-OP10022213_4_F_1	0.13-0.16%	16000	0.1625	73260
1092	mis_chr1_114713908_T_C	NRAS Q61R	FALSE	RTP0675	Op2	LotA	2	0.13-0.16-OP10022213_4_F_1	0.13-0.16%	16000	#N/A	#N/A
1093	mis_chr1_114713909_G_T	NRAS Q61K	TRUE	RTP0675	Op2	LotA	2	0.13-0.16-OP10022213_4_F_1	0.13-0.16%	16000	0.0875	72984
1094	mis_chr12_25225628_C_T	KRAS A146T	TRUE	RTP0675	Op2	LotA	2	0.13-0.16-OP10022213_4_F_1	0.13-0.16%	16000	0.14375	65030
1095	mis_chr12_25227341_T_G	KRAS Q61H	TRUE	RTP0675	Op2	LotA	2	0.13-0.16-OP10022213_4_F_1	0.13-0.16%	16000	0.125	42498
1096	mis_chr12_25227342_T_A	KRAS Q61L	TRUE	RTP0675	Op2	LotA	2	0.13-0.16-OP10022213_4_F_1	0.13-0.16%	16000	0.1875	42472
1097	mis_chr12_25245350_C_A	KRAS G12V	TRUE	RTP0675	Op2	LotA	2	0.13-0.16-OP10022213_4_F_1	0.13-0.16%	16000	0.16875	71856
1098	mis_chr12_25245350_C_G	KRAS G12A	TRUE	RTP0675	Op2	LotA	2	0.13-0.16-OP10022213_4_F_1	0.13-0.16%	16000	0.1625	71856
1099	mis_chr12_25245350_C_T	KRAS G12D	TRUE	RTP0675	Op2	LotA	2	0.13-0.16-OP10022213_4_F_1	0.13-0.16%	16000	0.175	71856
1100	mis_chr12_25245351_C_A	KRAS G12C	TRUE	RTP0675	Op2	LotA	2	0.13-0.16-OP10022213_4_F_1	0.13-0.16%	16000	0.1875	71952
1101	mis_chr12_25245351_C_G	KRAS G12R	TRUE	RTP0675	Op2	LotA	2	0.13-0.16-OP10022213_4_F_1	0.13-0.16%	16000	0.1125	71952
1102	mis_chr12_25245351_C_T	KRAS G12S	TRUE	RTP0675	Op2	LotA	2	0.13-0.16-OP10022213_4_F_1	0.13-0.16%	16000	0.175	71952
1103	mis_chr15_66436825_C_T	MEK1 P124L	TRUE	RTP0675	Op2	LotA	2	0.13-0.16-OP10022213_4_F_1	0.13-0.16%	16000	0.15625	75626
1104	mis_chr15_90088606_C_T	IDH2 R172K	TRUE	RTP0675	Op2	LotA	2	0.13-0.16-OP10022213_4_F_1	0.13-0.16%	16000	0.175	30954
1105	mis_chr15_90088702_C_T	IDH2 R140Q	FALSE	RTP0675	Op2	LotA	2	0.13-0.16-OP10022213_4_F_1	0.13-0.16%	16000	#N/A	#N/A
1106	mis_chr19_3118944_A_T	GNA11 Q209L	TRUE	RTP0675	Op2	LotA	2	0.13-0.16-OP10022213_4_F_1	0.13-0.16%	16000	0.25	39561
1107	mis_chr2_208248388_C_T	IDH1 R132H	TRUE	RTP0675	Op2	LotA	2	0.13-0.16-OP10022213_4_F_1	0.13-0.16%	16000	0.25625	69884
1108	mis_chr2_208248389_G_A	IDH1 R132C	TRUE	RTP0675	Op2	LotA	2	0.13-0.16-OP10022213_4_F_1	0.13-0.16%	16000	0.19375	70054
1109	mis_chr2_29220829_G_T	ALK F1174L	FALSE	RTP0675	Op2	LotA	2	0.13-0.16-OP10022213_4_F_1	0.13-0.16%	16000	#N/A	#N/A
1110	mis_chr3_179218294_G_A	PIK3CA E542K	TRUE	RTP0675	Op2	LotA	2	0.13-0.16-OP10022213_4_F_1	0.13-0.16%	16000	0.09375	57146
1111	mis_chr3_179218303_G_A	PIK3CA E545K	TRUE	RTP0675	Op2	LotA	2	0.13-0.16-OP10022213_4_F_1	0.13-0.16%	16000	0.14375	57280
1112	mis_chr4_54285926_A_T	PDGFRA D842V	TRUE	RTP0675	Op2	LotA	2	0.13-0.16-OP10022213_4_F_1	0.13-0.16%	16000	0.1375	53758
1113	mis_chr4_54733155_A_T	KIT D816V	TRUE	RTP0675	Op2	LotA	2	0.13-0.16-OP10022213_4_F_1	0.13-0.16%	16000	0.14375	54640
1114	mis_chr7_116783374_T_G	MET Y1253D	TRUE	RTP0675	Op2	LotA	2	0.13-0.16-OP10022213_4_F_1	0.13-0.16%	16000	0.15625	49538
1115	mis_chr7_140753336_A_C	BRAF V600G	TRUE	RTP0675	Op2	LotA	2	0.13-0.16-OP10022213_4_F_1	0.13-0.16%	16000	0.13125	65272
1116	mis_chr7_140753337_C_T	BRAF V600M	TRUE	RTP0675	Op2	LotA	2	0.13-0.16-OP10022213_4_F_1	0.13-0.16%	16000	0.175	65334
1117	mis_chr7_55181378_C_T	EGFR T790M	TRUE	RTP0675	Op2	LotA	2	0.13-0.16-OP10022213_4_F_1	0.13-0.16%	16000	0.13125	60238
1118	mis_chr7_55191822_T_G	EGFR L858R	TRUE	RTP0675	Op2	LotA	2	0.13-0.16-OP10022213_4_F_1	0.13-0.16%	16000	0.075	55396
1119	mis_chr7_55191831_T_A	EGFR L861Q	TRUE	RTP0675	Op2	LotA	2	0.13-0.16-OP10022213_4_F_1	0.13-0.16%	16000	0.1875	55438
1120	mis_chr9_77794572_T_A	GNAQ Q209L	FALSE	RTP0675	Op2	LotA	2	0.13-0.16-OP10022213_4_F_1	0.13-0.16%	16000	#N/A	#N/A
1121	mis_chr10_121520163_G_C	FGFR2 S252W	FALSE	RTP0675	Op2	LotA	3	0.13-0.16-OP10022214_4_G_1	0.13-0.16%	16000	#N/A	#N/A
1122	mis_chr1_114713907_T_A	NRAS Q61H	TRUE	RTP0675	Op2	LotA	3	0.13-0.16-OP10022214_4_G_1	0.13-0.16%	16000	0.20625	48798
1123	mis_chr1_114713908_T_A	NRAS Q61L	TRUE	RTP0675	Op2	LotA	3	0.13-0.16-OP10022214_4_G_1	0.13-0.16%	16000	0.2	48870
1124	mis_chr1_114713908_T_C	NRAS Q61R	TRUE	RTP0675	Op2	LotA	3	0.13-0.16-OP10022214_4_G_1	0.13-0.16%	16000	0.2625	48870
1125	mis_chr1_114713909_G_T	NRAS Q61K	TRUE	RTP0675	Op2	LotA	3	0.13-0.16-OP10022214_4_G_1	0.13-0.16%	16000	0.2125	48742
1126	mis_chr12_25225628_C_T	KRAS A146T	TRUE	RTP0675	Op2	LotA	3	0.13-0.16-OP10022214_4_G_1	0.13-0.16%	16000	0.20625	48336
1127	mis_chr12_25227341_T_G	KRAS Q61H	TRUE	RTP0675	Op2	LotA	3	0.13-0.16-OP10022214_4_G_1	0.13-0.16%	16000	0.15625	24186
1128	mis_chr12_25227342_T_A	KRAS Q61L	TRUE	RTP0675	Op2	LotA	3	0.13-0.16-OP10022214_4_G_1	0.13-0.16%	16000	0.11875	24188
1129	mis_chr12_25245350_C_A	KRAS G12V	TRUE	RTP0675	Op2	LotA	3	0.13-0.16-OP10022214_4_G_1	0.13-0.16%	16000	0.1625	49942
1130	mis_chr12_25245350_C_G	KRAS G12A	TRUE	RTP0675	Op2	LotA	3	0.13-0.16-OP10022214_4_G_1	0.13-0.16%	16000	0.18125	49942
1131	mis_chr12_25245350_C_T	KRAS G12D	TRUE	RTP0675	Op2	LotA	3	0.13-0.16-OP10022214_4_G_1	0.13-0.16%	16000	0.2	49942
1132	mis_chr12_25245351_C_A	KRAS G12C	TRUE	RTP0675	Op2	LotA	3	0.13-0.16-OP10022214_4_G_1	0.13-0.16%	16000	0.21875	50050
1133	mis_chr12_25245351_C_G	KRAS G12R	TRUE	RTP0675	Op2	LotA	3	0.13-0.16-OP10022214_4_G_1	0.13-0.16%	16000	0.15	50050
1134	mis_chr12_25245351_C_T	KRAS G12S	TRUE	RTP0675	Op2	LotA	3	0.13-0.16-OP10022214_4_G_1	0.13-0.16%	16000	0.23125	50050
1135	mis_chr15_66436825_C_T	MEK1 P124L	TRUE	RTP0675	Op2	LotA	3	0.13-0.16-OP10022214_4_G_1	0.13-0.16%	16000	0.19375	52428
1136	mis_chr15_90088606_C_T	IDH2 R172K	FALSE	RTP0675	Op2	LotA	3	0.13-0.16-OP10022214_4_G_1	0.13-0.16%	16000	#N/A	#N/A
1137	mis_chr15_90088702_C_T	IDH2 R140Q	FALSE	RTP0675	Op2	LotA	3	0.13-0.16-OP10022214_4_G_1	0.13-0.16%	16000	#N/A	#N/A
1138	mis_chr19_3118944_A_T	GNA11 Q209L	TRUE	RTP0675	Op2	LotA	3	0.13-0.16-OP10022214_4_G_1	0.13-0.16%	16000	0.2125	15321
1139	mis_chr2_208248388_C_T	IDH1 R132H	TRUE	RTP0675	Op2	LotA	3	0.13-0.16-OP10022214_4_G_1	0.13-0.16%	16000	0.20625	50308
1140	mis_chr2_208248389_G_A	IDH1 R132C	TRUE	RTP0675	Op2	LotA	3	0.13-0.16-OP10022214_4_G_1	0.13-0.16%	16000	0.15625	50442
1141	mis_chr2_29220829_G_T	ALK F1174L	TRUE	RTP0675	Op2	LotA	3	0.13-0.16-OP10022214_4_G_1	0.13-0.16%	16000	0.1625	39552
1142	mis_chr3_179218294_G_A	PIK3CA E542K	TRUE	RTP0675	Op2	LotA	3	0.13-0.16-OP10022214_4_G_1	0.13-0.16%	16000	0.1875	43406
1143	mis_chr3_179218303_G_A	PIK3CA E545K	TRUE	RTP0675	Op2	LotA	3	0.13-0.16-OP10022214_4_G_1	0.13-0.16%	16000	0.175	43468
1144	mis_chr4_54285926_A_T	PDGFRA D842V	TRUE	RTP0675	Op2	LotA	3	0.13-0.16-OP10022214_4_G_1	0.13-0.16%	16000	0.21875	34940
1145	mis_chr4_54733155_A_T	KIT D816V	TRUE	RTP0675	Op2	LotA	3	0.13-0.16-OP10022214_4_G_1	0.13-0.16%	16000	0.13125	43962
1146	mis_chr7_116783374_T_G	MET Y1253D	FALSE	RTP0675	Op2	LotA	3	0.13-0.16-OP10022214_4_G_1	0.13-0.16%	16000	#N/A	#N/A
1147	mis_chr7_140753336_A_C	BRAF V600G	TRUE	RTP0675	Op2	LotA	3	0.13-0.16-OP10022214_4_G_1	0.13-0.16%	16000	0.175	48672
1148	mis_chr7_140753337_C_T	BRAF V600M	TRUE	RTP0675	Op2	LotA	3	0.13-0.16-OP10022214_4_G_1	0.13-0.16%	16000	0.1625	48714
1149	mis_chr7_55181378_C_T	EGFR T790M	TRUE	RTP0675	Op2	LotA	3	0.13-0.16-OP10022214_4_G_1	0.13-0.16%	16000	0.1375	37126
1150	mis_chr7_55191822_T_G	EGFR L858R	TRUE	RTP0675	Op2	LotA	3	0.13-0.16-OP10022214_4_G_1	0.13-0.16%	16000	0.15	40946
1151	mis_chr7_55191831_T_A	EGFR L861Q	TRUE	RTP0675	Op2	LotA	3	0.13-0.16-OP10022214_4_G_1	0.13-0.16%	16000	0.1375	41040
1152	mis_chr9_77794572_T_A	GNAQ Q209L	FALSE	RTP0675	Op2	LotA	3	0.13-0.16-OP10022214_4_G_1	0.13-0.16%	16000	#N/A	#N/A
1153	mis_chr10_121520163_G_C	FGFR2 S252W	FALSE	RTP0675	Op2	LotA	4	0.13-0.16-OP10022215_4_H_1	0.13-0.16%	16000	#N/A	#N/A
1154	mis_chr1_114713907_T_A	NRAS Q61H	TRUE	RTP0675	Op2	LotA	4	0.13-0.16-OP10022215_4_H_1	0.13-0.16%	16000	0.2125	78212
1155	mis_chr1_114713908_T_A	NRAS Q61L	TRUE	RTP0675	Op2	LotA	4	0.13-0.16-OP10022215_4_H_1	0.13-0.16%	16000	0.0875	78278
1156	mis_chr1_114713908_T_C	NRAS Q61R	TRUE	RTP0675	Op2	LotA	4	0.13-0.16-OP10022215_4_H_1	0.13-0.16%	16000	0.1125	78278
1157	mis_chr1_114713909_G_T	NRAS Q61K	TRUE	RTP0675	Op2	LotA	4	0.13-0.16-OP10022215_4_H_1	0.13-0.16%	16000	0.175	78036
1158	mis_chr12_25225628_C_T	KRAS A146T	TRUE	RTP0675	Op2	LotA	4	0.13-0.16-OP10022215_4_H_1	0.13-0.16%	16000	0.11875	77098
1159	mis_chr12_25227341_T_G	KRAS Q61H	TRUE	RTP0675	Op2	LotA	4	0.13-0.16-OP10022215_4_H_1	0.13-0.16%	16000	0.125	41622
1160	mis_chr12_25227342_T_A	KRAS Q61L	TRUE	RTP0675	Op2	LotA	4	0.13-0.16-OP10022215_4_H_1	0.13-0.16%	16000	0.1625	41598
1161	mis_chr12_25245350_C_A	KRAS G12V	TRUE	RTP0675	Op2	LotA	4	0.13-0.16-OP10022215_4_H_1	0.13-0.16%	16000	0.1	78572
1162	mis_chr12_25245350_C_G	KRAS G12A	TRUE	RTP0675	Op2	LotA	4	0.13-0.16-OP10022215_4_H_1	0.13-0.16%	16000	0.19375	78572
1163	mis_chr12_25245350_C_T	KRAS G12D	TRUE	RTP0675	Op2	LotA	4	0.13-0.16-OP10022215_4_H_1	0.13-0.16%	16000	0.09375	78572
1164	mis_chr12_25245351_C_A	KRAS G12C	TRUE	RTP0675	Op2	LotA	4	0.13-0.16-OP10022215_4_H_1	0.13-0.16%	16000	0.13125	78816
1165	mis_chr12_25245351_C_G	KRAS G12R	TRUE	RTP0675	Op2	LotA	4	0.13-0.16-OP10022215_4_H_1	0.13-0.16%	16000	0.10625	78816
1166	mis_chr12_25245351_C_T	KRAS G12S	TRUE	RTP0675	Op2	LotA	4	0.13-0.16-OP10022215_4_H_1	0.13-0.16%	16000	0.15	78816
1167	mis_chr15_66436825_C_T	MEK1 P124L	TRUE	RTP0675	Op2	LotA	4	0.13-0.16-OP10022215_4_H_1	0.13-0.16%	16000	0.1875	78910
1168	mis_chr15_90088606_C_T	IDH2 R172K	TRUE	RTP0675	Op2	LotA	4	0.13-0.16-OP10022215_4_H_1	0.13-0.16%	16000	0.1875	30214
1169	mis_chr15_90088702_C_T	IDH2 R140Q	TRUE	RTP0675	Op2	LotA	4	0.13-0.16-OP10022215_4_H_1	0.13-0.16%	16000	0.3125	18273
1170	mis_chr19_3118944_A_T	GNA11 Q209L	TRUE	RTP0675	Op2	LotA	4	0.13-0.16-OP10022215_4_H_1	0.13-0.16%	16000	0.25	34737
1171	mis_chr2_208248388_C_T	IDH1 R132H	TRUE	RTP0675	Op2	LotA	4	0.13-0.16-OP10022215_4_H_1	0.13-0.16%	16000	0.2375	78946
1172	mis_chr2_208248389_G_A	IDH1 R132C	TRUE	RTP0675	Op2	LotA	4	0.13-0.16-OP10022215_4_H_1	0.13-0.16%	16000	0.13125	79142
1173	mis_chr2_29220829_G_T	ALK F1174L	TRUE	RTP0675	Op2	LotA	4	0.13-0.16-OP10022215_4_H_1	0.13-0.16%	16000	0.275	39575
1174	mis_chr3_179218294_G_A	PIK3CA E542K	TRUE	RTP0675	Op2	LotA	4	0.13-0.16-OP10022215_4_H_1	0.13-0.16%	16000	0.075	68432
1175	mis_chr3_179218303_G_A	PIK3CA E545K	TRUE	RTP0675	Op2	LotA	4	0.13-0.16-OP10022215_4_H_1	0.13-0.16%	16000	0.1875	68568
1176	mis_chr4_54285926_A_T	PDGFRA D842V	TRUE	RTP0675	Op2	LotA	4	0.13-0.16-OP10022215_4_H_1	0.13-0.16%	16000	0.18125	51890
1177	mis_chr4_54733155_A_T	KIT D816V	TRUE	RTP0675	Op2	LotA	4	0.13-0.16-OP10022215_4_H_1	0.13-0.16%	16000	0.1	64926
1178	mis_chr7_116783374_T_G	MET Y1253D	TRUE	RTP0675	Op2	LotA	4	0.13-0.16-OP10022215_4_H_1	0.13-0.16%	16000	0.125	43396
1179	mis_chr7_140753336_A_C	BRAF V600G	TRUE	RTP0675	Op2	LotA	4	0.13-0.16-OP10022215_4_H_1	0.13-0.16%	16000	0.13125	79224
1180	mis_chr7_140753337_C_T	BRAF V600M	TRUE	RTP0675	Op2	LotA	4	0.13-0.16-OP10022215_4_H_1	0.13-0.16%	16000	0.1375	79312
1181	mis_chr7_55181378_C_T	EGFR T790M	TRUE	RTP0675	Op2	LotA	4	0.13-0.16-OP10022215_4_H_1	0.13-0.16%	16000	0.13125	69646
1182	mis_chr7_55191822_T_G	EGFR L858R	TRUE	RTP0675	Op2	LotA	4	0.13-0.16-OP10022215_4_H_1	0.13-0.16%	16000	0.15625	59768
1183	mis_chr7_55191831_T_A	EGFR L861Q	TRUE	RTP0675	Op2	LotA	4	0.13-0.16-OP10022215_4_H_1	0.13-0.16%	16000	0.1375	59724
1184	mis_chr9_77794572_T_A	GNAQ Q209L	FALSE	RTP0675	Op2	LotA	4	0.13-0.16-OP10022215_4_H_1	0.13-0.16%	16000	#N/A	#N/A
1185	mis_chr10_121520163_G_C	FGFR2 S252W	TRUE	RTP0675	Op2	LotA	1	0.06-0.08-OP10022239_4_A_2	0.06-0.08%	16000	0.15	36741
1186	mis_chr1_114713907_T_A	NRAS Q61H	FALSE	RTP0675	Op2	LotA	1	0.06-0.08-OP10022239_4_A_2	0.06-0.08%	16000	#N/A	#N/A
1187	mis_chr1_114713908_T_A	NRAS Q61L	TRUE	RTP0675	Op2	LotA	1	0.06-0.08-OP10022239_4_A_2	0.06-0.08%	16000	0.05	72646
1188	mis_chr1_114713908_T_C	NRAS Q61R	TRUE	RTP0675	Op2	LotA	1	0.06-0.08-OP10022239_4_A_2	0.06-0.08%	16000	0.11875	72646
1189	mis_chr1_114713909_G_T	NRAS Q61K	TRUE	RTP0675	Op2	LotA	1	0.06-0.08-OP10022239_4_A_2	0.06-0.08%	16000	0.08125	72380
1190	mis_chr12_25225628_C_T	KRAS A146T	FALSE	RTP0675	Op2	LotA	1	0.06-0.08-OP10022239_4_A_2	0.06-0.08%	16000	#N/A	#N/A
1191	mis_chr12_25227341_T_G	KRAS Q61H	TRUE	RTP0675	Op2	LotA	1	0.06-0.08-OP10022239_4_A_2	0.06-0.08%	16000	0.0625	50734
1192	mis_chr12_25227342_T_A	KRAS Q61L	TRUE	RTP0675	Op2	LotA	1	0.06-0.08-OP10022239_4_A_2	0.06-0.08%	16000	0.075	50746
1193	mis_chr12_25245350_C_A	KRAS G12V	TRUE	RTP0675	Op2	LotA	1	0.06-0.08-OP10022239_4_A_2	0.06-0.08%	16000	0.09375	78436
1194	mis_chr12_25245350_C_G	KRAS G12A	TRUE	RTP0675	Op2	LotA	1	0.06-0.08-OP10022239_4_A_2	0.06-0.08%	16000	0.075	78436
1195	mis_chr12_25245350_C_T	KRAS G12D	FALSE	RTP0675	Op2	LotA	1	0.06-0.08-OP10022239_4_A_2	0.06-0.08%	16000	#N/A	#N/A
1196	mis_chr12_25245351_C_A	KRAS G12C	FALSE	RTP0675	Op2	LotA	1	0.06-0.08-OP10022239_4_A_2	0.06-0.08%	16000	#N/A	#N/A
1197	mis_chr12_25245351_C_G	KRAS G12R	TRUE	RTP0675	Op2	LotA	1	0.06-0.08-OP10022239_4_A_2	0.06-0.08%	16000	0.075	78590
1198	mis_chr12_25245351_C_T	KRAS G12S	TRUE	RTP0675	Op2	LotA	1	0.06-0.08-OP10022239_4_A_2	0.06-0.08%	16000	0.0625	78590
1199	mis_chr15_66436825_C_T	MEK1 P124L	TRUE	RTP0675	Op2	LotA	1	0.06-0.08-OP10022239_4_A_2	0.06-0.08%	16000	0.11875	78938
1200	mis_chr15_90088606_C_T	IDH2 R172K	FALSE	RTP0675	Op2	LotA	1	0.06-0.08-OP10022239_4_A_2	0.06-0.08%	16000	#N/A	#N/A
1201	mis_chr15_90088702_C_T	IDH2 R140Q	FALSE	RTP0675	Op2	LotA	1	0.06-0.08-OP10022239_4_A_2	0.06-0.08%	16000	#N/A	#N/A
1202	mis_chr19_3118944_A_T	GNA11 Q209L	FALSE	RTP0675	Op2	LotA	1	0.06-0.08-OP10022239_4_A_2	0.06-0.08%	16000	#N/A	#N/A
1203	mis_chr2_208248388_C_T	IDH1 R132H	FALSE	RTP0675	Op2	LotA	1	0.06-0.08-OP10022239_4_A_2	0.06-0.08%	16000	#N/A	#N/A
1204	mis_chr2_208248389_G_A	IDH1 R132C	FALSE	RTP0675	Op2	LotA	1	0.06-0.08-OP10022239_4_A_2	0.06-0.08%	16000	#N/A	#N/A
1205	mis_chr2_29220829_G_T	ALK F1174L	TRUE	RTP0675	Op2	LotA	1	0.06-0.08-OP10022239_4_A_2	0.06-0.08%	16000	0.1375	39513
1206	mis_chr3_179218294_G_A	PIK3CA E542K	TRUE	RTP0675	Op2	LotA	1	0.06-0.08-OP10022239_4_A_2	0.06-0.08%	16000	0.0875	55990
1207	mis_chr3_179218303_G_A	PIK3CA E545K	FALSE	RTP0675	Op2	LotA	1	0.06-0.08-OP10022239_4_A_2	0.06-0.08%	16000	#N/A	#N/A
1208	mis_chr4_54285926_A_T	PDGFRA D842V	TRUE	RTP0675	Op2	LotA	1	0.06-0.08-OP10022239_4_A_2	0.06-0.08%	16000	0.10625	42406
1209	mis_chr4_54733155_A_T	KIT D816V	TRUE	RTP0675	Op2	LotA	1	0.06-0.08-OP10022239_4_A_2	0.06-0.08%	16000	0.0875	54702
1210	mis_chr7_116783374_T_G	MET Y1253D	FALSE	RTP0675	Op2	LotA	1	0.06-0.08-OP10022239_4_A_2	0.06-0.08%	16000	#N/A	#N/A
1211	mis_chr7_140753336_A_C	BRAF V600G	TRUE	RTP0675	Op2	LotA	1	0.06-0.08-OP10022239_4_A_2	0.06-0.08%	16000	0.075	78300
1212	mis_chr7_140753337_C_T	BRAF V600M	FALSE	RTP0675	Op2	LotA	1	0.06-0.08-OP10022239_4_A_2	0.06-0.08%	16000	#N/A	#N/A
1213	mis_chr7_55181378_C_T	EGFR T790M	FALSE	RTP0675	Op2	LotA	1	0.06-0.08-OP10022239_4_A_2	0.06-0.08%	16000	#N/A	#N/A
1214	mis_chr7_55191822_T_G	EGFR L858R	FALSE	RTP0675	Op2	LotA	1	0.06-0.08-OP10022239_4_A_2	0.06-0.08%	16000	#N/A	#N/A
1215	mis_chr7_55191831_T_A	EGFR L861Q	TRUE	RTP0675	Op2	LotA	1	0.06-0.08-OP10022239_4_A_2	0.06-0.08%	16000	0.08125	47996
1216	mis_chr9_77794572_T_A	GNAQ Q209L	TRUE	RTP0675	Op2	LotA	1	0.06-0.08-OP10022239_4_A_2	0.06-0.08%	16000	0.125	30673
1217	mis_chr10_121520163_G_C	FGFR2 S252W	FALSE	RTP0675	Op2	LotA	2	0.06-0.08-OP10022240_4_B_2	0.06-0.08%	16000	#N/A	#N/A
1218	mis_chr1_114713907_T_A	NRAS Q61H	TRUE	RTP0675	Op2	LotA	2	0.06-0.08-OP10022240_4_B_2	0.06-0.08%	16000	0.14375	72978
1219	mis_chr1_114713908_T_A	NRAS Q61L	TRUE	RTP0675	Op2	LotA	2	0.06-0.08-OP10022240_4_B_2	0.06-0.08%	16000	0.08125	73022
1220	mis_chr1_114713908_T_C	NRAS Q61R	TRUE	RTP0675	Op2	LotA	2	0.06-0.08-OP10022240_4_B_2	0.06-0.08%	16000	0.16875	73022
1221	mis_chr1_114713909_G_T	NRAS Q61K	TRUE	RTP0675	Op2	LotA	2	0.06-0.08-OP10022240_4_B_2	0.06-0.08%	16000	0.10625	72786
1222	mis_chr12_25225628_C_T	KRAS A146T	TRUE	RTP0675	Op2	LotA	2	0.06-0.08-OP10022240_4_B_2	0.06-0.08%	16000	0.1375	78810
1223	mis_chr12_25227341_T_G	KRAS Q61H	TRUE	RTP0675	Op2	LotA	2	0.06-0.08-OP10022240_4_B_2	0.06-0.08%	16000	0.1375	48948
1224	mis_chr12_25227342_T_A	KRAS Q61L	TRUE	RTP0675	Op2	LotA	2	0.06-0.08-OP10022240_4_B_2	0.06-0.08%	16000	0.05625	48906
1225	mis_chr12_25245350_C_A	KRAS G12V	TRUE	RTP0675	Op2	LotA	2	0.06-0.08-OP10022240_4_B_2	0.06-0.08%	16000	0.075	78576
1226	mis_chr12_25245350_C_G	KRAS G12A	TRUE	RTP0675	Op2	LotA	2	0.06-0.08-OP10022240_4_B_2	0.06-0.08%	16000	0.05	78576
1227	mis_chr12_25245350_C_T	KRAS G12D	TRUE	RTP0675	Op2	LotA	2	0.06-0.08-OP10022240_4_B_2	0.06-0.08%	16000	0.11875	78576
1228	mis_chr12_25245351_C_A	KRAS G12C	FALSE	RTP0675	Op2	LotA	2	0.06-0.08-OP10022240_4_B_2	0.06-0.08%	16000	#N/A	#N/A
1229	mis_chr12_25245351_C_G	KRAS G12R	TRUE	RTP0675	Op2	LotA	2	0.06-0.08-OP10022240_4_B_2	0.06-0.08%	16000	0.06875	78688
1230	mis_chr12_25245351_C_T	KRAS G12S	TRUE	RTP0675	Op2	LotA	2	0.06-0.08-OP10022240_4_B_2	0.06-0.08%	16000	0.09375	78688
1231	mis_chr15_66436825_C_T	MEK1 P124L	TRUE	RTP0675	Op2	LotA	2	0.06-0.08-OP10022240_4_B_2	0.06-0.08%	16000	0.1	78968
1232	mis_chr15_90088606_C_T	IDH2 R172K	FALSE	RTP0675	Op2	LotA	2	0.06-0.08-OP10022240_4_B_2	0.06-0.08%	16000	#N/A	#N/A
1233	mis_chr15_90088702_C_T	IDH2 R140Q	FALSE	RTP0675	Op2	LotA	2	0.06-0.08-OP10022240_4_B_2	0.06-0.08%	16000	#N/A	#N/A
1234	mis_chr19_3118944_A_T	GNA11 Q209L	FALSE	RTP0675	Op2	LotA	2	0.06-0.08-OP10022240_4_B_2	0.06-0.08%	16000	#N/A	#N/A
1235	mis_chr2_208248388_C_T	IDH1 R132H	FALSE	RTP0675	Op2	LotA	2	0.06-0.08-OP10022240_4_B_2	0.06-0.08%	16000	#N/A	#N/A
1236	mis_chr2_208248389_G_A	IDH1 R132C	FALSE	RTP0675	Op2	LotA	2	0.06-0.08-OP10022240_4_B_2	0.06-0.08%	16000	#N/A	#N/A
1237	mis_chr2_29220829_G_T	ALK F1174L	FALSE	RTP0675	Op2	LotA	2	0.06-0.08-OP10022240_4_B_2	0.06-0.08%	16000	#N/A	#N/A
1238	mis_chr3_179218294_G_A	PIK3CA E542K	TRUE	RTP0675	Op2	LotA	2	0.06-0.08-OP10022240_4_B_2	0.06-0.08%	16000	0.09375	62892
1239	mis_chr3_179218303_G_A	PIK3CA E545K	TRUE	RTP0675	Op2	LotA	2	0.06-0.08-OP10022240_4_B_2	0.06-0.08%	16000	0.10625	63028
1240	mis_chr4_54285926_A_T	PDGFRA D842V	TRUE	RTP0675	Op2	LotA	2	0.06-0.08-OP10022240_4_B_2	0.06-0.08%	16000	0.10625	44344
1241	mis_chr4_54733155_A_T	KIT D816V	TRUE	RTP0675	Op2	LotA	2	0.06-0.08-OP10022240_4_B_2	0.06-0.08%	16000	0.075	58578
1242	mis_chr7_116783374_T_G	MET Y1253D	FALSE	RTP0675	Op2	LotA	2	0.06-0.08-OP10022240_4_B_2	0.06-0.08%	16000	#N/A	#N/A
1243	mis_chr7_140753336_A_C	BRAF V600G	TRUE	RTP0675	Op2	LotA	2	0.06-0.08-OP10022240_4_B_2	0.06-0.08%	16000	0.075	79372
1244	mis_chr7_140753337_C_T	BRAF V600M	FALSE	RTP0675	Op2	LotA	2	0.06-0.08-OP10022240_4_B_2	0.06-0.08%	16000	#N/A	#N/A
1245	mis_chr7_55181378_C_T	EGFR T790M	TRUE	RTP0675	Op2	LotA	2	0.06-0.08-OP10022240_4_B_2	0.06-0.08%	16000	0.1125	52178
1246	mis_chr7_55191822_T_G	EGFR L858R	TRUE	RTP0675	Op2	LotA	2	0.06-0.08-OP10022240_4_B_2	0.06-0.08%	16000	0.05	54448
1247	mis_chr7_55191831_T_A	EGFR L861Q	TRUE	RTP0675	Op2	LotA	2	0.06-0.08-OP10022240_4_B_2	0.06-0.08%	16000	0.0625	54472
1248	mis_chr9_77794572_T_A	GNAQ Q209L	FALSE	RTP0675	Op2	LotA	2	0.06-0.08-OP10022240_4_B_2	0.06-0.08%	16000	#N/A	#N/A
1249	mis_chr10_121520163_G_C	FGFR2 S252W	FALSE	RTP0675	Op2	LotA	3	0.06-0.08-OP10022241_4_C_2	0.06-0.08%	16000	#N/A	#N/A
1250	mis_chr1_114713907_T_A	NRAS Q61H	TRUE	RTP0675	Op2	LotA	3	0.06-0.08-OP10022241_4_C_2	0.06-0.08%	16000	0.1375	69126
1251	mis_chr1_114713908_T_A	NRAS Q61L	TRUE	RTP0675	Op2	LotA	3	0.06-0.08-OP10022241_4_C_2	0.06-0.08%	16000	0.075	69236
1252	mis_chr1_114713908_T_C	NRAS Q61R	FALSE	RTP0675	Op2	LotA	3	0.06-0.08-OP10022241_4_C_2	0.06-0.08%	16000	#N/A	#N/A
1253	mis_chr1_114713909_G_T	NRAS Q61K	TRUE	RTP0675	Op2	LotA	3	0.06-0.08-OP10022241_4_C_2	0.06-0.08%	16000	0.08125	68950
1254	mis_chr12_25225628_C_T	KRAS A146T	FALSE	RTP0675	Op2	LotA	3	0.06-0.08-OP10022241_4_C_2	0.06-0.08%	16000	#N/A	#N/A
1255	mis_chr12_25227341_T_G	KRAS Q61H	TRUE	RTP0675	Op2	LotA	3	0.06-0.08-OP10022241_4_C_2	0.06-0.08%	16000	0.10625	49014
1256	mis_chr12_25227342_T_A	KRAS Q61L	TRUE	RTP0675	Op2	LotA	3	0.06-0.08-OP10022241_4_C_2	0.06-0.08%	16000	0.1	48988
1257	mis_chr12_25245350_C_A	KRAS G12V	TRUE	RTP0675	Op2	LotA	3	0.06-0.08-OP10022241_4_C_2	0.06-0.08%	16000	0.075	75024
1258	mis_chr12_25245350_C_G	KRAS G12A	TRUE	RTP0675	Op2	LotA	3	0.06-0.08-OP10022241_4_C_2	0.06-0.08%	16000	0.1	75024
1259	mis_chr12_25245350_C_T	KRAS G12D	FALSE	RTP0675	Op2	LotA	3	0.06-0.08-OP10022241_4_C_2	0.06-0.08%	16000	#N/A	#N/A
1260	mis_chr12_25245351_C_A	KRAS G12C	TRUE	RTP0675	Op2	LotA	3	0.06-0.08-OP10022241_4_C_2	0.06-0.08%	16000	0.0875	75148
1261	mis_chr12_25245351_C_G	KRAS G12R	TRUE	RTP0675	Op2	LotA	3	0.06-0.08-OP10022241_4_C_2	0.06-0.08%	16000	0.08125	75148
1262	mis_chr12_25245351_C_T	KRAS G12S	TRUE	RTP0675	Op2	LotA	3	0.06-0.08-OP10022241_4_C_2	0.06-0.08%	16000	0.1	75148
1263	mis_chr15_66436825_C_T	MEK1 P124L	FALSE	RTP0675	Op2	LotA	3	0.06-0.08-OP10022241_4_C_2	0.06-0.08%	16000	#N/A	#N/A
1264	mis_chr15_90088606_C_T	IDH2 R172K	FALSE	RTP0675	Op2	LotA	3	0.06-0.08-OP10022241_4_C_2	0.06-0.08%	16000	#N/A	#N/A
1265	mis_chr15_90088702_C_T	IDH2 R140Q	FALSE	RTP0675	Op2	LotA	3	0.06-0.08-OP10022241_4_C_2	0.06-0.08%	16000	#N/A	#N/A
1266	mis_chr19_3118944_A_T	GNA11 Q209L	FALSE	RTP0675	Op2	LotA	3	0.06-0.08-OP10022241_4_C_2	0.06-0.08%	16000	#N/A	#N/A
1267	mis_chr2_208248388_C_T	IDH1 R132H	FALSE	RTP0675	Op2	LotA	3	0.06-0.08-OP10022241_4_C_2	0.06-0.08%	16000	#N/A	#N/A
1268	mis_chr2_208248389_G_A	IDH1 R132C	TRUE	RTP0675	Op2	LotA	3	0.06-0.08-OP10022241_4_C_2	0.06-0.08%	16000	0.1125	78926
1269	mis_chr2_29220829_G_T	ALK F1174L	FALSE	RTP0675	Op2	LotA	3	0.06-0.08-OP10022241_4_C_2	0.06-0.08%	16000	#N/A	#N/A
1270	mis_chr3_179218294_G_A	PIK3CA E542K	TRUE	RTP0675	Op2	LotA	3	0.06-0.08-OP10022241_4_C_2	0.06-0.08%	16000	0.0875	60592
1271	mis_chr3_179218303_G_A	PIK3CA E545K	TRUE	RTP0675	Op2	LotA	3	0.06-0.08-OP10022241_4_C_2	0.06-0.08%	16000	0.075	60762
1272	mis_chr4_54285926_A_T	PDGFRA D842V	TRUE	RTP0675	Op2	LotA	3	0.06-0.08-OP10022241_4_C_2	0.06-0.08%	16000	0.1375	49748
1273	mis_chr4_54733155_A_T	KIT D816V	TRUE	RTP0675	Op2	LotA	3	0.06-0.08-OP10022241_4_C_2	0.06-0.08%	16000	0.05625	55870
1274	mis_chr7_116783374_T_G	MET Y1253D	FALSE	RTP0675	Op2	LotA	3	0.06-0.08-OP10022241_4_C_2	0.06-0.08%	16000	#N/A	#N/A
1275	mis_chr7_140753336_A_C	BRAF V600G	TRUE	RTP0675	Op2	LotA	3	0.06-0.08-OP10022241_4_C_2	0.06-0.08%	16000	0.04375	78400
1276	mis_chr7_140753337_C_T	BRAF V600M	FALSE	RTP0675	Op2	LotA	3	0.06-0.08-OP10022241_4_C_2	0.06-0.08%	16000	#N/A	#N/A
1277	mis_chr7_55181378_C_T	EGFR T790M	FALSE	RTP0675	Op2	LotA	3	0.06-0.08-OP10022241_4_C_2	0.06-0.08%	16000	#N/A	#N/A
1278	mis_chr7_55191822_T_G	EGFR L858R	FALSE	RTP0675	Op2	LotA	3	0.06-0.08-OP10022241_4_C_2	0.06-0.08%	16000	#N/A	#N/A
1279	mis_chr7_55191831_T_A	EGFR L861Q	TRUE	RTP0675	Op2	LotA	3	0.06-0.08-OP10022241_4_C_2	0.06-0.08%	16000	0.06875	59380
1280	mis_chr9_77794572_T_A	GNAQ Q209L	FALSE	RTP0675	Op2	LotA	3	0.06-0.08-OP10022241_4_C_2	0.06-0.08%	16000	#N/A	#N/A
1281	mis_chr10_121520163_G_C	FGFR2 S252W	TRUE	RTP0676	Op3	LotA	1	1-1.3-OP10022122_2_E_2	1-1.3%	16000	1.15	39842
1282	mis_chr1_114713907_T_A	NRAS Q61H	TRUE	RTP0676	Op3	LotA	1	1-1.3-OP10022122_2_E_2	1-1.3%	16000	1.09375	72092
1283	mis_chr1_114713908_T_A	NRAS Q61L	TRUE	RTP0676	Op3	LotA	1	1-1.3-OP10022122_2_E_2	1-1.3%	16000	1.26875	72190
1284	mis_chr1_114713908_T_C	NRAS Q61R	TRUE	RTP0676	Op3	LotA	1	1-1.3-OP10022122_2_E_2	1-1.3%	16000	1.21875	72190
1285	mis_chr1_114713909_G_T	NRAS Q61K	TRUE	RTP0676	Op3	LotA	1	1-1.3-OP10022122_2_E_2	1-1.3%	16000	1.19375	72050
1286	mis_chr12_25225628_C_T	KRAS A146T	TRUE	RTP0676	Op3	LotA	1	1-1.3-OP10022122_2_E_2	1-1.3%	16000	1.0375	79042
1287	mis_chr12_25227341_T_G	KRAS Q61H	TRUE	RTP0676	Op3	LotA	1	1-1.3-OP10022122_2_E_2	1-1.3%	16000	1.14375	79540
1288	mis_chr12_25227342_T_A	KRAS Q61L	TRUE	RTP0676	Op3	LotA	1	1-1.3-OP10022122_2_E_2	1-1.3%	16000	1.25	79518
1289	mis_chr12_25245350_C_A	KRAS G12V	TRUE	RTP0676	Op3	LotA	1	1-1.3-OP10022122_2_E_2	1-1.3%	16000	1.175	79062
1290	mis_chr12_25245350_C_G	KRAS G12A	TRUE	RTP0676	Op3	LotA	1	1-1.3-OP10022122_2_E_2	1-1.3%	16000	1.03125	79062
1291	mis_chr12_25245350_C_T	KRAS G12D	TRUE	RTP0676	Op3	LotA	1	1-1.3-OP10022122_2_E_2	1-1.3%	16000	1.3875	79062
1292	mis_chr12_25245351_C_A	KRAS G12C	TRUE	RTP0676	Op3	LotA	1	1-1.3-OP10022122_2_E_2	1-1.3%	16000	1.2625	79126
1293	mis_chr12_25245351_C_G	KRAS G12R	TRUE	RTP0676	Op3	LotA	1	1-1.3-OP10022122_2_E_2	1-1.3%	16000	1.04375	79126
1294	mis_chr12_25245351_C_T	KRAS G12S	TRUE	RTP0676	Op3	LotA	1	1-1.3-OP10022122_2_E_2	1-1.3%	16000	1.325	79126
1295	mis_chr15_66436825_C_T	MEK1 P124L	TRUE	RTP0676	Op3	LotA	1	1-1.3-OP10022122_2_E_2	1-1.3%	16000	1.4125	78758
1296	mis_chr15_90088606_C_T	IDH2 R172K	TRUE	RTP0676	Op3	LotA	1	1-1.3-OP10022122_2_E_2	1-1.3%	16000	1.0875	39596
1297	mis_chr15_90088702_C_T	IDH2 R140Q	TRUE	RTP0676	Op3	LotA	1	1-1.3-OP10022122_2_E_2	1-1.3%	16000	1.1875	22338
1298	mis_chr19_3118944_A_T	GNA11 Q209L	TRUE	RTP0676	Op3	LotA	1	1-1.3-OP10022122_2_E_2	1-1.3%	16000	1.525	39700
1299	mis_chr2_208248388_C_T	IDH1 R132H	TRUE	RTP0676	Op3	LotA	1	1-1.3-OP10022122_2_E_2	1-1.3%	16000	1.1875	78998
1300	mis_chr2_208248389_G_A	IDH1 R132C	TRUE	RTP0676	Op3	LotA	1	1-1.3-OP10022122_2_E_2	1-1.3%	16000	1.45	79132
1301	mis_chr2_29220829_G_T	ALK F1174L	TRUE	RTP0676	Op3	LotA	1	1-1.3-OP10022122_2_E_2	1-1.3%	16000	1.075	39707
1302	mis_chr3_179218294_G_A	PIK3CA E542K	TRUE	RTP0676	Op3	LotA	1	1-1.3-OP10022122_2_E_2	1-1.3%	16000	1.3125	64318
1303	mis_chr3_179218303_G_A	PIK3CA E545K	TRUE	RTP0676	Op3	LotA	1	1-1.3-OP10022122_2_E_2	1-1.3%	16000	1.29375	64638
1304	mis_chr4_54285926_A_T	PDGFRA D842V	TRUE	RTP0676	Op3	LotA	1	1-1.3-OP10022122_2_E_2	1-1.3%	16000	1.34375	56430
1305	mis_chr4_54733155_A_T	KIT D816V	TRUE	RTP0676	Op3	LotA	1	1-1.3-OP10022122_2_E_2	1-1.3%	16000	1.0875	51992
1306	mis_chr7_116783374_T_G	MET Y1253D	TRUE	RTP0676	Op3	LotA	1	1-1.3-OP10022122_2_E_2	1-1.3%	16000	0.9	52786
1307	mis_chr7_140753336_A_C	BRAF V600G	TRUE	RTP0676	Op3	LotA	1	1-1.3-OP10022122_2_E_2	1-1.3%	16000	1.025	79584
1308	mis_chr7_140753337_C_T	BRAF V600M	TRUE	RTP0676	Op3	LotA	1	1-1.3-OP10022122_2_E_2	1-1.3%	16000	0.8	79602
1309	mis_chr7_55181378_C_T	EGFR T790M	TRUE	RTP0676	Op3	LotA	1	1-1.3-OP10022122_2_E_2	1-1.3%	16000	1.24375	59946
1310	mis_chr7_55191822_T_G	EGFR L858R	TRUE	RTP0676	Op3	LotA	1	1-1.3-OP10022122_2_E_2	1-1.3%	16000	1.09375	56130
1311	mis_chr7_55191831_T_A	EGFR L861Q	TRUE	RTP0676	Op3	LotA	1	1-1.3-OP10022122_2_E_2	1-1.3%	16000	1.15	56232
1312	mis_chr9_77794572_T_A	GNAQ Q209L	TRUE	RTP0676	Op3	LotA	1	1-1.3-OP10022122_2_E_2	1-1.3%	16000	1.2625	36974
1313	mis_chr10_121520163_G_C	FGFR2 S252W	TRUE	RTP0676	Op3	LotA	2	1-1.3-OP10022123_2_F_2	1-1.3%	16000	1.0125	39842
1314	mis_chr1_114713907_T_A	NRAS Q61H	TRUE	RTP0676	Op3	LotA	2	1-1.3-OP10022123_2_F_2	1-1.3%	16000	1.16875	72876
1315	mis_chr1_114713908_T_A	NRAS Q61L	TRUE	RTP0676	Op3	LotA	2	1-1.3-OP10022123_2_F_2	1-1.3%	16000	1.16875	72930
1316	mis_chr1_114713908_T_C	NRAS Q61R	TRUE	RTP0676	Op3	LotA	2	1-1.3-OP10022123_2_F_2	1-1.3%	16000	1.15625	72930
1317	mis_chr1_114713909_G_T	NRAS Q61K	TRUE	RTP0676	Op3	LotA	2	1-1.3-OP10022123_2_F_2	1-1.3%	16000	0.9375	72808
1318	mis_chr12_25225628_C_T	KRAS A146T	TRUE	RTP0676	Op3	LotA	2	1-1.3-OP10022123_2_F_2	1-1.3%	16000	1.35625	78912
1319	mis_chr12_25227341_T_G	KRAS Q61H	TRUE	RTP0676	Op3	LotA	2	1-1.3-OP10022123_2_F_2	1-1.3%	16000	1.1125	79576
1320	mis_chr12_25227342_T_A	KRAS Q61L	TRUE	RTP0676	Op3	LotA	2	1-1.3-OP10022123_2_F_2	1-1.3%	16000	1.2125	79474
1321	mis_chr12_25245350_C_A	KRAS G12V	TRUE	RTP0676	Op3	LotA	2	1-1.3-OP10022123_2_F_2	1-1.3%	16000	1.2125	79034
1322	mis_chr12_25245350_C_G	KRAS G12A	TRUE	RTP0676	Op3	LotA	2	1-1.3-OP10022123_2_F_2	1-1.3%	16000	1.2	79034
1323	mis_chr12_25245350_C_T	KRAS G12D	TRUE	RTP0676	Op3	LotA	2	1-1.3-OP10022123_2_F_2	1-1.3%	16000	1.3875	79034
1324	mis_chr12_25245351_C_A	KRAS G12C	TRUE	RTP0676	Op3	LotA	2	1-1.3-OP10022123_2_F_2	1-1.3%	16000	1.3375	79112
1325	mis_chr12_25245351_C_G	KRAS G12R	TRUE	RTP0676	Op3	LotA	2	1-1.3-OP10022123_2_F_2	1-1.3%	16000	0.80625	79112
1326	mis_chr12_25245351_C_T	KRAS G12S	TRUE	RTP0676	Op3	LotA	2	1-1.3-OP10022123_2_F_2	1-1.3%	16000	1.31875	79112
1327	mis_chr15_66436825_C_T	MEK1 P124L	TRUE	RTP0676	Op3	LotA	2	1-1.3-OP10022123_2_F_2	1-1.3%	16000	1.23125	78828
1328	mis_chr15_90088606_C_T	IDH2 R172K	TRUE	RTP0676	Op3	LotA	2	1-1.3-OP10022123_2_F_2	1-1.3%	16000	1.5875	39570
1329	mis_chr15_90088702_C_T	IDH2 R140Q	TRUE	RTP0676	Op3	LotA	2	1-1.3-OP10022123_2_F_2	1-1.3%	16000	1.3125	23350
1330	mis_chr19_3118944_A_T	GNA11 Q209L	TRUE	RTP0676	Op3	LotA	2	1-1.3-OP10022123_2_F_2	1-1.3%	16000	1.125	39661
1331	mis_chr2_208248388_C_T	IDH1 R132H	TRUE	RTP0676	Op3	LotA	2	1-1.3-OP10022123_2_F_2	1-1.3%	16000	1.20625	78964
1332	mis_chr2_208248389_G_A	IDH1 R132C	TRUE	RTP0676	Op3	LotA	2	1-1.3-OP10022123_2_F_2	1-1.3%	16000	1.34375	79034
1333	mis_chr2_29220829_G_T	ALK F1174L	TRUE	RTP0676	Op3	LotA	2	1-1.3-OP10022123_2_F_2	1-1.3%	16000	1.25	39672
1334	mis_chr3_179218294_G_A	PIK3CA E542K	TRUE	RTP0676	Op3	LotA	2	1-1.3-OP10022123_2_F_2	1-1.3%	16000	1.14375	68360
1335	mis_chr3_179218303_G_A	PIK3CA E545K	TRUE	RTP0676	Op3	LotA	2	1-1.3-OP10022123_2_F_2	1-1.3%	16000	1.0125	68758
1336	mis_chr4_54285926_A_T	PDGFRA D842V	TRUE	RTP0676	Op3	LotA	2	1-1.3-OP10022123_2_F_2	1-1.3%	16000	1.3125	54174
1337	mis_chr4_54733155_A_T	KIT D816V	TRUE	RTP0676	Op3	LotA	2	1-1.3-OP10022123_2_F_2	1-1.3%	16000	1.34375	57806
1338	mis_chr7_116783374_T_G	MET Y1253D	TRUE	RTP0676	Op3	LotA	2	1-1.3-OP10022123_2_F_2	1-1.3%	16000	0.86875	54600
1339	mis_chr7_140753336_A_C	BRAF V600G	TRUE	RTP0676	Op3	LotA	2	1-1.3-OP10022123_2_F_2	1-1.3%	16000	1.0875	79548
1340	mis_chr7_140753337_C_T	BRAF V600M	TRUE	RTP0676	Op3	LotA	2	1-1.3-OP10022123_2_F_2	1-1.3%	16000	1.05	79562
1341	mis_chr7_55181378_C_T	EGFR T790M	TRUE	RTP0676	Op3	LotA	2	1-1.3-OP10022123_2_F_2	1-1.3%	16000	0.8	57234
1342	mis_chr7_55191822_T_G	EGFR L858R	TRUE	RTP0676	Op3	LotA	2	1-1.3-OP10022123_2_F_2	1-1.3%	16000	1.06875	57446
1343	mis_chr7_55191831_T_A	EGFR L861Q	TRUE	RTP0676	Op3	LotA	2	1-1.3-OP10022123_2_F_2	1-1.3%	16000	1.31875	57590
1344	mis_chr9_77794572_T_A	GNAQ Q209L	TRUE	RTP0676	Op3	LotA	2	1-1.3-OP10022123_2_F_2	1-1.3%	16000	1.15	36390
1345	mis_chr10_121520163_G_C	FGFR2 S252W	TRUE	RTP0676	Op3	LotA	3	1-1.3-OP10022124_2_G_2	1-1.3%	16000	1.0625	37948
1346	mis_chr1_114713907_T_A	NRAS Q61H	TRUE	RTP0676	Op3	LotA	3	1-1.3-OP10022124_2_G_2	1-1.3%	16000	1.3125	68590
1347	mis_chr1_114713908_T_A	NRAS Q61L	TRUE	RTP0676	Op3	LotA	3	1-1.3-OP10022124_2_G_2	1-1.3%	16000	1.08125	68710
1348	mis_chr1_114713908_T_C	NRAS Q61R	TRUE	RTP0676	Op3	LotA	3	1-1.3-OP10022124_2_G_2	1-1.3%	16000	1.10625	68710
1349	mis_chr1_114713909_G_T	NRAS Q61K	TRUE	RTP0676	Op3	LotA	3	1-1.3-OP10022124_2_G_2	1-1.3%	16000	1.1625	68582
1350	mis_chr12_25225628_C_T	KRAS A146T	TRUE	RTP0676	Op3	LotA	3	1-1.3-OP10022124_2_G_2	1-1.3%	16000	1.225	75530
1351	mis_chr12_25227341_T_G	KRAS Q61H	TRUE	RTP0676	Op3	LotA	3	1-1.3-OP10022124_2_G_2	1-1.3%	16000	1.14375	79524
1352	mis_chr12_25227342_T_A	KRAS Q61L	TRUE	RTP0676	Op3	LotA	3	1-1.3-OP10022124_2_G_2	1-1.3%	16000	1.19375	79476
1353	mis_chr12_25245350_C_A	KRAS G12V	TRUE	RTP0676	Op3	LotA	3	1-1.3-OP10022124_2_G_2	1-1.3%	16000	1.25625	79000
1354	mis_chr12_25245350_C_G	KRAS G12A	TRUE	RTP0676	Op3	LotA	3	1-1.3-OP10022124_2_G_2	1-1.3%	16000	1.39375	79000
1355	mis_chr12_25245350_C_T	KRAS G12D	TRUE	RTP0676	Op3	LotA	3	1-1.3-OP10022124_2_G_2	1-1.3%	16000	1.2875	79000
1356	mis_chr12_25245351_C_A	KRAS G12C	TRUE	RTP0676	Op3	LotA	3	1-1.3-OP10022124_2_G_2	1-1.3%	16000	1.05625	79064
1357	mis_chr12_25245351_C_G	KRAS G12R	TRUE	RTP0676	Op3	LotA	3	1-1.3-OP10022124_2_G_2	1-1.3%	16000	1.05	79064
1358	mis_chr12_25245351_C_T	KRAS G12S	TRUE	RTP0676	Op3	LotA	3	1-1.3-OP10022124_2_G_2	1-1.3%	16000	1.15	79064
1359	mis_chr15_66436825_C_T	MEK1 P124L	TRUE	RTP0676	Op3	LotA	3	1-1.3-OP10022124_2_G_2	1-1.3%	16000	1.3625	78804
1360	mis_chr15_90088606_C_T	IDH2 R172K	TRUE	RTP0676	Op3	LotA	3	1-1.3-OP10022124_2_G_2	1-1.3%	16000	1.5375	39525
1361	mis_chr15_90088702_C_T	IDH2 R140Q	TRUE	RTP0676	Op3	LotA	3	1-1.3-OP10022124_2_G_2	1-1.3%	16000	1.3375	19986
1362	mis_chr19_3118944_A_T	GNA11 Q209L	TRUE	RTP0676	Op3	LotA	3	1-1.3-OP10022124_2_G_2	1-1.3%	16000	1.325	39614
1363	mis_chr2_208248388_C_T	IDH1 R132H	TRUE	RTP0676	Op3	LotA	3	1-1.3-OP10022124_2_G_2	1-1.3%	16000	1.2375	78932
1364	mis_chr2_208248389_G_A	IDH1 R132C	TRUE	RTP0676	Op3	LotA	3	1-1.3-OP10022124_2_G_2	1-1.3%	16000	1.26875	79048
1365	mis_chr2_29220829_G_T	ALK F1174L	TRUE	RTP0676	Op3	LotA	3	1-1.3-OP10022124_2_G_2	1-1.3%	16000	1.3625	39678
1366	mis_chr3_179218294_G_A	PIK3CA E542K	TRUE	RTP0676	Op3	LotA	3	1-1.3-OP10022124_2_G_2	1-1.3%	16000	1.16875	63518
1367	mis_chr3_179218303_G_A	PIK3CA E545K	TRUE	RTP0676	Op3	LotA	3	1-1.3-OP10022124_2_G_2	1-1.3%	16000	1.19375	63838
1368	mis_chr4_54285926_A_T	PDGFRA D842V	TRUE	RTP0676	Op3	LotA	3	1-1.3-OP10022124_2_G_2	1-1.3%	16000	1.30625	56440
1369	mis_chr4_54733155_A_T	KIT D816V	TRUE	RTP0676	Op3	LotA	3	1-1.3-OP10022124_2_G_2	1-1.3%	16000	1.09375	53462
1370	mis_chr7_116783374_T_G	MET Y1253D	TRUE	RTP0676	Op3	LotA	3	1-1.3-OP10022124_2_G_2	1-1.3%	16000	0.89375	56414
1371	mis_chr7_140753336_A_C	BRAF V600G	TRUE	RTP0676	Op3	LotA	3	1-1.3-OP10022124_2_G_2	1-1.3%	16000	0.95	77528
1372	mis_chr7_140753337_C_T	BRAF V600M	TRUE	RTP0676	Op3	LotA	3	1-1.3-OP10022124_2_G_2	1-1.3%	16000	0.875	77598
1373	mis_chr7_55181378_C_T	EGFR T790M	TRUE	RTP0676	Op3	LotA	3	1-1.3-OP10022124_2_G_2	1-1.3%	16000	0.95625	60598
1374	mis_chr7_55191822_T_G	EGFR L858R	TRUE	RTP0676	Op3	LotA	3	1-1.3-OP10022124_2_G_2	1-1.3%	16000	0.975	54238
1375	mis_chr7_55191831_T_A	EGFR L861Q	TRUE	RTP0676	Op3	LotA	3	1-1.3-OP10022124_2_G_2	1-1.3%	16000	0.9	54380
1376	mis_chr9_77794572_T_A	GNAQ Q209L	TRUE	RTP0676	Op3	LotA	3	1-1.3-OP10022124_2_G_2	1-1.3%	16000	1.2125	31960
1377	mis_chr10_121520163_G_C	FGFR2 S252W	TRUE	RTP0676	Op3	LotA	4	1-1.3-OP10022125_2_H_2	1-1.3%	16000	1.05	39844
1378	mis_chr1_114713907_T_A	NRAS Q61H	TRUE	RTP0676	Op3	LotA	4	1-1.3-OP10022125_2_H_2	1-1.3%	16000	1.43125	76980
1379	mis_chr1_114713908_T_A	NRAS Q61L	TRUE	RTP0676	Op3	LotA	4	1-1.3-OP10022125_2_H_2	1-1.3%	16000	1.15	77028
1380	mis_chr1_114713908_T_C	NRAS Q61R	TRUE	RTP0676	Op3	LotA	4	1-1.3-OP10022125_2_H_2	1-1.3%	16000	1.15	77028
1381	mis_chr1_114713909_G_T	NRAS Q61K	TRUE	RTP0676	Op3	LotA	4	1-1.3-OP10022125_2_H_2	1-1.3%	16000	0.975	76914
1382	mis_chr12_25225628_C_T	KRAS A146T	TRUE	RTP0676	Op3	LotA	4	1-1.3-OP10022125_2_H_2	1-1.3%	16000	1.01875	78992
1383	mis_chr12_25227341_T_G	KRAS Q61H	TRUE	RTP0676	Op3	LotA	4	1-1.3-OP10022125_2_H_2	1-1.3%	16000	1.2	79578
1384	mis_chr12_25227342_T_A	KRAS Q61L	TRUE	RTP0676	Op3	LotA	4	1-1.3-OP10022125_2_H_2	1-1.3%	16000	1.49375	79540
1385	mis_chr12_25245350_C_A	KRAS G12V	TRUE	RTP0676	Op3	LotA	4	1-1.3-OP10022125_2_H_2	1-1.3%	16000	1.15	78998
1386	mis_chr12_25245350_C_G	KRAS G12A	TRUE	RTP0676	Op3	LotA	4	1-1.3-OP10022125_2_H_2	1-1.3%	16000	1.0875	78998
1387	mis_chr12_25245350_C_T	KRAS G12D	TRUE	RTP0676	Op3	LotA	4	1-1.3-OP10022125_2_H_2	1-1.3%	16000	1.15625	78998
1388	mis_chr12_25245351_C_A	KRAS G12C	TRUE	RTP0676	Op3	LotA	4	1-1.3-OP10022125_2_H_2	1-1.3%	16000	1.24375	79038
1389	mis_chr12_25245351_C_G	KRAS G12R	TRUE	RTP0676	Op3	LotA	4	1-1.3-OP10022125_2_H_2	1-1.3%	16000	0.94375	79038
1390	mis_chr12_25245351_C_T	KRAS G12S	TRUE	RTP0676	Op3	LotA	4	1-1.3-OP10022125_2_H_2	1-1.3%	16000	1.25	79038
1391	mis_chr15_66436825_C_T	MEK1 P124L	TRUE	RTP0676	Op3	LotA	4	1-1.3-OP10022125_2_H_2	1-1.3%	16000	1.43125	78708
1392	mis_chr15_90088606_C_T	IDH2 R172K	TRUE	RTP0676	Op3	LotA	4	1-1.3-OP10022125_2_H_2	1-1.3%	16000	1.125	39585
1393	mis_chr15_90088702_C_T	IDH2 R140Q	TRUE	RTP0676	Op3	LotA	4	1-1.3-OP10022125_2_H_2	1-1.3%	16000	1.225	29636
1394	mis_chr19_3118944_A_T	GNA11 Q209L	TRUE	RTP0676	Op3	LotA	4	1-1.3-OP10022125_2_H_2	1-1.3%	16000	1.4625	39605
1395	mis_chr2_208248388_C_T	IDH1 R132H	TRUE	RTP0676	Op3	LotA	4	1-1.3-OP10022125_2_H_2	1-1.3%	16000	1.4125	78924
1396	mis_chr2_208248389_G_A	IDH1 R132C	TRUE	RTP0676	Op3	LotA	4	1-1.3-OP10022125_2_H_2	1-1.3%	16000	1.5	79044
1397	mis_chr2_29220829_G_T	ALK F1174L	TRUE	RTP0676	Op3	LotA	4	1-1.3-OP10022125_2_H_2	1-1.3%	16000	1.1	39673
1398	mis_chr3_179218294_G_A	PIK3CA E542K	TRUE	RTP0676	Op3	LotA	4	1-1.3-OP10022125_2_H_2	1-1.3%	16000	1.1375	73006
1399	mis_chr3_179218303_G_A	PIK3CA E545K	TRUE	RTP0676	Op3	LotA	4	1-1.3-OP10022125_2_H_2	1-1.3%	16000	0.975	73414
1400	mis_chr4_54285926_A_T	PDGFRA D842V	TRUE	RTP0676	Op3	LotA	4	1-1.3-OP10022125_2_H_2	1-1.3%	16000	1.475	64266
1401	mis_chr4_54733155_A_T	KIT D816V	TRUE	RTP0676	Op3	LotA	4	1-1.3-OP10022125_2_H_2	1-1.3%	16000	1.44375	57052
1402	mis_chr7_116783374_T_G	MET Y1253D	TRUE	RTP0676	Op3	LotA	4	1-1.3-OP10022125_2_H_2	1-1.3%	16000	0.9	66460
1403	mis_chr7_140753336_A_C	BRAF V600G	TRUE	RTP0676	Op3	LotA	4	1-1.3-OP10022125_2_H_2	1-1.3%	16000	1.01875	79568
1404	mis_chr7_140753337_C_T	BRAF V600M	TRUE	RTP0676	Op3	LotA	4	1-1.3-OP10022125_2_H_2	1-1.3%	16000	1.11875	79630
1405	mis_chr7_55181378_C_T	EGFR T790M	TRUE	RTP0676	Op3	LotA	4	1-1.3-OP10022125_2_H_2	1-1.3%	16000	0.8375	69600
1406	mis_chr7_55191822_T_G	EGFR L858R	TRUE	RTP0676	Op3	LotA	4	1-1.3-OP10022125_2_H_2	1-1.3%	16000	1.2	61814
1407	mis_chr7_55191831_T_A	EGFR L861Q	TRUE	RTP0676	Op3	LotA	4	1-1.3-OP10022125_2_H_2	1-1.3%	16000	1.10625	61914
1408	mis_chr9_77794572_T_A	GNAQ Q209L	TRUE	RTP0676	Op3	LotA	4	1-1.3-OP10022125_2_H_2	1-1.3%	16000	1.1875	39546
1409	mis_chr10_121520163_G_C	FGFR2 S252W	TRUE	RTP0676	Op3	LotA	1	0.5-0.65-OP10022150_2_A_0	0.5-0.65%	16000	0.4375	39823
1410	mis_chr1_114713907_T_A	NRAS Q61H	TRUE	RTP0676	Op3	LotA	1	0.5-0.65-OP10022150_2_A_0	0.5-0.65%	16000	0.68125	66822
1411	mis_chr1_114713908_T_A	NRAS Q61L	TRUE	RTP0676	Op3	LotA	1	0.5-0.65-OP10022150_2_A_0	0.5-0.65%	16000	0.7375	66884
1412	mis_chr1_114713908_T_C	NRAS Q61R	TRUE	RTP0676	Op3	LotA	1	0.5-0.65-OP10022150_2_A_0	0.5-0.65%	16000	0.5625	66884
1413	mis_chr1_114713909_G_T	NRAS Q61K	TRUE	RTP0676	Op3	LotA	1	0.5-0.65-OP10022150_2_A_0	0.5-0.65%	16000	0.38125	66780
1414	mis_chr12_25225628_C_T	KRAS A146T	TRUE	RTP0676	Op3	LotA	1	0.5-0.65-OP10022150_2_A_0	0.5-0.65%	16000	0.56875	79104
1415	mis_chr12_25227341_T_G	KRAS Q61H	TRUE	RTP0676	Op3	LotA	1	0.5-0.65-OP10022150_2_A_0	0.5-0.65%	16000	0.59375	79536
1416	mis_chr12_25227342_T_A	KRAS Q61L	TRUE	RTP0676	Op3	LotA	1	0.5-0.65-OP10022150_2_A_0	0.5-0.65%	16000	0.61875	79484
1417	mis_chr12_25245350_C_A	KRAS G12V	TRUE	RTP0676	Op3	LotA	1	0.5-0.65-OP10022150_2_A_0	0.5-0.65%	16000	0.54375	79018
1418	mis_chr12_25245350_C_G	KRAS G12A	TRUE	RTP0676	Op3	LotA	1	0.5-0.65-OP10022150_2_A_0	0.5-0.65%	16000	0.56875	79018
1419	mis_chr12_25245350_C_T	KRAS G12D	TRUE	RTP0676	Op3	LotA	1	0.5-0.65-OP10022150_2_A_0	0.5-0.65%	16000	0.53125	79018
1420	mis_chr12_25245351_C_A	KRAS G12C	TRUE	RTP0676	Op3	LotA	1	0.5-0.65-OP10022150_2_A_0	0.5-0.65%	16000	0.65625	79002
1421	mis_chr12_25245351_C_G	KRAS G12R	TRUE	RTP0676	Op3	LotA	1	0.5-0.65-OP10022150_2_A_0	0.5-0.65%	16000	0.475	79002
1422	mis_chr12_25245351_C_T	KRAS G12S	TRUE	RTP0676	Op3	LotA	1	0.5-0.65-OP10022150_2_A_0	0.5-0.65%	16000	0.61875	79002
1423	mis_chr15_66436825_C_T	MEK1 P124L	TRUE	RTP0676	Op3	LotA	1	0.5-0.65-OP10022150_2_A_0	0.5-0.65%	16000	0.59375	78786
1424	mis_chr15_90088606_C_T	IDH2 R172K	TRUE	RTP0676	Op3	LotA	1	0.5-0.65-OP10022150_2_A_0	0.5-0.65%	16000	0.6125	39508
1425	mis_chr15_90088702_C_T	IDH2 R140Q	TRUE	RTP0676	Op3	LotA	1	0.5-0.65-OP10022150_2_A_0	0.5-0.65%	16000	0.475	19425
1426	mis_chr19_3118944_A_T	GNA11 Q209L	TRUE	RTP0676	Op3	LotA	1	0.5-0.65-OP10022150_2_A_0	0.5-0.65%	16000	0.675	39649
1427	mis_chr2_208248388_C_T	IDH1 R132H	TRUE	RTP0676	Op3	LotA	1	0.5-0.65-OP10022150_2_A_0	0.5-0.65%	16000	0.6875	78948
1428	mis_chr2_208248389_G_A	IDH1 R132C	TRUE	RTP0676	Op3	LotA	1	0.5-0.65-OP10022150_2_A_0	0.5-0.65%	16000	0.65625	79090
1429	mis_chr2_29220829_G_T	ALK F1174L	TRUE	RTP0676	Op3	LotA	1	0.5-0.65-OP10022150_2_A_0	0.5-0.65%	16000	0.525	39677
1430	mis_chr3_179218294_G_A	PIK3CA E542K	TRUE	RTP0676	Op3	LotA	1	0.5-0.65-OP10022150_2_A_0	0.5-0.65%	16000	0.58125	62020
1431	mis_chr3_179218303_G_A	PIK3CA E545K	TRUE	RTP0676	Op3	LotA	1	0.5-0.65-OP10022150_2_A_0	0.5-0.65%	16000	0.4375	62310
1432	mis_chr4_54285926_A_T	PDGFRA D842V	TRUE	RTP0676	Op3	LotA	1	0.5-0.65-OP10022150_2_A_0	0.5-0.65%	16000	0.625	56312
1433	mis_chr4_54733155_A_T	KIT D816V	TRUE	RTP0676	Op3	LotA	1	0.5-0.65-OP10022150_2_A_0	0.5-0.65%	16000	0.44375	50366
1434	mis_chr7_116783374_T_G	MET Y1253D	TRUE	RTP0676	Op3	LotA	1	0.5-0.65-OP10022150_2_A_0	0.5-0.65%	16000	0.53125	58618
1435	mis_chr7_140753336_A_C	BRAF V600G	TRUE	RTP0676	Op3	LotA	1	0.5-0.65-OP10022150_2_A_0	0.5-0.65%	16000	0.50625	79518
1436	mis_chr7_140753337_C_T	BRAF V600M	TRUE	RTP0676	Op3	LotA	1	0.5-0.65-OP10022150_2_A_0	0.5-0.65%	16000	0.5375	79568
1437	mis_chr7_55181378_C_T	EGFR T790M	TRUE	RTP0676	Op3	LotA	1	0.5-0.65-OP10022150_2_A_0	0.5-0.65%	16000	0.5625	59506
1438	mis_chr7_55191822_T_G	EGFR L858R	TRUE	RTP0676	Op3	LotA	1	0.5-0.65-OP10022150_2_A_0	0.5-0.65%	16000	0.7	52728
1439	mis_chr7_55191831_T_A	EGFR L861Q	TRUE	RTP0676	Op3	LotA	1	0.5-0.65-OP10022150_2_A_0	0.5-0.65%	16000	0.41875	52836
1440	mis_chr9_77794572_T_A	GNAQ Q209L	TRUE	RTP0676	Op3	LotA	1	0.5-0.65-OP10022150_2_A_0	0.5-0.65%	16000	0.575	33402
1441	mis_chr10_121520163_G_C	FGFR2 S252W	TRUE	RTP0676	Op3	LotA	2	0.5-0.65-OP10022151_2_B_0	0.5-0.65%	16000	0.625	37002
1442	mis_chr1_114713907_T_A	NRAS Q61H	TRUE	RTP0676	Op3	LotA	2	0.5-0.65-OP10022151_2_B_0	0.5-0.65%	16000	0.6625	69292
1443	mis_chr1_114713908_T_A	NRAS Q61L	TRUE	RTP0676	Op3	LotA	2	0.5-0.65-OP10022151_2_B_0	0.5-0.65%	16000	0.45625	69342
1444	mis_chr1_114713908_T_C	NRAS Q61R	TRUE	RTP0676	Op3	LotA	2	0.5-0.65-OP10022151_2_B_0	0.5-0.65%	16000	0.75625	69342
1445	mis_chr1_114713909_G_T	NRAS Q61K	TRUE	RTP0676	Op3	LotA	2	0.5-0.65-OP10022151_2_B_0	0.5-0.65%	16000	0.6875	69210
1446	mis_chr12_25225628_C_T	KRAS A146T	TRUE	RTP0676	Op3	LotA	2	0.5-0.65-OP10022151_2_B_0	0.5-0.65%	16000	0.53125	78990
1447	mis_chr12_25227341_T_G	KRAS Q61H	TRUE	RTP0676	Op3	LotA	2	0.5-0.65-OP10022151_2_B_0	0.5-0.65%	16000	0.675	79556
1448	mis_chr12_25227342_T_A	KRAS Q61L	TRUE	RTP0676	Op3	LotA	2	0.5-0.65-OP10022151_2_B_0	0.5-0.65%	16000	0.65	79476
1449	mis_chr12_25245350_C_A	KRAS G12V	TRUE	RTP0676	Op3	LotA	2	0.5-0.65-OP10022151_2_B_0	0.5-0.65%	16000	0.65	78996
1450	mis_chr12_25245350_C_G	KRAS G12A	TRUE	RTP0676	Op3	LotA	2	0.5-0.65-OP10022151_2_B_0	0.5-0.65%	16000	0.475	78996
1451	mis_chr12_25245350_C_T	KRAS G12D	TRUE	RTP0676	Op3	LotA	2	0.5-0.65-OP10022151_2_B_0	0.5-0.65%	16000	0.6125	78996
1452	mis_chr12_25245351_C_A	KRAS G12C	TRUE	RTP0676	Op3	LotA	2	0.5-0.65-OP10022151_2_B_0	0.5-0.65%	16000	0.63125	79060
1453	mis_chr12_25245351_C_G	KRAS G12R	TRUE	RTP0676	Op3	LotA	2	0.5-0.65-OP10022151_2_B_0	0.5-0.65%	16000	0.4	79060
1454	mis_chr12_25245351_C_T	KRAS G12S	TRUE	RTP0676	Op3	LotA	2	0.5-0.65-OP10022151_2_B_0	0.5-0.65%	16000	0.50625	79060
1455	mis_chr15_66436825_C_T	MEK1 P124L	TRUE	RTP0676	Op3	LotA	2	0.5-0.65-OP10022151_2_B_0	0.5-0.65%	16000	0.68125	78842
1456	mis_chr15_90088606_C_T	IDH2 R172K	TRUE	RTP0676	Op3	LotA	2	0.5-0.65-OP10022151_2_B_0	0.5-0.65%	16000	0.7625	39582
1457	mis_chr15_90088702_C_T	IDH2 R140Q	TRUE	RTP0676	Op3	LotA	2	0.5-0.65-OP10022151_2_B_0	0.5-0.65%	16000	0.625	21021
1458	mis_chr19_3118944_A_T	GNA11 Q209L	TRUE	RTP0676	Op3	LotA	2	0.5-0.65-OP10022151_2_B_0	0.5-0.65%	16000	0.5875	39637
1459	mis_chr2_208248388_C_T	IDH1 R132H	TRUE	RTP0676	Op3	LotA	2	0.5-0.65-OP10022151_2_B_0	0.5-0.65%	16000	0.6375	78866
1460	mis_chr2_208248389_G_A	IDH1 R132C	TRUE	RTP0676	Op3	LotA	2	0.5-0.65-OP10022151_2_B_0	0.5-0.65%	16000	0.56875	79062
1461	mis_chr2_29220829_G_T	ALK F1174L	TRUE	RTP0676	Op3	LotA	2	0.5-0.65-OP10022151_2_B_0	0.5-0.65%	16000	0.575	39680
1462	mis_chr3_179218294_G_A	PIK3CA E542K	TRUE	RTP0676	Op3	LotA	2	0.5-0.65-OP10022151_2_B_0	0.5-0.65%	16000	0.58125	64792
1463	mis_chr3_179218303_G_A	PIK3CA E545K	TRUE	RTP0676	Op3	LotA	2	0.5-0.65-OP10022151_2_B_0	0.5-0.65%	16000	0.76875	65086
1464	mis_chr4_54285926_A_T	PDGFRA D842V	TRUE	RTP0676	Op3	LotA	2	0.5-0.65-OP10022151_2_B_0	0.5-0.65%	16000	0.4875	45564
1465	mis_chr4_54733155_A_T	KIT D816V	TRUE	RTP0676	Op3	LotA	2	0.5-0.65-OP10022151_2_B_0	0.5-0.65%	16000	0.51875	51402
1466	mis_chr7_116783374_T_G	MET Y1253D	TRUE	RTP0676	Op3	LotA	2	0.5-0.65-OP10022151_2_B_0	0.5-0.65%	16000	0.33125	46140
1467	mis_chr7_140753336_A_C	BRAF V600G	TRUE	RTP0676	Op3	LotA	2	0.5-0.65-OP10022151_2_B_0	0.5-0.65%	16000	0.45625	79504
1468	mis_chr7_140753337_C_T	BRAF V600M	TRUE	RTP0676	Op3	LotA	2	0.5-0.65-OP10022151_2_B_0	0.5-0.65%	16000	0.4875	79598
1469	mis_chr7_55181378_C_T	EGFR T790M	TRUE	RTP0676	Op3	LotA	2	0.5-0.65-OP10022151_2_B_0	0.5-0.65%	16000	0.5625	46912
1470	mis_chr7_55191822_T_G	EGFR L858R	TRUE	RTP0676	Op3	LotA	2	0.5-0.65-OP10022151_2_B_0	0.5-0.65%	16000	0.44375	45570
1471	mis_chr7_55191831_T_A	EGFR L861Q	TRUE	RTP0676	Op3	LotA	2	0.5-0.65-OP10022151_2_B_0	0.5-0.65%	16000	0.55625	45590
1472	mis_chr9_77794572_T_A	GNAQ Q209L	TRUE	RTP0676	Op3	LotA	2	0.5-0.65-OP10022151_2_B_0	0.5-0.65%	16000	0.35	33270
1473	mis_chr10_121520163_G_C	FGFR2 S252W	TRUE	RTP0676	Op3	LotA	3	0.5-0.65-OP10022152_2_C_0	0.5-0.65%	16000	0.4875	39834
1474	mis_chr1_114713907_T_A	NRAS Q61H	TRUE	RTP0676	Op3	LotA	3	0.5-0.65-OP10022152_2_C_0	0.5-0.65%	16000	0.76875	69844
1475	mis_chr1_114713908_T_A	NRAS Q61L	TRUE	RTP0676	Op3	LotA	3	0.5-0.65-OP10022152_2_C_0	0.5-0.65%	16000	0.53125	69914
1476	mis_chr1_114713908_T_C	NRAS Q61R	TRUE	RTP0676	Op3	LotA	3	0.5-0.65-OP10022152_2_C_0	0.5-0.65%	16000	0.50625	69914
1477	mis_chr1_114713909_G_T	NRAS Q61K	TRUE	RTP0676	Op3	LotA	3	0.5-0.65-OP10022152_2_C_0	0.5-0.65%	16000	0.69375	69758
1478	mis_chr12_25225628_C_T	KRAS A146T	TRUE	RTP0676	Op3	LotA	3	0.5-0.65-OP10022152_2_C_0	0.5-0.65%	16000	0.60625	79078
1479	mis_chr12_25227341_T_G	KRAS Q61H	TRUE	RTP0676	Op3	LotA	3	0.5-0.65-OP10022152_2_C_0	0.5-0.65%	16000	0.61875	79510
1480	mis_chr12_25227342_T_A	KRAS Q61L	TRUE	RTP0676	Op3	LotA	3	0.5-0.65-OP10022152_2_C_0	0.5-0.65%	16000	0.6	79466
1481	mis_chr12_25245350_C_A	KRAS G12V	TRUE	RTP0676	Op3	LotA	3	0.5-0.65-OP10022152_2_C_0	0.5-0.65%	16000	0.50625	78996
1482	mis_chr12_25245350_C_G	KRAS G12A	TRUE	RTP0676	Op3	LotA	3	0.5-0.65-OP10022152_2_C_0	0.5-0.65%	16000	0.4375	78996
1483	mis_chr12_25245350_C_T	KRAS G12D	TRUE	RTP0676	Op3	LotA	3	0.5-0.65-OP10022152_2_C_0	0.5-0.65%	16000	0.65625	78996
1484	mis_chr12_25245351_C_A	KRAS G12C	TRUE	RTP0676	Op3	LotA	3	0.5-0.65-OP10022152_2_C_0	0.5-0.65%	16000	0.6	78988
1485	mis_chr12_25245351_C_G	KRAS G12R	TRUE	RTP0676	Op3	LotA	3	0.5-0.65-OP10022152_2_C_0	0.5-0.65%	16000	0.525	78988
1486	mis_chr12_25245351_C_T	KRAS G12S	TRUE	RTP0676	Op3	LotA	3	0.5-0.65-OP10022152_2_C_0	0.5-0.65%	16000	0.55	78988
1487	mis_chr15_66436825_C_T	MEK1 P124L	TRUE	RTP0676	Op3	LotA	3	0.5-0.65-OP10022152_2_C_0	0.5-0.65%	16000	0.79375	78836
1488	mis_chr15_90088606_C_T	IDH2 R172K	TRUE	RTP0676	Op3	LotA	3	0.5-0.65-OP10022152_2_C_0	0.5-0.65%	16000	0.525	39514
1489	mis_chr15_90088702_C_T	IDH2 R140Q	TRUE	RTP0676	Op3	LotA	3	0.5-0.65-OP10022152_2_C_0	0.5-0.65%	16000	0.5375	22109
1490	mis_chr19_3118944_A_T	GNA11 Q209L	TRUE	RTP0676	Op3	LotA	3	0.5-0.65-OP10022152_2_C_0	0.5-0.65%	16000	0.8	39666
1491	mis_chr2_208248388_C_T	IDH1 R132H	TRUE	RTP0676	Op3	LotA	3	0.5-0.65-OP10022152_2_C_0	0.5-0.65%	16000	0.6875	78882
1492	mis_chr2_208248389_G_A	IDH1 R132C	TRUE	RTP0676	Op3	LotA	3	0.5-0.65-OP10022152_2_C_0	0.5-0.65%	16000	0.70625	79040
1493	mis_chr2_29220829_G_T	ALK F1174L	TRUE	RTP0676	Op3	LotA	3	0.5-0.65-OP10022152_2_C_0	0.5-0.65%	16000	0.6125	39678
1494	mis_chr3_179218294_G_A	PIK3CA E542K	TRUE	RTP0676	Op3	LotA	3	0.5-0.65-OP10022152_2_C_0	0.5-0.65%	16000	0.50625	65476
1495	mis_chr3_179218303_G_A	PIK3CA E545K	TRUE	RTP0676	Op3	LotA	3	0.5-0.65-OP10022152_2_C_0	0.5-0.65%	16000	0.60625	65766
1496	mis_chr4_54285926_A_T	PDGFRA D842V	TRUE	RTP0676	Op3	LotA	3	0.5-0.65-OP10022152_2_C_0	0.5-0.65%	16000	0.54375	54612
1497	mis_chr4_54733155_A_T	KIT D816V	TRUE	RTP0676	Op3	LotA	3	0.5-0.65-OP10022152_2_C_0	0.5-0.65%	16000	0.65	53432
1498	mis_chr7_116783374_T_G	MET Y1253D	TRUE	RTP0676	Op3	LotA	3	0.5-0.65-OP10022152_2_C_0	0.5-0.65%	16000	0.43125	54168
1499	mis_chr7_140753336_A_C	BRAF V600G	TRUE	RTP0676	Op3	LotA	3	0.5-0.65-OP10022152_2_C_0	0.5-0.65%	16000	0.4625	79532
1500	mis_chr7_140753337_C_T	BRAF V600M	TRUE	RTP0676	Op3	LotA	3	0.5-0.65-OP10022152_2_C_0	0.5-0.65%	16000	0.45625	79546
1501	mis_chr7_55181378_C_T	EGFR T790M	TRUE	RTP0676	Op3	LotA	3	0.5-0.65-OP10022152_2_C_0	0.5-0.65%	16000	0.65	58074
1502	mis_chr7_55191822_T_G	EGFR L858R	TRUE	RTP0676	Op3	LotA	3	0.5-0.65-OP10022152_2_C_0	0.5-0.65%	16000	0.51875	56908
1503	mis_chr7_55191831_T_A	EGFR L861Q	TRUE	RTP0676	Op3	LotA	3	0.5-0.65-OP10022152_2_C_0	0.5-0.65%	16000	0.36875	57060
1504	mis_chr9_77794572_T_A	GNAQ Q209L	TRUE	RTP0676	Op3	LotA	3	0.5-0.65-OP10022152_2_C_0	0.5-0.65%	16000	0.65	36869
1505	mis_chr10_121520163_G_C	FGFR2 S252W	TRUE	RTP0676	Op3	LotA	4	0.5-0.65-OP10022153_2_D_0	0.5-0.65%	16000	0.45	38299
1506	mis_chr1_114713907_T_A	NRAS Q61H	TRUE	RTP0676	Op3	LotA	4	0.5-0.65-OP10022153_2_D_0	0.5-0.65%	16000	0.64375	66402
1507	mis_chr1_114713908_T_A	NRAS Q61L	TRUE	RTP0676	Op3	LotA	4	0.5-0.65-OP10022153_2_D_0	0.5-0.65%	16000	0.475	66470
1508	mis_chr1_114713908_T_C	NRAS Q61R	TRUE	RTP0676	Op3	LotA	4	0.5-0.65-OP10022153_2_D_0	0.5-0.65%	16000	0.48125	66470
1509	mis_chr1_114713909_G_T	NRAS Q61K	TRUE	RTP0676	Op3	LotA	4	0.5-0.65-OP10022153_2_D_0	0.5-0.65%	16000	0.69375	66348
1510	mis_chr12_25225628_C_T	KRAS A146T	TRUE	RTP0676	Op3	LotA	4	0.5-0.65-OP10022153_2_D_0	0.5-0.65%	16000	0.55	78756
1511	mis_chr12_25227341_T_G	KRAS Q61H	TRUE	RTP0676	Op3	LotA	4	0.5-0.65-OP10022153_2_D_0	0.5-0.65%	16000	0.7125	79560
1512	mis_chr12_25227342_T_A	KRAS Q61L	TRUE	RTP0676	Op3	LotA	4	0.5-0.65-OP10022153_2_D_0	0.5-0.65%	16000	0.70625	79476
1513	mis_chr12_25245350_C_A	KRAS G12V	TRUE	RTP0676	Op3	LotA	4	0.5-0.65-OP10022153_2_D_0	0.5-0.65%	16000	0.58125	78854
1514	mis_chr12_25245350_C_G	KRAS G12A	TRUE	RTP0676	Op3	LotA	4	0.5-0.65-OP10022153_2_D_0	0.5-0.65%	16000	0.6	78854
1515	mis_chr12_25245350_C_T	KRAS G12D	TRUE	RTP0676	Op3	LotA	4	0.5-0.65-OP10022153_2_D_0	0.5-0.65%	16000	0.6	78854
1516	mis_chr12_25245351_C_A	KRAS G12C	TRUE	RTP0676	Op3	LotA	4	0.5-0.65-OP10022153_2_D_0	0.5-0.65%	16000	0.53125	78872
1517	mis_chr12_25245351_C_G	KRAS G12R	TRUE	RTP0676	Op3	LotA	4	0.5-0.65-OP10022153_2_D_0	0.5-0.65%	16000	0.55	78872
1518	mis_chr12_25245351_C_T	KRAS G12S	TRUE	RTP0676	Op3	LotA	4	0.5-0.65-OP10022153_2_D_0	0.5-0.65%	16000	0.6625	78872
1519	mis_chr15_66436825_C_T	MEK1 P124L	TRUE	RTP0676	Op3	LotA	4	0.5-0.65-OP10022153_2_D_0	0.5-0.65%	16000	0.76875	78544
1520	mis_chr15_90088606_C_T	IDH2 R172K	TRUE	RTP0676	Op3	LotA	4	0.5-0.65-OP10022153_2_D_0	0.5-0.65%	16000	0.7	39575
1521	mis_chr15_90088702_C_T	IDH2 R140Q	TRUE	RTP0676	Op3	LotA	4	0.5-0.65-OP10022153_2_D_0	0.5-0.65%	16000	0.625	21049
1522	mis_chr19_3118944_A_T	GNA11 Q209L	TRUE	RTP0676	Op3	LotA	4	0.5-0.65-OP10022153_2_D_0	0.5-0.65%	16000	0.55	39626
1523	mis_chr2_208248388_C_T	IDH1 R132H	TRUE	RTP0676	Op3	LotA	4	0.5-0.65-OP10022153_2_D_0	0.5-0.65%	16000	0.75625	78776
1524	mis_chr2_208248389_G_A	IDH1 R132C	TRUE	RTP0676	Op3	LotA	4	0.5-0.65-OP10022153_2_D_0	0.5-0.65%	16000	0.625	78882
1525	mis_chr2_29220829_G_T	ALK F1174L	TRUE	RTP0676	Op3	LotA	4	0.5-0.65-OP10022153_2_D_0	0.5-0.65%	16000	0.675	39687
1526	mis_chr3_179218294_G_A	PIK3CA E542K	TRUE	RTP0676	Op3	LotA	4	0.5-0.65-OP10022153_2_D_0	0.5-0.65%	16000	0.60625	66520
1527	mis_chr3_179218303_G_A	PIK3CA E545K	TRUE	RTP0676	Op3	LotA	4	0.5-0.65-OP10022153_2_D_0	0.5-0.65%	16000	0.5875	66926
1528	mis_chr4_54285926_A_T	PDGFRA D842V	TRUE	RTP0676	Op3	LotA	4	0.5-0.65-OP10022153_2_D_0	0.5-0.65%	16000	0.6375	57328
1529	mis_chr4_54733155_A_T	KIT D816V	TRUE	RTP0676	Op3	LotA	4	0.5-0.65-OP10022153_2_D_0	0.5-0.65%	16000	0.6125	55684
1530	mis_chr7_116783374_T_G	MET Y1253D	TRUE	RTP0676	Op3	LotA	4	0.5-0.65-OP10022153_2_D_0	0.5-0.65%	16000	0.3625	57398
1531	mis_chr7_140753336_A_C	BRAF V600G	TRUE	RTP0676	Op3	LotA	4	0.5-0.65-OP10022153_2_D_0	0.5-0.65%	16000	0.475	79510
1532	mis_chr7_140753337_C_T	BRAF V600M	TRUE	RTP0676	Op3	LotA	4	0.5-0.65-OP10022153_2_D_0	0.5-0.65%	16000	0.50625	79550
1533	mis_chr7_55181378_C_T	EGFR T790M	TRUE	RTP0676	Op3	LotA	4	0.5-0.65-OP10022153_2_D_0	0.5-0.65%	16000	0.55	61098
1534	mis_chr7_55191822_T_G	EGFR L858R	TRUE	RTP0676	Op3	LotA	4	0.5-0.65-OP10022153_2_D_0	0.5-0.65%	16000	0.5	58876
1535	mis_chr7_55191831_T_A	EGFR L861Q	TRUE	RTP0676	Op3	LotA	4	0.5-0.65-OP10022153_2_D_0	0.5-0.65%	16000	0.5625	59016
1536	mis_chr9_77794572_T_A	GNAQ Q209L	TRUE	RTP0676	Op3	LotA	4	0.5-0.65-OP10022153_2_D_0	0.5-0.65%	16000	0.4625	33832
1537	mis_chr10_121520163_G_C	FGFR2 S252W	TRUE	RTP0676	Op3	LotA	1	0.25-0.325-OP10022180_2_E_0	0.25-0.325%	16000	0.3875	38558
1538	mis_chr1_114713907_T_A	NRAS Q61H	TRUE	RTP0676	Op3	LotA	1	0.25-0.325-OP10022180_2_E_0	0.25-0.325%	16000	0.31875	71836
1539	mis_chr1_114713908_T_A	NRAS Q61L	TRUE	RTP0676	Op3	LotA	1	0.25-0.325-OP10022180_2_E_0	0.25-0.325%	16000	0.21875	71950
1540	mis_chr1_114713908_T_C	NRAS Q61R	TRUE	RTP0676	Op3	LotA	1	0.25-0.325-OP10022180_2_E_0	0.25-0.325%	16000	0.3875	71950
1541	mis_chr1_114713909_G_T	NRAS Q61K	TRUE	RTP0676	Op3	LotA	1	0.25-0.325-OP10022180_2_E_0	0.25-0.325%	16000	0.36875	71826
1542	mis_chr12_25225628_C_T	KRAS A146T	TRUE	RTP0676	Op3	LotA	1	0.25-0.325-OP10022180_2_E_0	0.25-0.325%	16000	0.4	79006
1543	mis_chr12_25227341_T_G	KRAS Q61H	TRUE	RTP0676	Op3	LotA	1	0.25-0.325-OP10022180_2_E_0	0.25-0.325%	16000	0.4375	79566
1544	mis_chr12_25227342_T_A	KRAS Q61L	TRUE	RTP0676	Op3	LotA	1	0.25-0.325-OP10022180_2_E_0	0.25-0.325%	16000	0.3125	79480
1545	mis_chr12_25245350_C_A	KRAS G12V	TRUE	RTP0676	Op3	LotA	1	0.25-0.325-OP10022180_2_E_0	0.25-0.325%	16000	0.3	78946
1546	mis_chr12_25245350_C_G	KRAS G12A	TRUE	RTP0676	Op3	LotA	1	0.25-0.325-OP10022180_2_E_0	0.25-0.325%	16000	0.2625	78946
1547	mis_chr12_25245350_C_T	KRAS G12D	TRUE	RTP0676	Op3	LotA	1	0.25-0.325-OP10022180_2_E_0	0.25-0.325%	16000	0.35625	78946
1548	mis_chr12_25245351_C_A	KRAS G12C	TRUE	RTP0676	Op3	LotA	1	0.25-0.325-OP10022180_2_E_0	0.25-0.325%	16000	0.35625	78998
1549	mis_chr12_25245351_C_G	KRAS G12R	TRUE	RTP0676	Op3	LotA	1	0.25-0.325-OP10022180_2_E_0	0.25-0.325%	16000	0.25	78998
1550	mis_chr12_25245351_C_T	KRAS G12S	TRUE	RTP0676	Op3	LotA	1	0.25-0.325-OP10022180_2_E_0	0.25-0.325%	16000	0.2375	78998
1551	mis_chr15_66436825_C_T	MEK1 P124L	TRUE	RTP0676	Op3	LotA	1	0.25-0.325-OP10022180_2_E_0	0.25-0.325%	16000	0.40625	78764
1552	mis_chr15_90088606_C_T	IDH2 R172K	TRUE	RTP0676	Op3	LotA	1	0.25-0.325-OP10022180_2_E_0	0.25-0.325%	16000	0.4	39580
1553	mis_chr15_90088702_C_T	IDH2 R140Q	TRUE	RTP0676	Op3	LotA	1	0.25-0.325-OP10022180_2_E_0	0.25-0.325%	16000	0.2375	20511
1554	mis_chr19_3118944_A_T	GNA11 Q209L	TRUE	RTP0676	Op3	LotA	1	0.25-0.325-OP10022180_2_E_0	0.25-0.325%	16000	0.275	39645
1555	mis_chr2_208248388_C_T	IDH1 R132H	TRUE	RTP0676	Op3	LotA	1	0.25-0.325-OP10022180_2_E_0	0.25-0.325%	16000	0.33125	78936
1556	mis_chr2_208248389_G_A	IDH1 R132C	TRUE	RTP0676	Op3	LotA	1	0.25-0.325-OP10022180_2_E_0	0.25-0.325%	16000	0.46875	79032
1557	mis_chr2_29220829_G_T	ALK F1174L	TRUE	RTP0676	Op3	LotA	1	0.25-0.325-OP10022180_2_E_0	0.25-0.325%	16000	0.2625	39675
1558	mis_chr3_179218294_G_A	PIK3CA E542K	TRUE	RTP0676	Op3	LotA	1	0.25-0.325-OP10022180_2_E_0	0.25-0.325%	16000	0.33125	65316
1559	mis_chr3_179218303_G_A	PIK3CA E545K	TRUE	RTP0676	Op3	LotA	1	0.25-0.325-OP10022180_2_E_0	0.25-0.325%	16000	0.2875	65622
1560	mis_chr4_54285926_A_T	PDGFRA D842V	TRUE	RTP0676	Op3	LotA	1	0.25-0.325-OP10022180_2_E_0	0.25-0.325%	16000	0.3375	54634
1561	mis_chr4_54733155_A_T	KIT D816V	TRUE	RTP0676	Op3	LotA	1	0.25-0.325-OP10022180_2_E_0	0.25-0.325%	16000	0.4625	53094
1562	mis_chr7_116783374_T_G	MET Y1253D	TRUE	RTP0676	Op3	LotA	1	0.25-0.325-OP10022180_2_E_0	0.25-0.325%	16000	0.325	48950
1563	mis_chr7_140753336_A_C	BRAF V600G	TRUE	RTP0676	Op3	LotA	1	0.25-0.325-OP10022180_2_E_0	0.25-0.325%	16000	0.25625	79506
1564	mis_chr7_140753337_C_T	BRAF V600M	TRUE	RTP0676	Op3	LotA	1	0.25-0.325-OP10022180_2_E_0	0.25-0.325%	16000	0.21875	79530
1565	mis_chr7_55181378_C_T	EGFR T790M	TRUE	RTP0676	Op3	LotA	1	0.25-0.325-OP10022180_2_E_0	0.25-0.325%	16000	0.3375	55786
1566	mis_chr7_55191822_T_G	EGFR L858R	TRUE	RTP0676	Op3	LotA	1	0.25-0.325-OP10022180_2_E_0	0.25-0.325%	16000	0.38125	52132
1567	mis_chr7_55191831_T_A	EGFR L861Q	TRUE	RTP0676	Op3	LotA	1	0.25-0.325-OP10022180_2_E_0	0.25-0.325%	16000	0.2	52240
1568	mis_chr9_77794572_T_A	GNAQ Q209L	TRUE	RTP0676	Op3	LotA	1	0.25-0.325-OP10022180_2_E_0	0.25-0.325%	16000	0.225	34331
1569	mis_chr10_121520163_G_C	FGFR2 S252W	FALSE	RTP0676	Op3	LotA	2	0.25-0.325-OP10022181_3_A_1	0.25-0.325%	16000	#N/A	#N/A
1570	mis_chr1_114713907_T_A	NRAS Q61H	TRUE	RTP0676	Op3	LotA	2	0.25-0.325-OP10022181_3_A_1	0.25-0.325%	16000	0.43125	67894
1571	mis_chr1_114713908_T_A	NRAS Q61L	TRUE	RTP0676	Op3	LotA	2	0.25-0.325-OP10022181_3_A_1	0.25-0.325%	16000	0.31875	67970
1572	mis_chr1_114713908_T_C	NRAS Q61R	TRUE	RTP0676	Op3	LotA	2	0.25-0.325-OP10022181_3_A_1	0.25-0.325%	16000	0.4	67970
1573	mis_chr1_114713909_G_T	NRAS Q61K	TRUE	RTP0676	Op3	LotA	2	0.25-0.325-OP10022181_3_A_1	0.25-0.325%	16000	0.20625	67830
1574	mis_chr12_25225628_C_T	KRAS A146T	TRUE	RTP0676	Op3	LotA	2	0.25-0.325-OP10022181_3_A_1	0.25-0.325%	16000	0.3125	78982
1575	mis_chr12_25227341_T_G	KRAS Q61H	TRUE	RTP0676	Op3	LotA	2	0.25-0.325-OP10022181_3_A_1	0.25-0.325%	16000	0.3625	79508
1576	mis_chr12_25227342_T_A	KRAS Q61L	TRUE	RTP0676	Op3	LotA	2	0.25-0.325-OP10022181_3_A_1	0.25-0.325%	16000	0.3125	79450
1577	mis_chr12_25245350_C_A	KRAS G12V	TRUE	RTP0676	Op3	LotA	2	0.25-0.325-OP10022181_3_A_1	0.25-0.325%	16000	0.1875	76794
1578	mis_chr12_25245350_C_G	KRAS G12A	TRUE	RTP0676	Op3	LotA	2	0.25-0.325-OP10022181_3_A_1	0.25-0.325%	16000	0.29375	76794
1579	mis_chr12_25245350_C_T	KRAS G12D	TRUE	RTP0676	Op3	LotA	2	0.25-0.325-OP10022181_3_A_1	0.25-0.325%	16000	0.30625	76794
1580	mis_chr12_25245351_C_A	KRAS G12C	TRUE	RTP0676	Op3	LotA	2	0.25-0.325-OP10022181_3_A_1	0.25-0.325%	16000	0.26875	76852
1581	mis_chr12_25245351_C_G	KRAS G12R	TRUE	RTP0676	Op3	LotA	2	0.25-0.325-OP10022181_3_A_1	0.25-0.325%	16000	0.21875	76852
1582	mis_chr12_25245351_C_T	KRAS G12S	TRUE	RTP0676	Op3	LotA	2	0.25-0.325-OP10022181_3_A_1	0.25-0.325%	16000	0.29375	76852
1583	mis_chr15_66436825_C_T	MEK1 P124L	TRUE	RTP0676	Op3	LotA	2	0.25-0.325-OP10022181_3_A_1	0.25-0.325%	16000	0.31875	78828
1584	mis_chr15_90088606_C_T	IDH2 R172K	TRUE	RTP0676	Op3	LotA	2	0.25-0.325-OP10022181_3_A_1	0.25-0.325%	16000	0.45	39563
1585	mis_chr15_90088702_C_T	IDH2 R140Q	TRUE	RTP0676	Op3	LotA	2	0.25-0.325-OP10022181_3_A_1	0.25-0.325%	16000	0.35	21779
1586	mis_chr19_3118944_A_T	GNA11 Q209L	TRUE	RTP0676	Op3	LotA	2	0.25-0.325-OP10022181_3_A_1	0.25-0.325%	16000	0.3375	39667
1587	mis_chr2_208248388_C_T	IDH1 R132H	TRUE	RTP0676	Op3	LotA	2	0.25-0.325-OP10022181_3_A_1	0.25-0.325%	16000	0.48125	78920
1588	mis_chr2_208248389_G_A	IDH1 R132C	TRUE	RTP0676	Op3	LotA	2	0.25-0.325-OP10022181_3_A_1	0.25-0.325%	16000	0.28125	79082
1589	mis_chr2_29220829_G_T	ALK F1174L	TRUE	RTP0676	Op3	LotA	2	0.25-0.325-OP10022181_3_A_1	0.25-0.325%	16000	0.3	39681
1590	mis_chr3_179218294_G_A	PIK3CA E542K	TRUE	RTP0676	Op3	LotA	2	0.25-0.325-OP10022181_3_A_1	0.25-0.325%	16000	0.36875	63398
1591	mis_chr3_179218303_G_A	PIK3CA E545K	TRUE	RTP0676	Op3	LotA	2	0.25-0.325-OP10022181_3_A_1	0.25-0.325%	16000	0.275	63712
1592	mis_chr4_54285926_A_T	PDGFRA D842V	TRUE	RTP0676	Op3	LotA	2	0.25-0.325-OP10022181_3_A_1	0.25-0.325%	16000	0.35	54208
1593	mis_chr4_54733155_A_T	KIT D816V	TRUE	RTP0676	Op3	LotA	2	0.25-0.325-OP10022181_3_A_1	0.25-0.325%	16000	0.5375	50512
1594	mis_chr7_116783374_T_G	MET Y1253D	TRUE	RTP0676	Op3	LotA	2	0.25-0.325-OP10022181_3_A_1	0.25-0.325%	16000	0.2375	43842
1595	mis_chr7_140753336_A_C	BRAF V600G	TRUE	RTP0676	Op3	LotA	2	0.25-0.325-OP10022181_3_A_1	0.25-0.325%	16000	0.15625	79554
1596	mis_chr7_140753337_C_T	BRAF V600M	TRUE	RTP0676	Op3	LotA	2	0.25-0.325-OP10022181_3_A_1	0.25-0.325%	16000	0.21875	79598
1597	mis_chr7_55181378_C_T	EGFR T790M	TRUE	RTP0676	Op3	LotA	2	0.25-0.325-OP10022181_3_A_1	0.25-0.325%	16000	0.1375	54330
1598	mis_chr7_55191822_T_G	EGFR L858R	TRUE	RTP0676	Op3	LotA	2	0.25-0.325-OP10022181_3_A_1	0.25-0.325%	16000	0.225	55250
1599	mis_chr7_55191831_T_A	EGFR L861Q	TRUE	RTP0676	Op3	LotA	2	0.25-0.325-OP10022181_3_A_1	0.25-0.325%	16000	0.25	55350
1600	mis_chr9_77794572_T_A	GNAQ Q209L	TRUE	RTP0676	Op3	LotA	2	0.25-0.325-OP10022181_3_A_1	0.25-0.325%	16000	0.3125	33876
1601	mis_chr10_121520163_G_C	FGFR2 S252W	TRUE	RTP0676	Op3	LotA	3	0.25-0.325-OP10022182_3_B_1	0.25-0.325%	16000	0.25	39825
1602	mis_chr1_114713907_T_A	NRAS Q61H	TRUE	RTP0676	Op3	LotA	3	0.25-0.325-OP10022182_3_B_1	0.25-0.325%	16000	0.3125	58982
1603	mis_chr1_114713908_T_A	NRAS Q61L	TRUE	RTP0676	Op3	LotA	3	0.25-0.325-OP10022182_3_B_1	0.25-0.325%	16000	0.33125	59034
1604	mis_chr1_114713908_T_C	NRAS Q61R	TRUE	RTP0676	Op3	LotA	3	0.25-0.325-OP10022182_3_B_1	0.25-0.325%	16000	0.325	59034
1605	mis_chr1_114713909_G_T	NRAS Q61K	TRUE	RTP0676	Op3	LotA	3	0.25-0.325-OP10022182_3_B_1	0.25-0.325%	16000	0.1875	58904
1606	mis_chr12_25225628_C_T	KRAS A146T	TRUE	RTP0676	Op3	LotA	3	0.25-0.325-OP10022182_3_B_1	0.25-0.325%	16000	0.2875	72318
1607	mis_chr12_25227341_T_G	KRAS Q61H	TRUE	RTP0676	Op3	LotA	3	0.25-0.325-OP10022182_3_B_1	0.25-0.325%	16000	0.28125	79578
1608	mis_chr12_25227342_T_A	KRAS Q61L	TRUE	RTP0676	Op3	LotA	3	0.25-0.325-OP10022182_3_B_1	0.25-0.325%	16000	0.28125	79522
1609	mis_chr12_25245350_C_A	KRAS G12V	TRUE	RTP0676	Op3	LotA	3	0.25-0.325-OP10022182_3_B_1	0.25-0.325%	16000	0.20625	69660
1610	mis_chr12_25245350_C_G	KRAS G12A	TRUE	RTP0676	Op3	LotA	3	0.25-0.325-OP10022182_3_B_1	0.25-0.325%	16000	0.25	69660
1611	mis_chr12_25245350_C_T	KRAS G12D	TRUE	RTP0676	Op3	LotA	3	0.25-0.325-OP10022182_3_B_1	0.25-0.325%	16000	0.28125	69660
1612	mis_chr12_25245351_C_A	KRAS G12C	TRUE	RTP0676	Op3	LotA	3	0.25-0.325-OP10022182_3_B_1	0.25-0.325%	16000	0.275	69728
1613	mis_chr12_25245351_C_G	KRAS G12R	TRUE	RTP0676	Op3	LotA	3	0.25-0.325-OP10022182_3_B_1	0.25-0.325%	16000	0.29375	69728
1614	mis_chr12_25245351_C_T	KRAS G12S	TRUE	RTP0676	Op3	LotA	3	0.25-0.325-OP10022182_3_B_1	0.25-0.325%	16000	0.2625	69728
1615	mis_chr15_66436825_C_T	MEK1 P124L	TRUE	RTP0676	Op3	LotA	3	0.25-0.325-OP10022182_3_B_1	0.25-0.325%	16000	0.35	78854
1616	mis_chr15_90088606_C_T	IDH2 R172K	TRUE	RTP0676	Op3	LotA	3	0.25-0.325-OP10022182_3_B_1	0.25-0.325%	16000	0.25	39551
1617	mis_chr15_90088702_C_T	IDH2 R140Q	TRUE	RTP0676	Op3	LotA	3	0.25-0.325-OP10022182_3_B_1	0.25-0.325%	16000	0.3125	19256
1618	mis_chr19_3118944_A_T	GNA11 Q209L	TRUE	RTP0676	Op3	LotA	3	0.25-0.325-OP10022182_3_B_1	0.25-0.325%	16000	0.2375	39645
1619	mis_chr2_208248388_C_T	IDH1 R132H	TRUE	RTP0676	Op3	LotA	3	0.25-0.325-OP10022182_3_B_1	0.25-0.325%	16000	0.375	77886
1620	mis_chr2_208248389_G_A	IDH1 R132C	TRUE	RTP0676	Op3	LotA	3	0.25-0.325-OP10022182_3_B_1	0.25-0.325%	16000	0.29375	77948
1621	mis_chr2_29220829_G_T	ALK F1174L	TRUE	RTP0676	Op3	LotA	3	0.25-0.325-OP10022182_3_B_1	0.25-0.325%	16000	0.1625	39681
1622	mis_chr3_179218294_G_A	PIK3CA E542K	TRUE	RTP0676	Op3	LotA	3	0.25-0.325-OP10022182_3_B_1	0.25-0.325%	16000	0.2625	55156
1623	mis_chr3_179218303_G_A	PIK3CA E545K	TRUE	RTP0676	Op3	LotA	3	0.25-0.325-OP10022182_3_B_1	0.25-0.325%	16000	0.31875	55364
1624	mis_chr4_54285926_A_T	PDGFRA D842V	TRUE	RTP0676	Op3	LotA	3	0.25-0.325-OP10022182_3_B_1	0.25-0.325%	16000	0.30625	57852
1625	mis_chr4_54733155_A_T	KIT D816V	TRUE	RTP0676	Op3	LotA	3	0.25-0.325-OP10022182_3_B_1	0.25-0.325%	16000	0.5625	32800
1626	mis_chr7_116783374_T_G	MET Y1253D	TRUE	RTP0676	Op3	LotA	3	0.25-0.325-OP10022182_3_B_1	0.25-0.325%	16000	0.28125	43486
1627	mis_chr7_140753336_A_C	BRAF V600G	TRUE	RTP0676	Op3	LotA	3	0.25-0.325-OP10022182_3_B_1	0.25-0.325%	16000	0.25	73904
1628	mis_chr7_140753337_C_T	BRAF V600M	TRUE	RTP0676	Op3	LotA	3	0.25-0.325-OP10022182_3_B_1	0.25-0.325%	16000	0.2125	73838
1629	mis_chr7_55181378_C_T	EGFR T790M	TRUE	RTP0676	Op3	LotA	3	0.25-0.325-OP10022182_3_B_1	0.25-0.325%	16000	0.2375	62908
1630	mis_chr7_55191822_T_G	EGFR L858R	TRUE	RTP0676	Op3	LotA	3	0.25-0.325-OP10022182_3_B_1	0.25-0.325%	16000	0.225	53678
1631	mis_chr7_55191831_T_A	EGFR L861Q	TRUE	RTP0676	Op3	LotA	3	0.25-0.325-OP10022182_3_B_1	0.25-0.325%	16000	0.18125	53776
1632	mis_chr9_77794572_T_A	GNAQ Q209L	TRUE	RTP0676	Op3	LotA	3	0.25-0.325-OP10022182_3_B_1	0.25-0.325%	16000	0.2875	31452
1633	mis_chr10_121520163_G_C	FGFR2 S252W	TRUE	RTP0676	Op3	LotA	4	0.25-0.325-OP10022183_3_C_1	0.25-0.325%	16000	0.25	33191
1634	mis_chr1_114713907_T_A	NRAS Q61H	TRUE	RTP0676	Op3	LotA	4	0.25-0.325-OP10022183_3_C_1	0.25-0.325%	16000	0.45	63712
1635	mis_chr1_114713908_T_A	NRAS Q61L	TRUE	RTP0676	Op3	LotA	4	0.25-0.325-OP10022183_3_C_1	0.25-0.325%	16000	0.33125	63806
1636	mis_chr1_114713908_T_C	NRAS Q61R	TRUE	RTP0676	Op3	LotA	4	0.25-0.325-OP10022183_3_C_1	0.25-0.325%	16000	0.35625	63806
1637	mis_chr1_114713909_G_T	NRAS Q61K	TRUE	RTP0676	Op3	LotA	4	0.25-0.325-OP10022183_3_C_1	0.25-0.325%	16000	0.26875	63672
1638	mis_chr12_25225628_C_T	KRAS A146T	TRUE	RTP0676	Op3	LotA	4	0.25-0.325-OP10022183_3_C_1	0.25-0.325%	16000	0.3125	65170
1639	mis_chr12_25227341_T_G	KRAS Q61H	TRUE	RTP0676	Op3	LotA	4	0.25-0.325-OP10022183_3_C_1	0.25-0.325%	16000	0.3	79560
1640	mis_chr12_25227342_T_A	KRAS Q61L	TRUE	RTP0676	Op3	LotA	4	0.25-0.325-OP10022183_3_C_1	0.25-0.325%	16000	0.26875	79464
1641	mis_chr12_25245350_C_A	KRAS G12V	TRUE	RTP0676	Op3	LotA	4	0.25-0.325-OP10022183_3_C_1	0.25-0.325%	16000	0.2875	72674
1642	mis_chr12_25245350_C_G	KRAS G12A	TRUE	RTP0676	Op3	LotA	4	0.25-0.325-OP10022183_3_C_1	0.25-0.325%	16000	0.28125	72674
1643	mis_chr12_25245350_C_T	KRAS G12D	TRUE	RTP0676	Op3	LotA	4	0.25-0.325-OP10022183_3_C_1	0.25-0.325%	16000	0.325	72674
1644	mis_chr12_25245351_C_A	KRAS G12C	TRUE	RTP0676	Op3	LotA	4	0.25-0.325-OP10022183_3_C_1	0.25-0.325%	16000	0.28125	72702
1645	mis_chr12_25245351_C_G	KRAS G12R	TRUE	RTP0676	Op3	LotA	4	0.25-0.325-OP10022183_3_C_1	0.25-0.325%	16000	0.2125	72702
1646	mis_chr12_25245351_C_T	KRAS G12S	TRUE	RTP0676	Op3	LotA	4	0.25-0.325-OP10022183_3_C_1	0.25-0.325%	16000	0.28125	72702
1647	mis_chr15_66436825_C_T	MEK1 P124L	TRUE	RTP0676	Op3	LotA	4	0.25-0.325-OP10022183_3_C_1	0.25-0.325%	16000	0.3625	75528
1648	mis_chr15_90088606_C_T	IDH2 R172K	TRUE	RTP0676	Op3	LotA	4	0.25-0.325-OP10022183_3_C_1	0.25-0.325%	16000	0.4875	38743
1649	mis_chr15_90088702_C_T	IDH2 R140Q	TRUE	RTP0676	Op3	LotA	4	0.25-0.325-OP10022183_3_C_1	0.25-0.325%	16000	0.35	16163
1650	mis_chr19_3118944_A_T	GNA11 Q209L	TRUE	RTP0676	Op3	LotA	4	0.25-0.325-OP10022183_3_C_1	0.25-0.325%	16000	0.3375	39664
1651	mis_chr2_208248388_C_T	IDH1 R132H	TRUE	RTP0676	Op3	LotA	4	0.25-0.325-OP10022183_3_C_1	0.25-0.325%	16000	0.3875	72522
1652	mis_chr2_208248389_G_A	IDH1 R132C	TRUE	RTP0676	Op3	LotA	4	0.25-0.325-OP10022183_3_C_1	0.25-0.325%	16000	0.3875	72626
1653	mis_chr2_29220829_G_T	ALK F1174L	TRUE	RTP0676	Op3	LotA	4	0.25-0.325-OP10022183_3_C_1	0.25-0.325%	16000	0.4	39661
1654	mis_chr3_179218294_G_A	PIK3CA E542K	TRUE	RTP0676	Op3	LotA	4	0.25-0.325-OP10022183_3_C_1	0.25-0.325%	16000	0.28125	59066
1655	mis_chr3_179218303_G_A	PIK3CA E545K	TRUE	RTP0676	Op3	LotA	4	0.25-0.325-OP10022183_3_C_1	0.25-0.325%	16000	0.275	59306
1656	mis_chr4_54285926_A_T	PDGFRA D842V	TRUE	RTP0676	Op3	LotA	4	0.25-0.325-OP10022183_3_C_1	0.25-0.325%	16000	0.31875	48566
1657	mis_chr4_54733155_A_T	KIT D816V	TRUE	RTP0676	Op3	LotA	4	0.25-0.325-OP10022183_3_C_1	0.25-0.325%	16000	0.3125	49498
1658	mis_chr7_116783374_T_G	MET Y1253D	TRUE	RTP0676	Op3	LotA	4	0.25-0.325-OP10022183_3_C_1	0.25-0.325%	16000	0.23125	44136
1659	mis_chr7_140753336_A_C	BRAF V600G	TRUE	RTP0676	Op3	LotA	4	0.25-0.325-OP10022183_3_C_1	0.25-0.325%	16000	0.275	69120
1660	mis_chr7_140753337_C_T	BRAF V600M	TRUE	RTP0676	Op3	LotA	4	0.25-0.325-OP10022183_3_C_1	0.25-0.325%	16000	0.29375	69146
1661	mis_chr7_55181378_C_T	EGFR T790M	TRUE	RTP0676	Op3	LotA	4	0.25-0.325-OP10022183_3_C_1	0.25-0.325%	16000	0.3375	49462
1662	mis_chr7_55191822_T_G	EGFR L858R	TRUE	RTP0676	Op3	LotA	4	0.25-0.325-OP10022183_3_C_1	0.25-0.325%	16000	0.19375	46790
1663	mis_chr7_55191831_T_A	EGFR L861Q	TRUE	RTP0676	Op3	LotA	4	0.25-0.325-OP10022183_3_C_1	0.25-0.325%	16000	0.275	46928
1664	mis_chr9_77794572_T_A	GNAQ Q209L	TRUE	RTP0676	Op3	LotA	4	0.25-0.325-OP10022183_3_C_1	0.25-0.325%	16000	0.25	26184
1665	mis_chr10_121520163_G_C	FGFR2 S252W	TRUE	RTP0676	Op3	LotA	5	0.25-0.325-OP10022184_3_D_1	0.25-0.325%	16000	0.2	31329
1666	mis_chr1_114713907_T_A	NRAS Q61H	TRUE	RTP0676	Op3	LotA	5	0.25-0.325-OP10022184_3_D_1	0.25-0.325%	16000	0.25625	65222
1667	mis_chr1_114713908_T_A	NRAS Q61L	TRUE	RTP0676	Op3	LotA	5	0.25-0.325-OP10022184_3_D_1	0.25-0.325%	16000	0.2875	65290
1668	mis_chr1_114713908_T_C	NRAS Q61R	TRUE	RTP0676	Op3	LotA	5	0.25-0.325-OP10022184_3_D_1	0.25-0.325%	16000	0.26875	65290
1669	mis_chr1_114713909_G_T	NRAS Q61K	TRUE	RTP0676	Op3	LotA	5	0.25-0.325-OP10022184_3_D_1	0.25-0.325%	16000	0.39375	65142
1670	mis_chr12_25225628_C_T	KRAS A146T	TRUE	RTP0676	Op3	LotA	5	0.25-0.325-OP10022184_3_D_1	0.25-0.325%	16000	0.275	73862
1671	mis_chr12_25227341_T_G	KRAS Q61H	TRUE	RTP0676	Op3	LotA	5	0.25-0.325-OP10022184_3_D_1	0.25-0.325%	16000	0.35	79478
1672	mis_chr12_25227342_T_A	KRAS Q61L	TRUE	RTP0676	Op3	LotA	5	0.25-0.325-OP10022184_3_D_1	0.25-0.325%	16000	0.24375	79428
1673	mis_chr12_25245350_C_A	KRAS G12V	TRUE	RTP0676	Op3	LotA	5	0.25-0.325-OP10022184_3_D_1	0.25-0.325%	16000	0.2375	79082
1674	mis_chr12_25245350_C_G	KRAS G12A	TRUE	RTP0676	Op3	LotA	5	0.25-0.325-OP10022184_3_D_1	0.25-0.325%	16000	0.23125	79082
1675	mis_chr12_25245350_C_T	KRAS G12D	TRUE	RTP0676	Op3	LotA	5	0.25-0.325-OP10022184_3_D_1	0.25-0.325%	16000	0.36875	79082
1676	mis_chr12_25245351_C_A	KRAS G12C	TRUE	RTP0676	Op3	LotA	5	0.25-0.325-OP10022184_3_D_1	0.25-0.325%	16000	0.38125	79084
1677	mis_chr12_25245351_C_G	KRAS G12R	TRUE	RTP0676	Op3	LotA	5	0.25-0.325-OP10022184_3_D_1	0.25-0.325%	16000	0.1375	79084
1678	mis_chr12_25245351_C_T	KRAS G12S	TRUE	RTP0676	Op3	LotA	5	0.25-0.325-OP10022184_3_D_1	0.25-0.325%	16000	0.33125	79084
1679	mis_chr15_66436825_C_T	MEK1 P124L	TRUE	RTP0676	Op3	LotA	5	0.25-0.325-OP10022184_3_D_1	0.25-0.325%	16000	0.38125	78838
1680	mis_chr15_90088606_C_T	IDH2 R172K	TRUE	RTP0676	Op3	LotA	5	0.25-0.325-OP10022184_3_D_1	0.25-0.325%	16000	0.2375	33004
1681	mis_chr15_90088702_C_T	IDH2 R140Q	TRUE	RTP0676	Op3	LotA	5	0.25-0.325-OP10022184_3_D_1	0.25-0.325%	16000	0.2875	15668
1682	mis_chr19_3118944_A_T	GNA11 Q209L	TRUE	RTP0676	Op3	LotA	5	0.25-0.325-OP10022184_3_D_1	0.25-0.325%	16000	0.5125	39655
1683	mis_chr2_208248388_C_T	IDH1 R132H	TRUE	RTP0676	Op3	LotA	5	0.25-0.325-OP10022184_3_D_1	0.25-0.325%	16000	0.3375	78904
1684	mis_chr2_208248389_G_A	IDH1 R132C	TRUE	RTP0676	Op3	LotA	5	0.25-0.325-OP10022184_3_D_1	0.25-0.325%	16000	0.31875	79026
1685	mis_chr2_29220829_G_T	ALK F1174L	TRUE	RTP0676	Op3	LotA	5	0.25-0.325-OP10022184_3_D_1	0.25-0.325%	16000	0.35	39687
1686	mis_chr3_179218294_G_A	PIK3CA E542K	TRUE	RTP0676	Op3	LotA	5	0.25-0.325-OP10022184_3_D_1	0.25-0.325%	16000	0.2625	62350
1687	mis_chr3_179218303_G_A	PIK3CA E545K	TRUE	RTP0676	Op3	LotA	5	0.25-0.325-OP10022184_3_D_1	0.25-0.325%	16000	0.34375	62644
1688	mis_chr4_54285926_A_T	PDGFRA D842V	TRUE	RTP0676	Op3	LotA	5	0.25-0.325-OP10022184_3_D_1	0.25-0.325%	16000	0.3625	52258
1689	mis_chr4_54733155_A_T	KIT D816V	TRUE	RTP0676	Op3	LotA	5	0.25-0.325-OP10022184_3_D_1	0.25-0.325%	16000	0.19375	52258
1690	mis_chr7_116783374_T_G	MET Y1253D	TRUE	RTP0676	Op3	LotA	5	0.25-0.325-OP10022184_3_D_1	0.25-0.325%	16000	0.18125	47920
1691	mis_chr7_140753336_A_C	BRAF V600G	TRUE	RTP0676	Op3	LotA	5	0.25-0.325-OP10022184_3_D_1	0.25-0.325%	16000	0.1875	75904
1692	mis_chr7_140753337_C_T	BRAF V600M	TRUE	RTP0676	Op3	LotA	5	0.25-0.325-OP10022184_3_D_1	0.25-0.325%	16000	0.2125	75928
1693	mis_chr7_55181378_C_T	EGFR T790M	TRUE	RTP0676	Op3	LotA	5	0.25-0.325-OP10022184_3_D_1	0.25-0.325%	16000	0.24375	51064
1694	mis_chr7_55191822_T_G	EGFR L858R	TRUE	RTP0676	Op3	LotA	5	0.25-0.325-OP10022184_3_D_1	0.25-0.325%	16000	0.13125	54736
1695	mis_chr7_55191831_T_A	EGFR L861Q	TRUE	RTP0676	Op3	LotA	5	0.25-0.325-OP10022184_3_D_1	0.25-0.325%	16000	0.21875	54844
1696	mis_chr9_77794572_T_A	GNAQ Q209L	TRUE	RTP0676	Op3	LotA	5	0.25-0.325-OP10022184_3_D_1	0.25-0.325%	16000	0.2875	26139
1697	mis_chr10_121520163_G_C	FGFR2 S252W	TRUE	RTP0676	Op3	LotA	1	0.13-0.16-OP10022216_3_E_1	0.13-0.16%	16000	0.2	38568
1698	mis_chr1_114713907_T_A	NRAS Q61H	TRUE	RTP0676	Op3	LotA	1	0.13-0.16-OP10022216_3_E_1	0.13-0.16%	16000	0.25625	69532
1699	mis_chr1_114713908_T_A	NRAS Q61L	TRUE	RTP0676	Op3	LotA	1	0.13-0.16-OP10022216_3_E_1	0.13-0.16%	16000	0.16875	69560
1700	mis_chr1_114713908_T_C	NRAS Q61R	TRUE	RTP0676	Op3	LotA	1	0.13-0.16-OP10022216_3_E_1	0.13-0.16%	16000	0.125	69560
1701	mis_chr1_114713909_G_T	NRAS Q61K	TRUE	RTP0676	Op3	LotA	1	0.13-0.16-OP10022216_3_E_1	0.13-0.16%	16000	0.1125	69448
1702	mis_chr12_25225628_C_T	KRAS A146T	TRUE	RTP0676	Op3	LotA	1	0.13-0.16-OP10022216_3_E_1	0.13-0.16%	16000	0.2	79016
1703	mis_chr12_25227341_T_G	KRAS Q61H	TRUE	RTP0676	Op3	LotA	1	0.13-0.16-OP10022216_3_E_1	0.13-0.16%	16000	0.11875	79512
1704	mis_chr12_25227342_T_A	KRAS Q61L	TRUE	RTP0676	Op3	LotA	1	0.13-0.16-OP10022216_3_E_1	0.13-0.16%	16000	0.14375	79446
1705	mis_chr12_25245350_C_A	KRAS G12V	TRUE	RTP0676	Op3	LotA	1	0.13-0.16-OP10022216_3_E_1	0.13-0.16%	16000	0.13125	78998
1706	mis_chr12_25245350_C_G	KRAS G12A	TRUE	RTP0676	Op3	LotA	1	0.13-0.16-OP10022216_3_E_1	0.13-0.16%	16000	0.18125	78998
1707	mis_chr12_25245350_C_T	KRAS G12D	TRUE	RTP0676	Op3	LotA	1	0.13-0.16-OP10022216_3_E_1	0.13-0.16%	16000	0.15	78998
1708	mis_chr12_25245351_C_A	KRAS G12C	TRUE	RTP0676	Op3	LotA	1	0.13-0.16-OP10022216_3_E_1	0.13-0.16%	16000	0.18125	79068
1709	mis_chr12_25245351_C_G	KRAS G12R	TRUE	RTP0676	Op3	LotA	1	0.13-0.16-OP10022216_3_E_1	0.13-0.16%	16000	0.10625	79068
1710	mis_chr12_25245351_C_T	KRAS G12S	TRUE	RTP0676	Op3	LotA	1	0.13-0.16-OP10022216_3_E_1	0.13-0.16%	16000	0.16875	79068
1711	mis_chr15_66436825_C_T	MEK1 P124L	TRUE	RTP0676	Op3	LotA	1	0.13-0.16-OP10022216_3_E_1	0.13-0.16%	16000	0.175	78852
1712	mis_chr15_90088606_C_T	IDH2 R172K	TRUE	RTP0676	Op3	LotA	1	0.13-0.16-OP10022216_3_E_1	0.13-0.16%	16000	0.1625	39558
1713	mis_chr15_90088702_C_T	IDH2 R140Q	FALSE	RTP0676	Op3	LotA	1	0.13-0.16-OP10022216_3_E_1	0.13-0.16%	16000	#N/A	#N/A
1714	mis_chr19_3118944_A_T	GNA11 Q209L	TRUE	RTP0676	Op3	LotA	1	0.13-0.16-OP10022216_3_E_1	0.13-0.16%	16000	0.1875	39657
1715	mis_chr2_208248388_C_T	IDH1 R132H	TRUE	RTP0676	Op3	LotA	1	0.13-0.16-OP10022216_3_E_1	0.13-0.16%	16000	0.24375	78924
1716	mis_chr2_208248389_G_A	IDH1 R132C	TRUE	RTP0676	Op3	LotA	1	0.13-0.16-OP10022216_3_E_1	0.13-0.16%	16000	0.20625	79020
1717	mis_chr2_29220829_G_T	ALK F1174L	FALSE	RTP0676	Op3	LotA	1	0.13-0.16-OP10022216_3_E_1	0.13-0.16%	16000	#N/A	#N/A
1718	mis_chr3_179218294_G_A	PIK3CA E542K	TRUE	RTP0676	Op3	LotA	1	0.13-0.16-OP10022216_3_E_1	0.13-0.16%	16000	0.25	71378
1719	mis_chr3_179218303_G_A	PIK3CA E545K	TRUE	RTP0676	Op3	LotA	1	0.13-0.16-OP10022216_3_E_1	0.13-0.16%	16000	0.125	71696
1720	mis_chr4_54285926_A_T	PDGFRA D842V	TRUE	RTP0676	Op3	LotA	1	0.13-0.16-OP10022216_3_E_1	0.13-0.16%	16000	0.19375	60766
1721	mis_chr4_54733155_A_T	KIT D816V	TRUE	RTP0676	Op3	LotA	1	0.13-0.16-OP10022216_3_E_1	0.13-0.16%	16000	0.21875	54438
1722	mis_chr7_116783374_T_G	MET Y1253D	TRUE	RTP0676	Op3	LotA	1	0.13-0.16-OP10022216_3_E_1	0.13-0.16%	16000	0.10625	57624
1723	mis_chr7_140753336_A_C	BRAF V600G	TRUE	RTP0676	Op3	LotA	1	0.13-0.16-OP10022216_3_E_1	0.13-0.16%	16000	0.0875	79542
1724	mis_chr7_140753337_C_T	BRAF V600M	TRUE	RTP0676	Op3	LotA	1	0.13-0.16-OP10022216_3_E_1	0.13-0.16%	16000	0.125	79522
1725	mis_chr7_55181378_C_T	EGFR T790M	FALSE	RTP0676	Op3	LotA	1	0.13-0.16-OP10022216_3_E_1	0.13-0.16%	16000	#N/A	#N/A
1726	mis_chr7_55191822_T_G	EGFR L858R	TRUE	RTP0676	Op3	LotA	1	0.13-0.16-OP10022216_3_E_1	0.13-0.16%	16000	0.075	65720
1727	mis_chr7_55191831_T_A	EGFR L861Q	TRUE	RTP0676	Op3	LotA	1	0.13-0.16-OP10022216_3_E_1	0.13-0.16%	16000	0.075	65796
1728	mis_chr9_77794572_T_A	GNAQ Q209L	TRUE	RTP0676	Op3	LotA	1	0.13-0.16-OP10022216_3_E_1	0.13-0.16%	16000	0.2125	35618
1729	mis_chr10_121520163_G_C	FGFR2 S252W	FALSE	RTP0676	Op3	LotA	2	0.13-0.16-OP10022217_3_F_1	0.13-0.16%	16000	#N/A	#N/A
1730	mis_chr1_114713907_T_A	NRAS Q61H	TRUE	RTP0676	Op3	LotA	2	0.13-0.16-OP10022217_3_F_1	0.13-0.16%	16000	0.1875	73742
1731	mis_chr1_114713908_T_A	NRAS Q61L	TRUE	RTP0676	Op3	LotA	2	0.13-0.16-OP10022217_3_F_1	0.13-0.16%	16000	0.1875	73818
1732	mis_chr1_114713908_T_C	NRAS Q61R	TRUE	RTP0676	Op3	LotA	2	0.13-0.16-OP10022217_3_F_1	0.13-0.16%	16000	0.225	73818
1733	mis_chr1_114713909_G_T	NRAS Q61K	TRUE	RTP0676	Op3	LotA	2	0.13-0.16-OP10022217_3_F_1	0.13-0.16%	16000	0.14375	73610
1734	mis_chr12_25225628_C_T	KRAS A146T	TRUE	RTP0676	Op3	LotA	2	0.13-0.16-OP10022217_3_F_1	0.13-0.16%	16000	0.1625	77796
1735	mis_chr12_25227341_T_G	KRAS Q61H	TRUE	RTP0676	Op3	LotA	2	0.13-0.16-OP10022217_3_F_1	0.13-0.16%	16000	0.15625	79562
1736	mis_chr12_25227342_T_A	KRAS Q61L	TRUE	RTP0676	Op3	LotA	2	0.13-0.16-OP10022217_3_F_1	0.13-0.16%	16000	0.18125	79482
1737	mis_chr12_25245350_C_A	KRAS G12V	TRUE	RTP0676	Op3	LotA	2	0.13-0.16-OP10022217_3_F_1	0.13-0.16%	16000	0.2	79034
1738	mis_chr12_25245350_C_G	KRAS G12A	TRUE	RTP0676	Op3	LotA	2	0.13-0.16-OP10022217_3_F_1	0.13-0.16%	16000	0.1875	79034
1739	mis_chr12_25245350_C_T	KRAS G12D	TRUE	RTP0676	Op3	LotA	2	0.13-0.16-OP10022217_3_F_1	0.13-0.16%	16000	0.125	79034
1740	mis_chr12_25245351_C_A	KRAS G12C	TRUE	RTP0676	Op3	LotA	2	0.13-0.16-OP10022217_3_F_1	0.13-0.16%	16000	0.1625	79022
1741	mis_chr12_25245351_C_G	KRAS G12R	TRUE	RTP0676	Op3	LotA	2	0.13-0.16-OP10022217_3_F_1	0.13-0.16%	16000	0.125	79022
1742	mis_chr12_25245351_C_T	KRAS G12S	TRUE	RTP0676	Op3	LotA	2	0.13-0.16-OP10022217_3_F_1	0.13-0.16%	16000	0.1375	79022
1743	mis_chr15_66436825_C_T	MEK1 P124L	TRUE	RTP0676	Op3	LotA	2	0.13-0.16-OP10022217_3_F_1	0.13-0.16%	16000	0.2125	78736
1744	mis_chr15_90088606_C_T	IDH2 R172K	TRUE	RTP0676	Op3	LotA	2	0.13-0.16-OP10022217_3_F_1	0.13-0.16%	16000	0.25	38279
1745	mis_chr15_90088702_C_T	IDH2 R140Q	TRUE	RTP0676	Op3	LotA	2	0.13-0.16-OP10022217_3_F_1	0.13-0.16%	16000	0.4	19331
1746	mis_chr19_3118944_A_T	GNA11 Q209L	FALSE	RTP0676	Op3	LotA	2	0.13-0.16-OP10022217_3_F_1	0.13-0.16%	16000	#N/A	#N/A
1747	mis_chr2_208248388_C_T	IDH1 R132H	TRUE	RTP0676	Op3	LotA	2	0.13-0.16-OP10022217_3_F_1	0.13-0.16%	16000	0.18125	78938
1748	mis_chr2_208248389_G_A	IDH1 R132C	TRUE	RTP0676	Op3	LotA	2	0.13-0.16-OP10022217_3_F_1	0.13-0.16%	16000	0.2125	79046
1749	mis_chr2_29220829_G_T	ALK F1174L	TRUE	RTP0676	Op3	LotA	2	0.13-0.16-OP10022217_3_F_1	0.13-0.16%	16000	0.1375	39663
1750	mis_chr3_179218294_G_A	PIK3CA E542K	TRUE	RTP0676	Op3	LotA	2	0.13-0.16-OP10022217_3_F_1	0.13-0.16%	16000	0.16875	67352
1751	mis_chr3_179218303_G_A	PIK3CA E545K	TRUE	RTP0676	Op3	LotA	2	0.13-0.16-OP10022217_3_F_1	0.13-0.16%	16000	0.15	67644
1752	mis_chr4_54285926_A_T	PDGFRA D842V	TRUE	RTP0676	Op3	LotA	2	0.13-0.16-OP10022217_3_F_1	0.13-0.16%	16000	0.175	57898
1753	mis_chr4_54733155_A_T	KIT D816V	TRUE	RTP0676	Op3	LotA	2	0.13-0.16-OP10022217_3_F_1	0.13-0.16%	16000	0.16875	54680
1754	mis_chr7_116783374_T_G	MET Y1253D	TRUE	RTP0676	Op3	LotA	2	0.13-0.16-OP10022217_3_F_1	0.13-0.16%	16000	0.08125	50406
1755	mis_chr7_140753336_A_C	BRAF V600G	TRUE	RTP0676	Op3	LotA	2	0.13-0.16-OP10022217_3_F_1	0.13-0.16%	16000	0.125	79056
1756	mis_chr7_140753337_C_T	BRAF V600M	TRUE	RTP0676	Op3	LotA	2	0.13-0.16-OP10022217_3_F_1	0.13-0.16%	16000	0.1375	79066
1757	mis_chr7_55181378_C_T	EGFR T790M	TRUE	RTP0676	Op3	LotA	2	0.13-0.16-OP10022217_3_F_1	0.13-0.16%	16000	0.11875	66458
1758	mis_chr7_55191822_T_G	EGFR L858R	TRUE	RTP0676	Op3	LotA	2	0.13-0.16-OP10022217_3_F_1	0.13-0.16%	16000	0.09375	57956
1759	mis_chr7_55191831_T_A	EGFR L861Q	TRUE	RTP0676	Op3	LotA	2	0.13-0.16-OP10022217_3_F_1	0.13-0.16%	16000	0.15625	58002
1760	mis_chr9_77794572_T_A	GNAQ Q209L	TRUE	RTP0676	Op3	LotA	2	0.13-0.16-OP10022217_3_F_1	0.13-0.16%	16000	0.275	32239
1761	mis_chr10_121520163_G_C	FGFR2 S252W	TRUE	RTP0676	Op3	LotA	3	0.13-0.16-OP10022218_3_G_1	0.13-0.16%	16000	0.125	39841
1762	mis_chr1_114713907_T_A	NRAS Q61H	TRUE	RTP0676	Op3	LotA	3	0.13-0.16-OP10022218_3_G_1	0.13-0.16%	16000	0.25625	76126
1763	mis_chr1_114713908_T_A	NRAS Q61L	TRUE	RTP0676	Op3	LotA	3	0.13-0.16-OP10022218_3_G_1	0.13-0.16%	16000	0.11875	76182
1764	mis_chr1_114713908_T_C	NRAS Q61R	TRUE	RTP0676	Op3	LotA	3	0.13-0.16-OP10022218_3_G_1	0.13-0.16%	16000	0.14375	76182
1765	mis_chr1_114713909_G_T	NRAS Q61K	TRUE	RTP0676	Op3	LotA	3	0.13-0.16-OP10022218_3_G_1	0.13-0.16%	16000	0.1	76070
1766	mis_chr12_25225628_C_T	KRAS A146T	TRUE	RTP0676	Op3	LotA	3	0.13-0.16-OP10022218_3_G_1	0.13-0.16%	16000	0.1125	77536
1767	mis_chr12_25227341_T_G	KRAS Q61H	TRUE	RTP0676	Op3	LotA	3	0.13-0.16-OP10022218_3_G_1	0.13-0.16%	16000	0.15	79560
1768	mis_chr12_25227342_T_A	KRAS Q61L	TRUE	RTP0676	Op3	LotA	3	0.13-0.16-OP10022218_3_G_1	0.13-0.16%	16000	0.1375	79474
1769	mis_chr12_25245350_C_A	KRAS G12V	TRUE	RTP0676	Op3	LotA	3	0.13-0.16-OP10022218_3_G_1	0.13-0.16%	16000	0.15625	78998
1770	mis_chr12_25245350_C_G	KRAS G12A	TRUE	RTP0676	Op3	LotA	3	0.13-0.16-OP10022218_3_G_1	0.13-0.16%	16000	0.13125	78998
1771	mis_chr12_25245350_C_T	KRAS G12D	TRUE	RTP0676	Op3	LotA	3	0.13-0.16-OP10022218_3_G_1	0.13-0.16%	16000	0.18125	78998
1772	mis_chr12_25245351_C_A	KRAS G12C	TRUE	RTP0676	Op3	LotA	3	0.13-0.16-OP10022218_3_G_1	0.13-0.16%	16000	0.1375	79054
1773	mis_chr12_25245351_C_G	KRAS G12R	TRUE	RTP0676	Op3	LotA	3	0.13-0.16-OP10022218_3_G_1	0.13-0.16%	16000	0.10625	79054
1774	mis_chr12_25245351_C_T	KRAS G12S	TRUE	RTP0676	Op3	LotA	3	0.13-0.16-OP10022218_3_G_1	0.13-0.16%	16000	0.15	79054
1775	mis_chr15_66436825_C_T	MEK1 P124L	TRUE	RTP0676	Op3	LotA	3	0.13-0.16-OP10022218_3_G_1	0.13-0.16%	16000	0.2	78840
1776	mis_chr15_90088606_C_T	IDH2 R172K	TRUE	RTP0676	Op3	LotA	3	0.13-0.16-OP10022218_3_G_1	0.13-0.16%	16000	0.225	39584
1777	mis_chr15_90088702_C_T	IDH2 R140Q	FALSE	RTP0676	Op3	LotA	3	0.13-0.16-OP10022218_3_G_1	0.13-0.16%	16000	#N/A	#N/A
1778	mis_chr19_3118944_A_T	GNA11 Q209L	TRUE	RTP0676	Op3	LotA	3	0.13-0.16-OP10022218_3_G_1	0.13-0.16%	16000	0.2125	39678
1779	mis_chr2_208248388_C_T	IDH1 R132H	TRUE	RTP0676	Op3	LotA	3	0.13-0.16-OP10022218_3_G_1	0.13-0.16%	16000	0.2	78952
1780	mis_chr2_208248389_G_A	IDH1 R132C	TRUE	RTP0676	Op3	LotA	3	0.13-0.16-OP10022218_3_G_1	0.13-0.16%	16000	0.15	79076
1781	mis_chr2_29220829_G_T	ALK F1174L	TRUE	RTP0676	Op3	LotA	3	0.13-0.16-OP10022218_3_G_1	0.13-0.16%	16000	0.125	39658
1782	mis_chr3_179218294_G_A	PIK3CA E542K	TRUE	RTP0676	Op3	LotA	3	0.13-0.16-OP10022218_3_G_1	0.13-0.16%	16000	0.125	68148
1783	mis_chr3_179218303_G_A	PIK3CA E545K	TRUE	RTP0676	Op3	LotA	3	0.13-0.16-OP10022218_3_G_1	0.13-0.16%	16000	0.19375	68464
1784	mis_chr4_54285926_A_T	PDGFRA D842V	TRUE	RTP0676	Op3	LotA	3	0.13-0.16-OP10022218_3_G_1	0.13-0.16%	16000	0.175	55360
1785	mis_chr4_54733155_A_T	KIT D816V	TRUE	RTP0676	Op3	LotA	3	0.13-0.16-OP10022218_3_G_1	0.13-0.16%	16000	0.15625	56020
1786	mis_chr7_116783374_T_G	MET Y1253D	TRUE	RTP0676	Op3	LotA	3	0.13-0.16-OP10022218_3_G_1	0.13-0.16%	16000	0.09375	49620
1787	mis_chr7_140753336_A_C	BRAF V600G	TRUE	RTP0676	Op3	LotA	3	0.13-0.16-OP10022218_3_G_1	0.13-0.16%	16000	0.09375	79530
1788	mis_chr7_140753337_C_T	BRAF V600M	TRUE	RTP0676	Op3	LotA	3	0.13-0.16-OP10022218_3_G_1	0.13-0.16%	16000	0.15625	79548
1789	mis_chr7_55181378_C_T	EGFR T790M	TRUE	RTP0676	Op3	LotA	3	0.13-0.16-OP10022218_3_G_1	0.13-0.16%	16000	0.15	58776
1790	mis_chr7_55191822_T_G	EGFR L858R	TRUE	RTP0676	Op3	LotA	3	0.13-0.16-OP10022218_3_G_1	0.13-0.16%	16000	0.1125	58810
1791	mis_chr7_55191831_T_A	EGFR L861Q	TRUE	RTP0676	Op3	LotA	3	0.13-0.16-OP10022218_3_G_1	0.13-0.16%	16000	0.11875	58912
1792	mis_chr9_77794572_T_A	GNAQ Q209L	FALSE	RTP0676	Op3	LotA	3	0.13-0.16-OP10022218_3_G_1	0.13-0.16%	16000	#N/A	#N/A
1793	mis_chr10_121520163_G_C	FGFR2 S252W	TRUE	RTP0676	Op3	LotA	4	0.13-0.16-OP10022219_3_H_1	0.13-0.16%	16000	0.1375	39839
1794	mis_chr1_114713907_T_A	NRAS Q61H	TRUE	RTP0676	Op3	LotA	4	0.13-0.16-OP10022219_3_H_1	0.13-0.16%	16000	0.11875	72756
1795	mis_chr1_114713908_T_A	NRAS Q61L	TRUE	RTP0676	Op3	LotA	4	0.13-0.16-OP10022219_3_H_1	0.13-0.16%	16000	0.1625	72832
1796	mis_chr1_114713908_T_C	NRAS Q61R	TRUE	RTP0676	Op3	LotA	4	0.13-0.16-OP10022219_3_H_1	0.13-0.16%	16000	0.19375	72832
1797	mis_chr1_114713909_G_T	NRAS Q61K	TRUE	RTP0676	Op3	LotA	4	0.13-0.16-OP10022219_3_H_1	0.13-0.16%	16000	0.08125	72652
1798	mis_chr12_25225628_C_T	KRAS A146T	TRUE	RTP0676	Op3	LotA	4	0.13-0.16-OP10022219_3_H_1	0.13-0.16%	16000	0.13125	79022
1799	mis_chr12_25227341_T_G	KRAS Q61H	TRUE	RTP0676	Op3	LotA	4	0.13-0.16-OP10022219_3_H_1	0.13-0.16%	16000	0.2625	79548
1800	mis_chr12_25227342_T_A	KRAS Q61L	TRUE	RTP0676	Op3	LotA	4	0.13-0.16-OP10022219_3_H_1	0.13-0.16%	16000	0.19375	79492
1801	mis_chr12_25245350_C_A	KRAS G12V	TRUE	RTP0676	Op3	LotA	4	0.13-0.16-OP10022219_3_H_1	0.13-0.16%	16000	0.15625	78988
1802	mis_chr12_25245350_C_G	KRAS G12A	TRUE	RTP0676	Op3	LotA	4	0.13-0.16-OP10022219_3_H_1	0.13-0.16%	16000	0.15	78988
1803	mis_chr12_25245350_C_T	KRAS G12D	TRUE	RTP0676	Op3	LotA	4	0.13-0.16-OP10022219_3_H_1	0.13-0.16%	16000	0.1875	78988
1804	mis_chr12_25245351_C_A	KRAS G12C	TRUE	RTP0676	Op3	LotA	4	0.13-0.16-OP10022219_3_H_1	0.13-0.16%	16000	0.15625	79060
1805	mis_chr12_25245351_C_G	KRAS G12R	TRUE	RTP0676	Op3	LotA	4	0.13-0.16-OP10022219_3_H_1	0.13-0.16%	16000	0.14375	79060
1806	mis_chr12_25245351_C_T	KRAS G12S	TRUE	RTP0676	Op3	LotA	4	0.13-0.16-OP10022219_3_H_1	0.13-0.16%	16000	0.09375	79060
1807	mis_chr15_66436825_C_T	MEK1 P124L	TRUE	RTP0676	Op3	LotA	4	0.13-0.16-OP10022219_3_H_1	0.13-0.16%	16000	0.225	78762
1808	mis_chr15_90088606_C_T	IDH2 R172K	TRUE	RTP0676	Op3	LotA	4	0.13-0.16-OP10022219_3_H_1	0.13-0.16%	16000	0.225	39553
1809	mis_chr15_90088702_C_T	IDH2 R140Q	FALSE	RTP0676	Op3	LotA	4	0.13-0.16-OP10022219_3_H_1	0.13-0.16%	16000	#N/A	#N/A
1810	mis_chr19_3118944_A_T	GNA11 Q209L	TRUE	RTP0676	Op3	LotA	4	0.13-0.16-OP10022219_3_H_1	0.13-0.16%	16000	0.1625	39628
1811	mis_chr2_208248388_C_T	IDH1 R132H	TRUE	RTP0676	Op3	LotA	4	0.13-0.16-OP10022219_3_H_1	0.13-0.16%	16000	0.175	78926
1812	mis_chr2_208248389_G_A	IDH1 R132C	TRUE	RTP0676	Op3	LotA	4	0.13-0.16-OP10022219_3_H_1	0.13-0.16%	16000	0.15625	79068
1813	mis_chr2_29220829_G_T	ALK F1174L	TRUE	RTP0676	Op3	LotA	4	0.13-0.16-OP10022219_3_H_1	0.13-0.16%	16000	0.3	39646
1814	mis_chr3_179218294_G_A	PIK3CA E542K	TRUE	RTP0676	Op3	LotA	4	0.13-0.16-OP10022219_3_H_1	0.13-0.16%	16000	0.15	67628
1815	mis_chr3_179218303_G_A	PIK3CA E545K	TRUE	RTP0676	Op3	LotA	4	0.13-0.16-OP10022219_3_H_1	0.13-0.16%	16000	0.16875	67952
1816	mis_chr4_54285926_A_T	PDGFRA D842V	TRUE	RTP0676	Op3	LotA	4	0.13-0.16-OP10022219_3_H_1	0.13-0.16%	16000	0.15625	54198
1817	mis_chr4_54733155_A_T	KIT D816V	TRUE	RTP0676	Op3	LotA	4	0.13-0.16-OP10022219_3_H_1	0.13-0.16%	16000	0.0875	56328
1818	mis_chr7_116783374_T_G	MET Y1253D	TRUE	RTP0676	Op3	LotA	4	0.13-0.16-OP10022219_3_H_1	0.13-0.16%	16000	0.13125	51806
1819	mis_chr7_140753336_A_C	BRAF V600G	TRUE	RTP0676	Op3	LotA	4	0.13-0.16-OP10022219_3_H_1	0.13-0.16%	16000	0.14375	79530
1820	mis_chr7_140753337_C_T	BRAF V600M	TRUE	RTP0676	Op3	LotA	4	0.13-0.16-OP10022219_3_H_1	0.13-0.16%	16000	0.1375	79564
1821	mis_chr7_55181378_C_T	EGFR T790M	TRUE	RTP0676	Op3	LotA	4	0.13-0.16-OP10022219_3_H_1	0.13-0.16%	16000	0.14375	59894
1822	mis_chr7_55191822_T_G	EGFR L858R	TRUE	RTP0676	Op3	LotA	4	0.13-0.16-OP10022219_3_H_1	0.13-0.16%	16000	0.2375	58792
1823	mis_chr7_55191831_T_A	EGFR L861Q	TRUE	RTP0676	Op3	LotA	4	0.13-0.16-OP10022219_3_H_1	0.13-0.16%	16000	0.1625	58924
1824	mis_chr9_77794572_T_A	GNAQ Q209L	TRUE	RTP0676	Op3	LotA	4	0.13-0.16-OP10022219_3_H_1	0.13-0.16%	16000	0.125	36347
1825	mis_chr10_121520163_G_C	FGFR2 S252W	FALSE	RTP0676	Op3	LotA	1	0.06-0.08-OP10022242_3_A_2	0.06-0.08%	16000	#N/A	#N/A
1826	mis_chr1_114713907_T_A	NRAS Q61H	TRUE	RTP0676	Op3	LotA	1	0.06-0.08-OP10022242_3_A_2	0.06-0.08%	16000	0.1	63632
1827	mis_chr1_114713908_T_A	NRAS Q61L	TRUE	RTP0676	Op3	LotA	1	0.06-0.08-OP10022242_3_A_2	0.06-0.08%	16000	0.1	63692
1828	mis_chr1_114713908_T_C	NRAS Q61R	TRUE	RTP0676	Op3	LotA	1	0.06-0.08-OP10022242_3_A_2	0.06-0.08%	16000	0.0625	63692
1829	mis_chr1_114713909_G_T	NRAS Q61K	TRUE	RTP0676	Op3	LotA	1	0.06-0.08-OP10022242_3_A_2	0.06-0.08%	16000	0.0625	63584
1830	mis_chr12_25225628_C_T	KRAS A146T	TRUE	RTP0676	Op3	LotA	1	0.06-0.08-OP10022242_3_A_2	0.06-0.08%	16000	0.0875	79026
1831	mis_chr12_25227341_T_G	KRAS Q61H	TRUE	RTP0676	Op3	LotA	1	0.06-0.08-OP10022242_3_A_2	0.06-0.08%	16000	0.05625	79540
1832	mis_chr12_25227342_T_A	KRAS Q61L	TRUE	RTP0676	Op3	LotA	1	0.06-0.08-OP10022242_3_A_2	0.06-0.08%	16000	0.0625	79468
1833	mis_chr12_25245350_C_A	KRAS G12V	TRUE	RTP0676	Op3	LotA	1	0.06-0.08-OP10022242_3_A_2	0.06-0.08%	16000	0.05625	67834
1834	mis_chr12_25245350_C_G	KRAS G12A	TRUE	RTP0676	Op3	LotA	1	0.06-0.08-OP10022242_3_A_2	0.06-0.08%	16000	0.05	67834
1835	mis_chr12_25245350_C_T	KRAS G12D	FALSE	RTP0676	Op3	LotA	1	0.06-0.08-OP10022242_3_A_2	0.06-0.08%	16000	#N/A	#N/A
1836	mis_chr12_25245351_C_A	KRAS G12C	TRUE	RTP0676	Op3	LotA	1	0.06-0.08-OP10022242_3_A_2	0.06-0.08%	16000	0.1	67828
1837	mis_chr12_25245351_C_G	KRAS G12R	TRUE	RTP0676	Op3	LotA	1	0.06-0.08-OP10022242_3_A_2	0.06-0.08%	16000	0.09375	67828
1838	mis_chr12_25245351_C_T	KRAS G12S	FALSE	RTP0676	Op3	LotA	1	0.06-0.08-OP10022242_3_A_2	0.06-0.08%	16000	#N/A	#N/A
1839	mis_chr15_66436825_C_T	MEK1 P124L	FALSE	RTP0676	Op3	LotA	1	0.06-0.08-OP10022242_3_A_2	0.06-0.08%	16000	#N/A	#N/A
1840	mis_chr15_90088606_C_T	IDH2 R172K	FALSE	RTP0676	Op3	LotA	1	0.06-0.08-OP10022242_3_A_2	0.06-0.08%	16000	#N/A	#N/A
1841	mis_chr15_90088702_C_T	IDH2 R140Q	FALSE	RTP0676	Op3	LotA	1	0.06-0.08-OP10022242_3_A_2	0.06-0.08%	16000	#N/A	#N/A
1842	mis_chr19_3118944_A_T	GNA11 Q209L	FALSE	RTP0676	Op3	LotA	1	0.06-0.08-OP10022242_3_A_2	0.06-0.08%	16000	#N/A	#N/A
1843	mis_chr2_208248388_C_T	IDH1 R132H	FALSE	RTP0676	Op3	LotA	1	0.06-0.08-OP10022242_3_A_2	0.06-0.08%	16000	#N/A	#N/A
1844	mis_chr2_208248389_G_A	IDH1 R132C	FALSE	RTP0676	Op3	LotA	1	0.06-0.08-OP10022242_3_A_2	0.06-0.08%	16000	#N/A	#N/A
1845	mis_chr2_29220829_G_T	ALK F1174L	FALSE	RTP0676	Op3	LotA	1	0.06-0.08-OP10022242_3_A_2	0.06-0.08%	16000	#N/A	#N/A
1846	mis_chr3_179218294_G_A	PIK3CA E542K	TRUE	RTP0676	Op3	LotA	1	0.06-0.08-OP10022242_3_A_2	0.06-0.08%	16000	0.075	61920
1847	mis_chr3_179218303_G_A	PIK3CA E545K	TRUE	RTP0676	Op3	LotA	1	0.06-0.08-OP10022242_3_A_2	0.06-0.08%	16000	0.075	62228
1848	mis_chr4_54285926_A_T	PDGFRA D842V	TRUE	RTP0676	Op3	LotA	1	0.06-0.08-OP10022242_3_A_2	0.06-0.08%	16000	0.08125	61068
1849	mis_chr4_54733155_A_T	KIT D816V	TRUE	RTP0676	Op3	LotA	1	0.06-0.08-OP10022242_3_A_2	0.06-0.08%	16000	0.18125	34284
1850	mis_chr7_116783374_T_G	MET Y1253D	TRUE	RTP0676	Op3	LotA	1	0.06-0.08-OP10022242_3_A_2	0.06-0.08%	16000	0.1125	42370
1851	mis_chr7_140753336_A_C	BRAF V600G	TRUE	RTP0676	Op3	LotA	1	0.06-0.08-OP10022242_3_A_2	0.06-0.08%	16000	0.075	79526
1852	mis_chr7_140753337_C_T	BRAF V600M	FALSE	RTP0676	Op3	LotA	1	0.06-0.08-OP10022242_3_A_2	0.06-0.08%	16000	#N/A	#N/A
1853	mis_chr7_55181378_C_T	EGFR T790M	FALSE	RTP0676	Op3	LotA	1	0.06-0.08-OP10022242_3_A_2	0.06-0.08%	16000	#N/A	#N/A
1854	mis_chr7_55191822_T_G	EGFR L858R	FALSE	RTP0676	Op3	LotA	1	0.06-0.08-OP10022242_3_A_2	0.06-0.08%	16000	#N/A	#N/A
1855	mis_chr7_55191831_T_A	EGFR L861Q	TRUE	RTP0676	Op3	LotA	1	0.06-0.08-OP10022242_3_A_2	0.06-0.08%	16000	0.09375	59926
1856	mis_chr9_77794572_T_A	GNAQ Q209L	FALSE	RTP0676	Op3	LotA	1	0.06-0.08-OP10022242_3_A_2	0.06-0.08%	16000	#N/A	#N/A
1857	mis_chr10_121520163_G_C	FGFR2 S252W	FALSE	RTP0676	Op3	LotA	2	0.06-0.08-OP10022243_3_B_2	0.06-0.08%	16000	#N/A	#N/A
1858	mis_chr1_114713907_T_A	NRAS Q61H	TRUE	RTP0676	Op3	LotA	2	0.06-0.08-OP10022243_3_B_2	0.06-0.08%	16000	0.09375	75894
1859	mis_chr1_114713908_T_A	NRAS Q61L	TRUE	RTP0676	Op3	LotA	2	0.06-0.08-OP10022243_3_B_2	0.06-0.08%	16000	0.09375	75894
1860	mis_chr1_114713908_T_C	NRAS Q61R	FALSE	RTP0676	Op3	LotA	2	0.06-0.08-OP10022243_3_B_2	0.06-0.08%	16000	#N/A	#N/A
1861	mis_chr1_114713909_G_T	NRAS Q61K	TRUE	RTP0676	Op3	LotA	2	0.06-0.08-OP10022243_3_B_2	0.06-0.08%	16000	0.05625	75790
1862	mis_chr12_25225628_C_T	KRAS A146T	FALSE	RTP0676	Op3	LotA	2	0.06-0.08-OP10022243_3_B_2	0.06-0.08%	16000	#N/A	#N/A
1863	mis_chr12_25227341_T_G	KRAS Q61H	TRUE	RTP0676	Op3	LotA	2	0.06-0.08-OP10022243_3_B_2	0.06-0.08%	16000	0.09375	79566
1864	mis_chr12_25227342_T_A	KRAS Q61L	TRUE	RTP0676	Op3	LotA	2	0.06-0.08-OP10022243_3_B_2	0.06-0.08%	16000	0.0625	79524
1865	mis_chr12_25245350_C_A	KRAS G12V	TRUE	RTP0676	Op3	LotA	2	0.06-0.08-OP10022243_3_B_2	0.06-0.08%	16000	0.08125	79064
1866	mis_chr12_25245350_C_G	KRAS G12A	TRUE	RTP0676	Op3	LotA	2	0.06-0.08-OP10022243_3_B_2	0.06-0.08%	16000	0.08125	79064
1867	mis_chr12_25245350_C_T	KRAS G12D	FALSE	RTP0676	Op3	LotA	2	0.06-0.08-OP10022243_3_B_2	0.06-0.08%	16000	#N/A	#N/A
1868	mis_chr12_25245351_C_A	KRAS G12C	TRUE	RTP0676	Op3	LotA	2	0.06-0.08-OP10022243_3_B_2	0.06-0.08%	16000	0.1125	79076
1869	mis_chr12_25245351_C_G	KRAS G12R	TRUE	RTP0676	Op3	LotA	2	0.06-0.08-OP10022243_3_B_2	0.06-0.08%	16000	0.0625	79076
1870	mis_chr12_25245351_C_T	KRAS G12S	TRUE	RTP0676	Op3	LotA	2	0.06-0.08-OP10022243_3_B_2	0.06-0.08%	16000	0.0625	79076
1871	mis_chr15_66436825_C_T	MEK1 P124L	FALSE	RTP0676	Op3	LotA	2	0.06-0.08-OP10022243_3_B_2	0.06-0.08%	16000	#N/A	#N/A
1872	mis_chr15_90088606_C_T	IDH2 R172K	FALSE	RTP0676	Op3	LotA	2	0.06-0.08-OP10022243_3_B_2	0.06-0.08%	16000	#N/A	#N/A
1873	mis_chr15_90088702_C_T	IDH2 R140Q	FALSE	RTP0676	Op3	LotA	2	0.06-0.08-OP10022243_3_B_2	0.06-0.08%	16000	#N/A	#N/A
1874	mis_chr19_3118944_A_T	GNA11 Q209L	FALSE	RTP0676	Op3	LotA	2	0.06-0.08-OP10022243_3_B_2	0.06-0.08%	16000	#N/A	#N/A
1875	mis_chr2_208248388_C_T	IDH1 R132H	FALSE	RTP0676	Op3	LotA	2	0.06-0.08-OP10022243_3_B_2	0.06-0.08%	16000	#N/A	#N/A
1876	mis_chr2_208248389_G_A	IDH1 R132C	TRUE	RTP0676	Op3	LotA	2	0.06-0.08-OP10022243_3_B_2	0.06-0.08%	16000	0.15	79140
1877	mis_chr2_29220829_G_T	ALK F1174L	FALSE	RTP0676	Op3	LotA	2	0.06-0.08-OP10022243_3_B_2	0.06-0.08%	16000	#N/A	#N/A
1878	mis_chr3_179218294_G_A	PIK3CA E542K	TRUE	RTP0676	Op3	LotA	2	0.06-0.08-OP10022243_3_B_2	0.06-0.08%	16000	0.08125	66818
1879	mis_chr3_179218303_G_A	PIK3CA E545K	TRUE	RTP0676	Op3	LotA	2	0.06-0.08-OP10022243_3_B_2	0.06-0.08%	16000	0.1625	67134
1880	mis_chr4_54285926_A_T	PDGFRA D842V	TRUE	RTP0676	Op3	LotA	2	0.06-0.08-OP10022243_3_B_2	0.06-0.08%	16000	0.125	59248
1881	mis_chr4_54733155_A_T	KIT D816V	TRUE	RTP0676	Op3	LotA	2	0.06-0.08-OP10022243_3_B_2	0.06-0.08%	16000	0.125	52560
1882	mis_chr7_116783374_T_G	MET Y1253D	FALSE	RTP0676	Op3	LotA	2	0.06-0.08-OP10022243_3_B_2	0.06-0.08%	16000	#N/A	#N/A
1883	mis_chr7_140753336_A_C	BRAF V600G	TRUE	RTP0676	Op3	LotA	2	0.06-0.08-OP10022243_3_B_2	0.06-0.08%	16000	0.06875	79286
1884	mis_chr7_140753337_C_T	BRAF V600M	FALSE	RTP0676	Op3	LotA	2	0.06-0.08-OP10022243_3_B_2	0.06-0.08%	16000	#N/A	#N/A
1885	mis_chr7_55181378_C_T	EGFR T790M	FALSE	RTP0676	Op3	LotA	2	0.06-0.08-OP10022243_3_B_2	0.06-0.08%	16000	#N/A	#N/A
1886	mis_chr7_55191822_T_G	EGFR L858R	FALSE	RTP0676	Op3	LotA	2	0.06-0.08-OP10022243_3_B_2	0.06-0.08%	16000	#N/A	#N/A
1887	mis_chr7_55191831_T_A	EGFR L861Q	TRUE	RTP0676	Op3	LotA	2	0.06-0.08-OP10022243_3_B_2	0.06-0.08%	16000	0.04375	54054
1888	mis_chr9_77794572_T_A	GNAQ Q209L	FALSE	RTP0676	Op3	LotA	2	0.06-0.08-OP10022243_3_B_2	0.06-0.08%	16000	#N/A	#N/A
1889	mis_chr10_121520163_G_C	FGFR2 S252W	FALSE	RTP0676	Op3	LotA	3	0.06-0.08-OP10022244_3_C_2	0.06-0.08%	16000	#N/A	#N/A
1890	mis_chr1_114713907_T_A	NRAS Q61H	TRUE	RTP0676	Op3	LotA	3	0.06-0.08-OP10022244_3_C_2	0.06-0.08%	16000	0.05625	76424
1891	mis_chr1_114713908_T_A	NRAS Q61L	TRUE	RTP0676	Op3	LotA	3	0.06-0.08-OP10022244_3_C_2	0.06-0.08%	16000	0.05	76476
1892	mis_chr1_114713908_T_C	NRAS Q61R	FALSE	RTP0676	Op3	LotA	3	0.06-0.08-OP10022244_3_C_2	0.06-0.08%	16000	#N/A	#N/A
1893	mis_chr1_114713909_G_T	NRAS Q61K	TRUE	RTP0676	Op3	LotA	3	0.06-0.08-OP10022244_3_C_2	0.06-0.08%	16000	0.06875	76350
1894	mis_chr12_25225628_C_T	KRAS A146T	TRUE	RTP0676	Op3	LotA	3	0.06-0.08-OP10022244_3_C_2	0.06-0.08%	16000	0.1	78910
1895	mis_chr12_25227341_T_G	KRAS Q61H	TRUE	RTP0676	Op3	LotA	3	0.06-0.08-OP10022244_3_C_2	0.06-0.08%	16000	0.10625	79522
1896	mis_chr12_25227342_T_A	KRAS Q61L	TRUE	RTP0676	Op3	LotA	3	0.06-0.08-OP10022244_3_C_2	0.06-0.08%	16000	0.10625	79450
1897	mis_chr12_25245350_C_A	KRAS G12V	TRUE	RTP0676	Op3	LotA	3	0.06-0.08-OP10022244_3_C_2	0.06-0.08%	16000	0.1	79050
1898	mis_chr12_25245350_C_G	KRAS G12A	TRUE	RTP0676	Op3	LotA	3	0.06-0.08-OP10022244_3_C_2	0.06-0.08%	16000	0.0625	79050
1899	mis_chr12_25245350_C_T	KRAS G12D	FALSE	RTP0676	Op3	LotA	3	0.06-0.08-OP10022244_3_C_2	0.06-0.08%	16000	#N/A	#N/A
1900	mis_chr12_25245351_C_A	KRAS G12C	TRUE	RTP0676	Op3	LotA	3	0.06-0.08-OP10022244_3_C_2	0.06-0.08%	16000	0.09375	79102
1901	mis_chr12_25245351_C_G	KRAS G12R	TRUE	RTP0676	Op3	LotA	3	0.06-0.08-OP10022244_3_C_2	0.06-0.08%	16000	0.08125	79102
1902	mis_chr12_25245351_C_T	KRAS G12S	TRUE	RTP0676	Op3	LotA	3	0.06-0.08-OP10022244_3_C_2	0.06-0.08%	16000	0.0875	79102
1903	mis_chr15_66436825_C_T	MEK1 P124L	FALSE	RTP0676	Op3	LotA	3	0.06-0.08-OP10022244_3_C_2	0.06-0.08%	16000	#N/A	#N/A
1904	mis_chr15_90088606_C_T	IDH2 R172K	FALSE	RTP0676	Op3	LotA	3	0.06-0.08-OP10022244_3_C_2	0.06-0.08%	16000	#N/A	#N/A
1905	mis_chr15_90088702_C_T	IDH2 R140Q	FALSE	RTP0676	Op3	LotA	3	0.06-0.08-OP10022244_3_C_2	0.06-0.08%	16000	#N/A	#N/A
1906	mis_chr19_3118944_A_T	GNA11 Q209L	FALSE	RTP0676	Op3	LotA	3	0.06-0.08-OP10022244_3_C_2	0.06-0.08%	16000	#N/A	#N/A
1907	mis_chr2_208248388_C_T	IDH1 R132H	FALSE	RTP0676	Op3	LotA	3	0.06-0.08-OP10022244_3_C_2	0.06-0.08%	16000	#N/A	#N/A
1908	mis_chr2_208248389_G_A	IDH1 R132C	TRUE	RTP0676	Op3	LotA	3	0.06-0.08-OP10022244_3_C_2	0.06-0.08%	16000	0.15625	79134
1909	mis_chr2_29220829_G_T	ALK F1174L	FALSE	RTP0676	Op3	LotA	3	0.06-0.08-OP10022244_3_C_2	0.06-0.08%	16000	#N/A	#N/A
1910	mis_chr3_179218294_G_A	PIK3CA E542K	TRUE	RTP0676	Op3	LotA	3	0.06-0.08-OP10022244_3_C_2	0.06-0.08%	16000	0.0875	73586
1911	mis_chr3_179218303_G_A	PIK3CA E545K	TRUE	RTP0676	Op3	LotA	3	0.06-0.08-OP10022244_3_C_2	0.06-0.08%	16000	0.075	73994
1912	mis_chr4_54285926_A_T	PDGFRA D842V	FALSE	RTP0676	Op3	LotA	3	0.06-0.08-OP10022244_3_C_2	0.06-0.08%	16000	#N/A	#N/A
1913	mis_chr4_54733155_A_T	KIT D816V	FALSE	RTP0676	Op3	LotA	3	0.06-0.08-OP10022244_3_C_2	0.06-0.08%	16000	#N/A	#N/A
1914	mis_chr7_116783374_T_G	MET Y1253D	TRUE	RTP0676	Op3	LotA	3	0.06-0.08-OP10022244_3_C_2	0.06-0.08%	16000	0.08125	62102
1915	mis_chr7_140753336_A_C	BRAF V600G	TRUE	RTP0676	Op3	LotA	3	0.06-0.08-OP10022244_3_C_2	0.06-0.08%	16000	0.05	79524
1916	mis_chr7_140753337_C_T	BRAF V600M	FALSE	RTP0676	Op3	LotA	3	0.06-0.08-OP10022244_3_C_2	0.06-0.08%	16000	#N/A	#N/A
1917	mis_chr7_55181378_C_T	EGFR T790M	FALSE	RTP0676	Op3	LotA	3	0.06-0.08-OP10022244_3_C_2	0.06-0.08%	16000	#N/A	#N/A
1918	mis_chr7_55191822_T_G	EGFR L858R	TRUE	RTP0676	Op3	LotA	3	0.06-0.08-OP10022244_3_C_2	0.06-0.08%	16000	0.09375	59680
1919	mis_chr7_55191831_T_A	EGFR L861Q	FALSE	RTP0676	Op3	LotA	3	0.06-0.08-OP10022244_3_C_2	0.06-0.08%	16000	#N/A	#N/A
1920	mis_chr9_77794572_T_A	GNAQ Q209L	FALSE	RTP0676	Op3	LotA	3	0.06-0.08-OP10022244_3_C_2	0.06-0.08%	16000	#N/A	#N/A
1921	mis_chr10_121520163_G_C	FGFR2 S252W	TRUE	RTP0750	Op1	LotC	1	1-1.3-OP10023872_1_E_2	1-1.3%	16000	1.025	39843
1922	mis_chr1_114713907_T_A	NRAS Q61H	TRUE	RTP0750	Op1	LotC	1	1-1.3-OP10023872_1_E_2	1-1.3%	16000	1.36875	75140
1923	mis_chr1_114713908_T_A	NRAS Q61L	TRUE	RTP0750	Op1	LotC	1	1-1.3-OP10023872_1_E_2	1-1.3%	16000	1.1375	75196
1924	mis_chr1_114713908_T_C	NRAS Q61R	TRUE	RTP0750	Op1	LotC	1	1-1.3-OP10023872_1_E_2	1-1.3%	16000	1	75196
1925	mis_chr1_114713909_G_T	NRAS Q61K	TRUE	RTP0750	Op1	LotC	1	1-1.3-OP10023872_1_E_2	1-1.3%	16000	1.28125	75132
1926	mis_chr12_25225628_C_T	KRAS A146T	TRUE	RTP0750	Op1	LotC	1	1-1.3-OP10023872_1_E_2	1-1.3%	16000	1.2875	78806
1927	mis_chr12_25227341_T_G	KRAS Q61H	TRUE	RTP0750	Op1	LotC	1	1-1.3-OP10023872_1_E_2	1-1.3%	16000	1.23125	69044
1928	mis_chr12_25227342_T_A	KRAS Q61L	TRUE	RTP0750	Op1	LotC	1	1-1.3-OP10023872_1_E_2	1-1.3%	16000	1.375	68988
1929	mis_chr12_25245350_C_A	KRAS G12V	TRUE	RTP0750	Op1	LotC	1	1-1.3-OP10023872_1_E_2	1-1.3%	16000	1.25	79036
1930	mis_chr12_25245350_C_G	KRAS G12A	TRUE	RTP0750	Op1	LotC	1	1-1.3-OP10023872_1_E_2	1-1.3%	16000	1.18125	79036
1931	mis_chr12_25245350_C_T	KRAS G12D	TRUE	RTP0750	Op1	LotC	1	1-1.3-OP10023872_1_E_2	1-1.3%	16000	1.35	79036
1932	mis_chr12_25245351_C_A	KRAS G12C	TRUE	RTP0750	Op1	LotC	1	1-1.3-OP10023872_1_E_2	1-1.3%	16000	1.5625	79054
1933	mis_chr12_25245351_C_G	KRAS G12R	TRUE	RTP0750	Op1	LotC	1	1-1.3-OP10023872_1_E_2	1-1.3%	16000	1.05	79054
1934	mis_chr12_25245351_C_T	KRAS G12S	TRUE	RTP0750	Op1	LotC	1	1-1.3-OP10023872_1_E_2	1-1.3%	16000	1.2375	79054
1935	mis_chr15_66436825_C_T	MEK1 P124L	TRUE	RTP0750	Op1	LotC	1	1-1.3-OP10023872_1_E_2	1-1.3%	16000	1.31875	78516
1936	mis_chr15_90088606_C_T	IDH2 R172K	TRUE	RTP0750	Op1	LotC	1	1-1.3-OP10023872_1_E_2	1-1.3%	16000	1.1	39440
1937	mis_chr15_90088702_C_T	IDH2 R140Q	TRUE	RTP0750	Op1	LotC	1	1-1.3-OP10023872_1_E_2	1-1.3%	16000	1.2125	38339
1938	mis_chr19_3118944_A_T	GNA11 Q209L	TRUE	RTP0750	Op1	LotC	1	1-1.3-OP10023872_1_E_2	1-1.3%	16000	1.3125	39530
1939	mis_chr2_208248388_C_T	IDH1 R132H	TRUE	RTP0750	Op1	LotC	1	1-1.3-OP10023872_1_E_2	1-1.3%	16000	1.3125	78818
1940	mis_chr2_208248389_G_A	IDH1 R132C	TRUE	RTP0750	Op1	LotC	1	1-1.3-OP10023872_1_E_2	1-1.3%	16000	1.175	78914
1941	mis_chr2_29220829_G_T	ALK F1174L	TRUE	RTP0750	Op1	LotC	1	1-1.3-OP10023872_1_E_2	1-1.3%	16000	0.9125	39552
1942	mis_chr3_179218294_G_A	PIK3CA E542K	TRUE	RTP0750	Op1	LotC	1	1-1.3-OP10023872_1_E_2	1-1.3%	16000	1.26875	71834
1943	mis_chr3_179218303_G_A	PIK3CA E545K	TRUE	RTP0750	Op1	LotC	1	1-1.3-OP10023872_1_E_2	1-1.3%	16000	1.2875	72200
1944	mis_chr4_54285926_A_T	PDGFRA D842V	TRUE	RTP0750	Op1	LotC	1	1-1.3-OP10023872_1_E_2	1-1.3%	16000	1.40625	49936
1945	mis_chr4_54733155_A_T	KIT D816V	TRUE	RTP0750	Op1	LotC	1	1-1.3-OP10023872_1_E_2	1-1.3%	16000	1.19375	79342
1946	mis_chr7_116783374_T_G	MET Y1253D	TRUE	RTP0750	Op1	LotC	1	1-1.3-OP10023872_1_E_2	1-1.3%	16000	0.95625	54528
1947	mis_chr7_140753336_A_C	BRAF V600G	TRUE	RTP0750	Op1	LotC	1	1-1.3-OP10023872_1_E_2	1-1.3%	16000	1.0375	79378
1948	mis_chr7_140753337_C_T	BRAF V600M	TRUE	RTP0750	Op1	LotC	1	1-1.3-OP10023872_1_E_2	1-1.3%	16000	0.99375	79440
1949	mis_chr7_55181378_C_T	EGFR T790M	TRUE	RTP0750	Op1	LotC	1	1-1.3-OP10023872_1_E_2	1-1.3%	16000	0.89375	64112
1950	mis_chr7_55191822_T_G	EGFR L858R	TRUE	RTP0750	Op1	LotC	1	1-1.3-OP10023872_1_E_2	1-1.3%	16000	0.9125	56630
1951	mis_chr7_55191831_T_A	EGFR L861Q	TRUE	RTP0750	Op1	LotC	1	1-1.3-OP10023872_1_E_2	1-1.3%	16000	1.0125	56598
1952	mis_chr9_77794572_T_A	GNAQ Q209L	TRUE	RTP0750	Op1	LotC	1	1-1.3-OP10023872_1_E_2	1-1.3%	16000	1.1	39462
1953	mis_chr10_121520163_G_C	FGFR2 S252W	TRUE	RTP0750	Op1	LotC	2	1-1.3-OP10023873_1_F_2	1-1.3%	16000	1.1	39805
1954	mis_chr1_114713907_T_A	NRAS Q61H	TRUE	RTP0750	Op1	LotC	2	1-1.3-OP10023873_1_F_2	1-1.3%	16000	1.15625	67626
1955	mis_chr1_114713908_T_A	NRAS Q61L	TRUE	RTP0750	Op1	LotC	2	1-1.3-OP10023873_1_F_2	1-1.3%	16000	1.36875	67710
1956	mis_chr1_114713908_T_C	NRAS Q61R	TRUE	RTP0750	Op1	LotC	2	1-1.3-OP10023873_1_F_2	1-1.3%	16000	1.43125	67710
1957	mis_chr1_114713909_G_T	NRAS Q61K	TRUE	RTP0750	Op1	LotC	2	1-1.3-OP10023873_1_F_2	1-1.3%	16000	1.1375	67644
1958	mis_chr12_25225628_C_T	KRAS A146T	TRUE	RTP0750	Op1	LotC	2	1-1.3-OP10023873_1_F_2	1-1.3%	16000	1.3875	78866
1959	mis_chr12_25227341_T_G	KRAS Q61H	TRUE	RTP0750	Op1	LotC	2	1-1.3-OP10023873_1_F_2	1-1.3%	16000	1.2875	73132
1960	mis_chr12_25227342_T_A	KRAS Q61L	TRUE	RTP0750	Op1	LotC	2	1-1.3-OP10023873_1_F_2	1-1.3%	16000	1.46875	73102
1961	mis_chr12_25245350_C_A	KRAS G12V	TRUE	RTP0750	Op1	LotC	2	1-1.3-OP10023873_1_F_2	1-1.3%	16000	1.21875	79072
1962	mis_chr12_25245350_C_G	KRAS G12A	TRUE	RTP0750	Op1	LotC	2	1-1.3-OP10023873_1_F_2	1-1.3%	16000	1.15	79072
1963	mis_chr12_25245350_C_T	KRAS G12D	TRUE	RTP0750	Op1	LotC	2	1-1.3-OP10023873_1_F_2	1-1.3%	16000	1.25	79072
1964	mis_chr12_25245351_C_A	KRAS G12C	TRUE	RTP0750	Op1	LotC	2	1-1.3-OP10023873_1_F_2	1-1.3%	16000	1.325	79022
1965	mis_chr12_25245351_C_G	KRAS G12R	TRUE	RTP0750	Op1	LotC	2	1-1.3-OP10023873_1_F_2	1-1.3%	16000	0.975	79022
1966	mis_chr12_25245351_C_T	KRAS G12S	TRUE	RTP0750	Op1	LotC	2	1-1.3-OP10023873_1_F_2	1-1.3%	16000	1.275	79022
1967	mis_chr15_66436825_C_T	MEK1 P124L	TRUE	RTP0750	Op1	LotC	2	1-1.3-OP10023873_1_F_2	1-1.3%	16000	1.2625	78464
1968	mis_chr15_90088606_C_T	IDH2 R172K	TRUE	RTP0750	Op1	LotC	2	1-1.3-OP10023873_1_F_2	1-1.3%	16000	1.0625	39411
1969	mis_chr15_90088702_C_T	IDH2 R140Q	TRUE	RTP0750	Op1	LotC	2	1-1.3-OP10023873_1_F_2	1-1.3%	16000	1.2875	33294
1970	mis_chr19_3118944_A_T	GNA11 Q209L	TRUE	RTP0750	Op1	LotC	2	1-1.3-OP10023873_1_F_2	1-1.3%	16000	1.1125	39560
1971	mis_chr2_208248388_C_T	IDH1 R132H	TRUE	RTP0750	Op1	LotC	2	1-1.3-OP10023873_1_F_2	1-1.3%	16000	1.26875	78864
1972	mis_chr2_208248389_G_A	IDH1 R132C	TRUE	RTP0750	Op1	LotC	2	1-1.3-OP10023873_1_F_2	1-1.3%	16000	1.2625	78948
1973	mis_chr2_29220829_G_T	ALK F1174L	TRUE	RTP0750	Op1	LotC	2	1-1.3-OP10023873_1_F_2	1-1.3%	16000	1.3	39592
1974	mis_chr3_179218294_G_A	PIK3CA E542K	TRUE	RTP0750	Op1	LotC	2	1-1.3-OP10023873_1_F_2	1-1.3%	16000	1.28125	76578
1975	mis_chr3_179218303_G_A	PIK3CA E545K	TRUE	RTP0750	Op1	LotC	2	1-1.3-OP10023873_1_F_2	1-1.3%	16000	1.1375	76972
1976	mis_chr4_54285926_A_T	PDGFRA D842V	TRUE	RTP0750	Op1	LotC	2	1-1.3-OP10023873_1_F_2	1-1.3%	16000	1.41875	55614
1977	mis_chr4_54733155_A_T	KIT D816V	TRUE	RTP0750	Op1	LotC	2	1-1.3-OP10023873_1_F_2	1-1.3%	16000	1.19375	79384
1978	mis_chr7_116783374_T_G	MET Y1253D	TRUE	RTP0750	Op1	LotC	2	1-1.3-OP10023873_1_F_2	1-1.3%	16000	0.95	66800
1979	mis_chr7_140753336_A_C	BRAF V600G	TRUE	RTP0750	Op1	LotC	2	1-1.3-OP10023873_1_F_2	1-1.3%	16000	0.90625	79426
1980	mis_chr7_140753337_C_T	BRAF V600M	TRUE	RTP0750	Op1	LotC	2	1-1.3-OP10023873_1_F_2	1-1.3%	16000	0.95	79432
1981	mis_chr7_55181378_C_T	EGFR T790M	TRUE	RTP0750	Op1	LotC	2	1-1.3-OP10023873_1_F_2	1-1.3%	16000	0.725	69554
1982	mis_chr7_55191822_T_G	EGFR L858R	TRUE	RTP0750	Op1	LotC	2	1-1.3-OP10023873_1_F_2	1-1.3%	16000	0.9375	64634
1983	mis_chr7_55191831_T_A	EGFR L861Q	TRUE	RTP0750	Op1	LotC	2	1-1.3-OP10023873_1_F_2	1-1.3%	16000	0.84375	64652
1984	mis_chr9_77794572_T_A	GNAQ Q209L	TRUE	RTP0750	Op1	LotC	2	1-1.3-OP10023873_1_F_2	1-1.3%	16000	0.9875	35319
1985	mis_chr10_121520163_G_C	FGFR2 S252W	TRUE	RTP0750	Op1	LotC	3	1-1.3-OP10023874_1_G_2	1-1.3%	16000	1.2125	39826
1986	mis_chr1_114713907_T_A	NRAS Q61H	TRUE	RTP0750	Op1	LotC	3	1-1.3-OP10023874_1_G_2	1-1.3%	16000	1.34375	73160
1987	mis_chr1_114713908_T_A	NRAS Q61L	TRUE	RTP0750	Op1	LotC	3	1-1.3-OP10023874_1_G_2	1-1.3%	16000	1.225	73208
1988	mis_chr1_114713908_T_C	NRAS Q61R	TRUE	RTP0750	Op1	LotC	3	1-1.3-OP10023874_1_G_2	1-1.3%	16000	1.25	73208
1989	mis_chr1_114713909_G_T	NRAS Q61K	TRUE	RTP0750	Op1	LotC	3	1-1.3-OP10023874_1_G_2	1-1.3%	16000	1	73118
1990	mis_chr12_25225628_C_T	KRAS A146T	TRUE	RTP0750	Op1	LotC	3	1-1.3-OP10023874_1_G_2	1-1.3%	16000	1.1	70214
1991	mis_chr12_25227341_T_G	KRAS Q61H	TRUE	RTP0750	Op1	LotC	3	1-1.3-OP10023874_1_G_2	1-1.3%	16000	1.14375	73776
1992	mis_chr12_25227342_T_A	KRAS Q61L	TRUE	RTP0750	Op1	LotC	3	1-1.3-OP10023874_1_G_2	1-1.3%	16000	1.38125	73762
1993	mis_chr12_25245350_C_A	KRAS G12V	TRUE	RTP0750	Op1	LotC	3	1-1.3-OP10023874_1_G_2	1-1.3%	16000	1.20625	79040
1994	mis_chr12_25245350_C_G	KRAS G12A	TRUE	RTP0750	Op1	LotC	3	1-1.3-OP10023874_1_G_2	1-1.3%	16000	1.11875	79040
1995	mis_chr12_25245350_C_T	KRAS G12D	TRUE	RTP0750	Op1	LotC	3	1-1.3-OP10023874_1_G_2	1-1.3%	16000	1.04375	79040
1996	mis_chr12_25245351_C_A	KRAS G12C	TRUE	RTP0750	Op1	LotC	3	1-1.3-OP10023874_1_G_2	1-1.3%	16000	1.11875	79016
1997	mis_chr12_25245351_C_G	KRAS G12R	TRUE	RTP0750	Op1	LotC	3	1-1.3-OP10023874_1_G_2	1-1.3%	16000	0.95625	79016
1998	mis_chr12_25245351_C_T	KRAS G12S	TRUE	RTP0750	Op1	LotC	3	1-1.3-OP10023874_1_G_2	1-1.3%	16000	1.275	79016
1999	mis_chr15_66436825_C_T	MEK1 P124L	TRUE	RTP0750	Op1	LotC	3	1-1.3-OP10023874_1_G_2	1-1.3%	16000	1.19375	78482
[truncated: 1,841 more rows]
