# Supplementary material for: Analytical validation of a next generation sequencing liquid biopsy assay for high sensitivity broad molecular profiling
Source: PLoS One. 2018 Mar 15;13(3):e0193802. doi: 10.1371/journal.pone.0193802 (PMC5854321; doi:10.1371/journal.pone.0193802)
Supplement: S6 Table — Section A describes the calculations used to determine PPA for all 4 variant types. Section B details the cell line mixes created and calls made in the extended assessment of PPA. Section C describes all contrived CNV samples and whether a call was made. This includes both the samples used to assess the assays LoD and those used for the extended assessment of PPA. (XLSX) [file pone.0193802.s006.xlsx]

## Sheet: Table S6
Section A - PPA calculations
SNV extended PPA analysis	Unique samples	Unique mutations	Mutations called
Tru-Q7 dilution series * (Table S5)	3	108	108
NovelCellLineMixes (table below)	23	275	275
Streck/EDTA spike (Table S11)	17	222	222
Total	43	605	605
PPA	1
* It was defined before starting that for each dilution >= LoD, operator 1, Lot1, replicate 1 would be used
indel extended PPA analysis	Unique samples	Unique mutations	Mutations called
SeraCare dilution (Table S9)*	4	72	71
NovelCellLineMixes (table below)	19	35	33
Streck/EDTA spike (Table S11)	8	8	8
Total	31	115	112
PPA	0.973913
* It was defined before starting that for each dilution >= LoD, operator 1, Lot1, replicate 1 would be used
Fusion extended PPA analysis	Unique samples	Unique mutations	Mutations called
Horizon Mix (Figure 3)*	2	4	4
Published patient breakpoints	20	36	33
Synthetic random breakpoints	13	26	26
Streck/EDTA spike (Table S11)	19	38	38
Total	54	104	101
PPA	0.971154
* It was defined before starting that for each dilution >= LoD, operator 1, Lot1, replicate 1 would be used
CNV extended PPA analysis	Unique samples	Unique mutations	Mutations called
CNV LoD study (CNV table below) *	13	16	16
reportable range study (CNV table below)	36	36	35
Total	49	52	51
PPA	0.980769
* It was defined before starting that for each dilution >= LoD, operator 1, Lot1, replicate 1 would be used
Section B - full details of Novel Cell Line Mixes
	code	mutation	call_made	runID	operator	lot	sampleID	patientID	dilution.level	type
1	mis_chr14_104780214_C_T	AKT1 E17K	TRUE	RTP0733	OpX	LotA	10022033_3_B_0	SSeqTriLvl-v2	10	SNV
2	ins_chr17_39724742_-_ATACGTGATGGC	ERBB2 A775_G776insYVMA	TRUE	RTP0733	OpX	LotA	10022033_3_B_0	SSeqTriLvl-v2	10	indel
3	mis_chr19_3118944_A_T	GNA11 Q209L	TRUE	RTP0733	OpX	LotA	10022033_3_B_0	SSeqTriLvl-v2	10	SNV
4	mis_chr9_77794572_T_G	GNAQ Q209P	TRUE	RTP0733	OpX	LotA	10022033_3_B_0	SSeqTriLvl-v2	10	SNV
5	mis_chr4_54733155_A_T	KIT D816V	TRUE	RTP0733	OpX	LotA	10022033_3_B_0	SSeqTriLvl-v2	10	SNV
6	mis_chr4_54285926_A_T	PDGFRA D842V	TRUE	RTP0733	OpX	LotA	10022033_3_B_0	SSeqTriLvl-v2	10	SNV
7	mis_chr3_179218303_G_A	PIK3CA E545K	TRUE	RTP0733	OpX	LotA	10022033_3_B_0	SSeqTriLvl-v2	10	SNV
8	mis_chr3_41224633_A_G	CTNNB1 T41A	TRUE	RTP0733	OpX	LotA	10022033_3_B_0	SSeqTriLvl-v2	7	SNV
9	mis_chr7_55191822_T_G	EGFR L858R	TRUE	RTP0733	OpX	LotA	10022033_3_B_0	SSeqTriLvl-v2	7	SNV
10	mis_chr20_58909365_C_T	GNAS R201C	TRUE	RTP0733	OpX	LotA	10022033_3_B_0	SSeqTriLvl-v2	7	SNV
11	mis_chr12_25245350_C_T	KRAS G12D	TRUE	RTP0733	OpX	LotA	10022033_3_B_0	SSeqTriLvl-v2	7	SNV
12	mis_chr1_114713908_T_C	NRAS Q61R	TRUE	RTP0733	OpX	LotA	10022033_3_B_0	SSeqTriLvl-v2	7	SNV
13	ins_chr10_87957959_-_A	PTEN P248fs5	TRUE	RTP0733	OpX	LotA	10022033_3_B_0	SSeqTriLvl-v2	7	indel
14	NotCalled	PTEN K267fs9	FALSE	RTP0733	OpX	LotA	10022033_3_B_0	SSeqTriLvl-v2	7	indel
15	mis_chr17_7675088_C_T	TP53 R175H	TRUE	RTP0733	OpX	LotA	10022033_3_B_0	SSeqTriLvl-v2	7	SNV
16	mis_chr17_7673802_C_T	TP53 R273H	TRUE	RTP0733	OpX	LotA	10022033_3_B_0	SSeqTriLvl-v2	7	SNV
17	mis_chr17_7674220_C_T	TP53 R248Q	TRUE	RTP0733	OpX	LotA	10022033_3_B_0	SSeqTriLvl-v2	7	SNV
18	del_chr17_7674241_G_-	TP53 C242fs5	TRUE	RTP0733	OpX	LotA	10022033_3_B_0	SSeqTriLvl-v2	7	indel
19	mis_chr7_140753336_A_T	BRAF V600E	TRUE	RTP0733	OpX	LotA	10022033_3_B_0	SSeqTriLvl-v2	4	SNV
20	ins_chr7_55181319_-_GGT	EGFR D770_N771insG	TRUE	RTP0733	OpX	LotA	10022033_3_B_0	SSeqTriLvl-v2	4	indel
21	del_chr7_55174773_GAATTAAGAGAAGCA_-	EGFR E746_A750delELREA	TRUE	RTP0733	OpX	LotA	10022033_3_B_0	SSeqTriLvl-v2	4	indel
22	mis_chr7_55181378_C_T	EGFR T790M	TRUE	RTP0733	OpX	LotA	10022033_3_B_0	SSeqTriLvl-v2	4	SNV
23	mis_chr4_1801841_C_G	FGFR3 S249C	TRUE	RTP0733	OpX	LotA	10022033_3_B_0	SSeqTriLvl-v2	4	SNV
24	mis_chr2_208248389_G_A	IDH1 R132C	TRUE	RTP0733	OpX	LotA	10022033_3_B_0	SSeqTriLvl-v2	4	SNV
25	mis_chr3_179234297_A_G	PIK3CA H1047R	TRUE	RTP0733	OpX	LotA	10022033_3_B_0	SSeqTriLvl-v2	4	SNV
26	del_chr17_7676106_G_-	TP53 S90fs33	TRUE	RTP0733	OpX	LotA	10022033_3_B_0	SSeqTriLvl-v2	4	indel
27	mis_chr7_140753336_A_T	BRAF V600E	TRUE	RTP0733	OpX	LotA	10022031_3_A_0	SSCtDNA-5-plus-wt	2.5	SNV
28	mis_chr7_55181378_C_T	EGFR T790M	TRUE	RTP0733	OpX	LotA	10022031_3_A_0	SSCtDNA-5-plus-wt	2.5	SNV
29	ins_chr7_55181319_-_GGT	EGFR D770_N771insG	TRUE	RTP0733	OpX	LotA	10022031_3_A_0	SSCtDNA-5-plus-wt	2.5	indel
30	del_chr7_55174773_GAATTAAGAGAAGCA_-	EGFR E746_A750delELREA	TRUE	RTP0733	OpX	LotA	10022031_3_A_0	SSCtDNA-5-plus-wt	2.5	indel
31	mis_chr4_54733155_A_T	KIT D816V	TRUE	RTP0733	OpX	LotA	10022031_3_A_0	SSCtDNA-5-plus-wt	2.5	SNV
32	mis_chr12_25245350_C_T	KRAS G12D	TRUE	RTP0733	OpX	LotA	10022031_3_A_0	SSCtDNA-5-plus-wt	2.5	SNV
33	mis_chr1_114713908_T_C	NRAS Q61R	TRUE	RTP0733	OpX	LotA	10022031_3_A_0	SSCtDNA-5-plus-wt	2.5	SNV
34	mis_chr3_179234297_A_G	PIK3CA H1047R	TRUE	RTP0733	OpX	LotA	10022031_3_A_0	SSCtDNA-5-plus-wt	2.5	SNV
35	mis_chr7_140753336_A_T	BRAF V600E	TRUE	RTP0733	OpX	LotA	10022023_3_E_2	SSeqctDNA-1-2	1.2	SNV
36	mis_chr7_55181378_C_T	EGFR T790M	TRUE	RTP0733	OpX	LotA	10022023_3_E_2	SSeqctDNA-1-2	1.2	SNV
37	ins_chr7_55181319_-_GGT	EGFR D770_N771insG	TRUE	RTP0733	OpX	LotA	10022023_3_E_2	SSeqctDNA-1-2	1.2	indel
38	del_chr7_55174773_GAATTAAGAGAAGCA_-	EGFR E746_A750delELREA	TRUE	RTP0733	OpX	LotA	10022023_3_E_2	SSeqctDNA-1-2	1.2	indel
39	mis_chr4_54733155_A_T	KIT D816V	TRUE	RTP0733	OpX	LotA	10022023_3_E_2	SSeqctDNA-1-2	1.2	SNV
40	mis_chr12_25245350_C_T	KRAS G12D	TRUE	RTP0733	OpX	LotA	10022023_3_E_2	SSeqctDNA-1-2	1.2	SNV
41	mis_chr1_114713908_T_C	NRAS Q61R	TRUE	RTP0733	OpX	LotA	10022023_3_E_2	SSeqctDNA-1-2	1.2	SNV
42	mis_chr3_179234297_A_G	PIK3CA H1047R	TRUE	RTP0733	OpX	LotA	10022023_3_E_2	SSeqctDNA-1-2	1.2	SNV
43	mis_chr7_140753336_A_T	BRAF V600E	TRUE	RTP0733	OpX	LotA	10022025_3_F_2	SSeqctDNA-0-6	0.6	SNV
44	mis_chr7_55181378_C_T	EGFR T790M	TRUE	RTP0733	OpX	LotA	10022025_3_F_2	SSeqctDNA-0-6	0.6	SNV
45	ins_chr7_55181319_-_GGT	EGFR D770_N771insG	TRUE	RTP0733	OpX	LotA	10022025_3_F_2	SSeqctDNA-0-6	0.6	indel
46	del_chr7_55174773_GAATTAAGAGAAGCA_-	EGFR E746_A750delELREA	TRUE	RTP0733	OpX	LotA	10022025_3_F_2	SSeqctDNA-0-6	0.6	indel
47	mis_chr4_54733155_A_T	KIT D816V	TRUE	RTP0733	OpX	LotA	10022025_3_F_2	SSeqctDNA-0-6	0.6	SNV
48	mis_chr12_25245350_C_T	KRAS G12D	TRUE	RTP0733	OpX	LotA	10022025_3_F_2	SSeqctDNA-0-6	0.6	SNV
49	mis_chr1_114713908_T_C	NRAS Q61R	TRUE	RTP0733	OpX	LotA	10022025_3_F_2	SSeqctDNA-0-6	0.6	SNV
50	mis_chr3_179234297_A_G	PIK3CA H1047R	TRUE	RTP0733	OpX	LotA	10022025_3_F_2	SSeqctDNA-0-6	0.6	SNV
51	mis_chr7_140753336_A_T	BRAF V600E	TRUE	RTP0733	OpX	LotA	10022021_3_D_2	SSeqctDNA-5-0	5	SNV
52	mis_chr7_55181378_C_T	EGFR T790M	TRUE	RTP0733	OpX	LotA	10022021_3_D_2	SSeqctDNA-5-0	5	SNV
53	ins_chr7_55181319_-_GGT	EGFR D770_N771insG	TRUE	RTP0733	OpX	LotA	10022021_3_D_2	SSeqctDNA-5-0	5	indel
54	del_chr7_55174773_GAATTAAGAGAAGCA_-	EGFR E746_A750delELREA	TRUE	RTP0733	OpX	LotA	10022021_3_D_2	SSeqctDNA-5-0	5	indel
55	mis_chr4_54733155_A_T	KIT D816V	TRUE	RTP0733	OpX	LotA	10022021_3_D_2	SSeqctDNA-5-0	5	SNV
56	mis_chr12_25245350_C_T	KRAS G12D	TRUE	RTP0733	OpX	LotA	10022021_3_D_2	SSeqctDNA-5-0	5	SNV
57	mis_chr1_114713908_T_C	NRAS Q61R	TRUE	RTP0733	OpX	LotA	10022021_3_D_2	SSeqctDNA-5-0	5	SNV
58	mis_chr3_179234297_A_G	PIK3CA H1047R	TRUE	RTP0733	OpX	LotA	10022021_3_D_2	SSeqctDNA-5-0	5	SNV
59	mis_chr7_140753336_A_T	BRAF V600E	TRUE	RTP0733	OpX	LotA	10021158_3_F_1	TruQ3-1-3-High	8	SNV
60	mis_chr7_140753337_C_T	BRAF V600M	TRUE	RTP0733	OpX	LotA	10021158_3_F_1	TruQ3-1-3-High	1.33333	SNV
61	mis_chr7_55174014_G_A	EGFR G719S	TRUE	RTP0733	OpX	LotA	10021158_3_F_1	TruQ3-1-3-High	17	SNV
62	del_chr7_55174772_GGAATTAAGAGAAGC_-	EGFR del746-A750	TRUE	RTP0733	OpX	LotA	10021158_3_F_1	TruQ3-1-3-High	1.33333	indel
63	mis_chr19_3118944_A_T	GNA11 Q209L	TRUE	RTP0733	OpX	LotA	10021158_3_F_1	TruQ3-1-3-High	1.66667	SNV
64	mis_chr2_208248388_C_T	IDH1 R132H	TRUE	RTP0733	OpX	LotA	10021158_3_F_1	TruQ3-1-3-High	1.66667	SNV
65	mis_chr12_25225628_C_T	KRAS A146T	TRUE	RTP0733	OpX	LotA	10021158_3_F_1	TruQ3-1-3-High	1.66667	SNV
66	mis_chr12_25245351_C_T	KRAS G12S	TRUE	RTP0733	OpX	LotA	10021158_3_F_1	TruQ3-1-3-High	1.66667	SNV
67	mis_chr12_25245347_C_T	KRAS G13D	TRUE	RTP0733	OpX	LotA	10021158_3_F_1	TruQ3-1-3-High	25	SNV
68	mis_chr7_116783374_T_G	MET Y1253D	TRUE	RTP0733	OpX	LotA	10021158_3_F_1	TruQ3-1-3-High	1.33333	SNV
69	mis_chr1_114713907_T_A	NRAS Q61H	TRUE	RTP0733	OpX	LotA	10021158_3_F_1	TruQ3-1-3-High	1.66667	SNV
70	mis_chr3_179218294_G_A	PIK3CA E542K	TRUE	RTP0733	OpX	LotA	10021158_3_F_1	TruQ3-1-3-High	1.66667	SNV
71	mis_chr3_179234297_A_G	PIK3CA H1047R	TRUE	RTP0733	OpX	LotA	10021158_3_F_1	TruQ3-1-3-High	30	SNV
72	mis_chr7_140753336_A_T	BRAF V600E	TRUE	RTP0733	OpX	LotA	10021160_3_G_1	TruQ3-1-4-High	8	SNV
73	mis_chr7_140753337_C_T	BRAF V600M	TRUE	RTP0733	OpX	LotA	10021160_3_G_1	TruQ3-1-4-High	1	SNV
74	mis_chr7_55174014_G_A	EGFR G719S	TRUE	RTP0733	OpX	LotA	10021160_3_G_1	TruQ3-1-4-High	17	SNV
75	del_chr7_55174772_GGAATTAAGAGAAGC_-	EGFR del746-A750	TRUE	RTP0733	OpX	LotA	10021160_3_G_1	TruQ3-1-4-High	1	indel
76	mis_chr19_3118944_A_T	GNA11 Q209L	TRUE	RTP0733	OpX	LotA	10021160_3_G_1	TruQ3-1-4-High	1.25	SNV
77	mis_chr2_208248388_C_T	IDH1 R132H	TRUE	RTP0733	OpX	LotA	10021160_3_G_1	TruQ3-1-4-High	1.25	SNV
78	mis_chr12_25225628_C_T	KRAS A146T	TRUE	RTP0733	OpX	LotA	10021160_3_G_1	TruQ3-1-4-High	1.25	SNV
79	mis_chr12_25245351_C_T	KRAS G12S	TRUE	RTP0733	OpX	LotA	10021160_3_G_1	TruQ3-1-4-High	1.25	SNV
80	mis_chr12_25245347_C_T	KRAS G13D	TRUE	RTP0733	OpX	LotA	10021160_3_G_1	TruQ3-1-4-High	25	SNV
81	mis_chr7_116783374_T_G	MET Y1253D	TRUE	RTP0733	OpX	LotA	10021160_3_G_1	TruQ3-1-4-High	1	SNV
82	mis_chr1_114713907_T_A	NRAS Q61H	TRUE	RTP0733	OpX	LotA	10021160_3_G_1	TruQ3-1-4-High	1.25	SNV
83	mis_chr3_179218294_G_A	PIK3CA E542K	TRUE	RTP0733	OpX	LotA	10021160_3_G_1	TruQ3-1-4-High	1.25	SNV
84	mis_chr3_179234297_A_G	PIK3CA H1047R	TRUE	RTP0733	OpX	LotA	10021160_3_G_1	TruQ3-1-4-High	30	SNV
85	mis_chr7_140753336_A_T	BRAF V600E	TRUE	RTP0733	OpX	LotA	10021154_3_D_1	TruQ3-Neat-High	8	SNV
86	mis_chr7_140753337_C_T	BRAF V600M	TRUE	RTP0733	OpX	LotA	10021154_3_D_1	TruQ3-Neat-High	4	SNV
87	mis_chr7_55174014_G_A	EGFR G719S	TRUE	RTP0733	OpX	LotA	10021154_3_D_1	TruQ3-Neat-High	17	SNV
88	del_chr7_55174772_GGAATTAAGAGAAGC_-	EGFR del746-A750	TRUE	RTP0733	OpX	LotA	10021154_3_D_1	TruQ3-Neat-High	4	indel
89	mis_chr19_3118944_A_T	GNA11 Q209L	TRUE	RTP0733	OpX	LotA	10021154_3_D_1	TruQ3-Neat-High	5	SNV
90	mis_chr2_208248388_C_T	IDH1 R132H	TRUE	RTP0733	OpX	LotA	10021154_3_D_1	TruQ3-Neat-High	5	SNV
91	mis_chr12_25225628_C_T	KRAS A146T	TRUE	RTP0733	OpX	LotA	10021154_3_D_1	TruQ3-Neat-High	5	SNV
92	mis_chr12_25245351_C_T	KRAS G12S	TRUE	RTP0733	OpX	LotA	10021154_3_D_1	TruQ3-Neat-High	5	SNV
93	mis_chr12_25245347_C_T	KRAS G13D	TRUE	RTP0733	OpX	LotA	10021154_3_D_1	TruQ3-Neat-High	25	SNV
94	mis_chr7_116783374_T_G	MET Y1253D	TRUE	RTP0733	OpX	LotA	10021154_3_D_1	TruQ3-Neat-High	4	SNV
95	mis_chr1_114713907_T_A	NRAS Q61H	TRUE	RTP0733	OpX	LotA	10021154_3_D_1	TruQ3-Neat-High	5	SNV
96	mis_chr3_179218294_G_A	PIK3CA E542K	TRUE	RTP0733	OpX	LotA	10021154_3_D_1	TruQ3-Neat-High	5	SNV
97	mis_chr3_179234297_A_G	PIK3CA H1047R	TRUE	RTP0733	OpX	LotA	10021154_3_D_1	TruQ3-Neat-High	30	SNV
98	mis_chr7_140753336_A_T	BRAF V600E	TRUE	RTP0733	OpX	LotA	10021156_3_E_1	TruQ3-1-2-High	8	SNV
99	mis_chr7_140753337_C_T	BRAF V600M	TRUE	RTP0733	OpX	LotA	10021156_3_E_1	TruQ3-1-2-High	2	SNV
100	mis_chr7_55174014_G_A	EGFR G719S	TRUE	RTP0733	OpX	LotA	10021156_3_E_1	TruQ3-1-2-High	17	SNV
101	del_chr7_55174772_GGAATTAAGAGAAGC_-	EGFR del746-A750	TRUE	RTP0733	OpX	LotA	10021156_3_E_1	TruQ3-1-2-High	2	indel
102	mis_chr19_3118944_A_T	GNA11 Q209L	TRUE	RTP0733	OpX	LotA	10021156_3_E_1	TruQ3-1-2-High	2.5	SNV
103	mis_chr2_208248388_C_T	IDH1 R132H	TRUE	RTP0733	OpX	LotA	10021156_3_E_1	TruQ3-1-2-High	2.5	SNV
104	mis_chr12_25225628_C_T	KRAS A146T	TRUE	RTP0733	OpX	LotA	10021156_3_E_1	TruQ3-1-2-High	2.5	SNV
105	mis_chr12_25245351_C_T	KRAS G12S	TRUE	RTP0733	OpX	LotA	10021156_3_E_1	TruQ3-1-2-High	2.5	SNV
106	mis_chr12_25245347_C_T	KRAS G13D	TRUE	RTP0733	OpX	LotA	10021156_3_E_1	TruQ3-1-2-High	25	SNV
107	mis_chr7_116783374_T_G	MET Y1253D	TRUE	RTP0733	OpX	LotA	10021156_3_E_1	TruQ3-1-2-High	2	SNV
108	mis_chr1_114713907_T_A	NRAS Q61H	TRUE	RTP0733	OpX	LotA	10021156_3_E_1	TruQ3-1-2-High	2.5	SNV
109	mis_chr3_179218294_G_A	PIK3CA E542K	TRUE	RTP0733	OpX	LotA	10021156_3_E_1	TruQ3-1-2-High	2.5	SNV
110	mis_chr3_179234297_A_G	PIK3CA H1047R	TRUE	RTP0733	OpX	LotA	10021156_3_E_1	TruQ3-1-2-High	30	SNV
111	mis_chr2_29220829_G_T	ALK F1174L	TRUE	RTP0733	OpX	LotA	10021148_3_A_1	TruQ2-1-2-High	2.5	SNV
112	mis_chr7_140753336_A_T	BRAF V600E	TRUE	RTP0733	OpX	LotA	10021148_3_A_1	TruQ2-1-2-High	8	SNV
113	mis_chr7_140753336_A_C	BRAF V600G	TRUE	RTP0733	OpX	LotA	10021148_3_A_1	TruQ2-1-2-High	2	SNV
114	mis_chr7_55174014_G_A	EGFR G719S	TRUE	RTP0733	OpX	LotA	10021148_3_A_1	TruQ2-1-2-High	17	SNV
115	mis_chr7_55191822_T_G	EGFR L858R	TRUE	RTP0733	OpX	LotA	10021148_3_A_1	TruQ2-1-2-High	2	SNV
116	mis_chr10_121520163_G_C	FGFR2 S252W	TRUE	RTP0733	OpX	LotA	10021148_3_A_1	TruQ2-1-2-High	2	SNV
117	mis_chr9_77794572_T_A	GNAQ Q209L	TRUE	RTP0733	OpX	LotA	10021148_3_A_1	TruQ2-1-2-High	2.5	SNV
118	mis_chr15_90088702_C_T	IDH2 R140Q	TRUE	RTP0733	OpX	LotA	10021148_3_A_1	TruQ2-1-2-High	2.5	SNV
119	mis_chr12_25245350_C_A	KRAS G12V	TRUE	RTP0733	OpX	LotA	10021148_3_A_1	TruQ2-1-2-High	2	SNV
120	mis_chr12_25245347_C_T	KRAS G13D	TRUE	RTP0733	OpX	LotA	10021148_3_A_1	TruQ2-1-2-High	25	SNV
121	mis_chr12_25227342_T_A	KRAS Q61L	TRUE	RTP0733	OpX	LotA	10021148_3_A_1	TruQ2-1-2-High	2.5	SNV
122	mis_chr1_114713908_T_A	NRAS Q61L	TRUE	RTP0733	OpX	LotA	10021148_3_A_1	TruQ2-1-2-High	2.5	SNV
123	mis_chr3_179218303_G_A	PIK3CA E545K	TRUE	RTP0733	OpX	LotA	10021148_3_A_1	TruQ2-1-2-High	2.5	SNV
124	mis_chr3_179234297_A_G	PIK3CA H1047R	TRUE	RTP0733	OpX	LotA	10021148_3_A_1	TruQ2-1-2-High	30	SNV
125	mis_chr2_29220829_G_T	ALK F1174L	TRUE	RTP0733	OpX	LotA	10021146_2_E_0	TruQ2-Neat-High	5	SNV
126	mis_chr7_140753336_A_T	BRAF V600E	TRUE	RTP0733	OpX	LotA	10021146_2_E_0	TruQ2-Neat-High	8	SNV
127	mis_chr7_140753336_A_C	BRAF V600G	TRUE	RTP0733	OpX	LotA	10021146_2_E_0	TruQ2-Neat-High	4	SNV
128	mis_chr7_55174014_G_A	EGFR G719S	TRUE	RTP0733	OpX	LotA	10021146_2_E_0	TruQ2-Neat-High	17	SNV
129	mis_chr7_55191822_T_G	EGFR L858R	TRUE	RTP0733	OpX	LotA	10021146_2_E_0	TruQ2-Neat-High	4	SNV
130	mis_chr10_121520163_G_C	FGFR2 S252W	TRUE	RTP0733	OpX	LotA	10021146_2_E_0	TruQ2-Neat-High	4	SNV
131	mis_chr9_77794572_T_A	GNAQ Q209L	TRUE	RTP0733	OpX	LotA	10021146_2_E_0	TruQ2-Neat-High	5	SNV
132	mis_chr15_90088702_C_T	IDH2 R140Q	TRUE	RTP0733	OpX	LotA	10021146_2_E_0	TruQ2-Neat-High	5	SNV
133	mis_chr12_25245350_C_A	KRAS G12V	TRUE	RTP0733	OpX	LotA	10021146_2_E_0	TruQ2-Neat-High	4	SNV
134	mis_chr12_25245347_C_T	KRAS G13D	TRUE	RTP0733	OpX	LotA	10021146_2_E_0	TruQ2-Neat-High	25	SNV
135	mis_chr12_25227342_T_A	KRAS Q61L	TRUE	RTP0733	OpX	LotA	10021146_2_E_0	TruQ2-Neat-High	5	SNV
136	mis_chr1_114713908_T_A	NRAS Q61L	TRUE	RTP0733	OpX	LotA	10021146_2_E_0	TruQ2-Neat-High	5	SNV
137	mis_chr3_179218303_G_A	PIK3CA E545K	TRUE	RTP0733	OpX	LotA	10021146_2_E_0	TruQ2-Neat-High	5	SNV
138	mis_chr3_179234297_A_G	PIK3CA H1047R	TRUE	RTP0733	OpX	LotA	10021146_2_E_0	TruQ2-Neat-High	30	SNV
139	mis_chr7_140753336_A_T	BRAF V600E	TRUE	RTP0733	OpX	LotA	10021162_3_H_1	TruQ6-Neat-High	7	SNV
140	mis_chr7_140753337_C_T	BRAF V600M	TRUE	RTP0733	OpX	LotA	10021162_3_H_1	TruQ6-Neat-High	2	SNV
141	mis_chr7_140753336_AC_CT	BRAF V600R	TRUE	RTP0733	OpX	LotA	10021162_3_H_1	TruQ6-Neat-High	2	complex
142	mis_chr3_41224610_C_A	CTNNB1 S33Y	TRUE	RTP0733	OpX	LotA	10021162_3_H_1	TruQ6-Neat-High	20	SNV
143	mis_chr7_55191831_T_A	EGFR L861Q	TRUE	RTP0733	OpX	LotA	10021162_3_H_1	TruQ6-Neat-High	2	SNV
144	mis_chr7_55174014_G_A	EGFR G719S	TRUE	RTP0733	OpX	LotA	10021162_3_H_1	TruQ6-Neat-High	17	SNV
145	del_chr7_55174772_GGAATTAAGAGAAGC_-	EGFR del746-A750	TRUE	RTP0733	OpX	LotA	10021162_3_H_1	TruQ6-Neat-High	1	indel
146	mis_chr19_3118944_A_T	GNA11 Q209L	TRUE	RTP0733	OpX	LotA	10021162_3_H_1	TruQ6-Neat-High	3	SNV
147	mis_chr2_208248388_C_T	IDH1 R132H	TRUE	RTP0733	OpX	LotA	10021162_3_H_1	TruQ6-Neat-High	2	SNV
148	mis_chr15_90088606_C_T	IDH2 R172K	TRUE	RTP0733	OpX	LotA	10021162_3_H_1	TruQ6-Neat-High	3	SNV
149	mis_chr4_54733155_A_T	KIT D816V	TRUE	RTP0733	OpX	LotA	10021162_3_H_1	TruQ6-Neat-High	3	SNV
150	mis_chr12_25225628_C_T	KRAS A146T	TRUE	RTP0733	OpX	LotA	10021162_3_H_1	TruQ6-Neat-High	3	SNV
151	mis_chr12_25227341_T_G	KRAS Q61H	TRUE	RTP0733	OpX	LotA	10021162_3_H_1	TruQ6-Neat-High	2	SNV
152	mis_chr12_25245347_C_T	KRAS G13D	TRUE	RTP0733	OpX	LotA	10021162_3_H_1	TruQ6-Neat-High	26	SNV
153	mis_chr12_25245351_C_T	KRAS G12S	TRUE	RTP0733	OpX	LotA	10021162_3_H_1	TruQ6-Neat-High	2	SNV
154	mis_chr12_25245351_C_A	KRAS G12C	TRUE	RTP0733	OpX	LotA	10021162_3_H_1	TruQ6-Neat-High	3	SNV
155	mis_chr7_116783374_T_G	MET Y1253D	TRUE	RTP0733	OpX	LotA	10021162_3_H_1	TruQ6-Neat-High	2	SNV
156	mis_chr1_114713908_T_C	NRAS Q61R	TRUE	RTP0733	OpX	LotA	10021162_3_H_1	TruQ6-Neat-High	3	SNV
157	mis_chr1_114713907_T_A	NRAS Q61H	TRUE	RTP0733	OpX	LotA	10021162_3_H_1	TruQ6-Neat-High	3	SNV
158	mis_chr4_54285926_A_T	PDGFRA D842V	TRUE	RTP0733	OpX	LotA	10021162_3_H_1	TruQ6-Neat-High	2	SNV
159	mis_chr3_179234297_A_G	PIK3CA H1047R	TRUE	RTP0733	OpX	LotA	10021162_3_H_1	TruQ6-Neat-High	30	SNV
160	mis_chr3_179218294_G_A	PIK3CA E542K	TRUE	RTP0733	OpX	LotA	10021162_3_H_1	TruQ6-Neat-High	2	SNV
161	mis_chr7_140753336_A_T	BRAF V600E	TRUE	RTP0801	OpX	LotA	10021415D_4_C_1	SS5w0-6	1.48	SNV
162	mis_chr7_55181378_C_T	EGFR T790M	TRUE	RTP0801	OpX	LotA	10021415D_4_C_1	SS5w0-6	1.48	SNV
163	ins_chr7_55181319_-_GGT	EGFR D770_N771insG	TRUE	RTP0801	OpX	LotA	10021415D_4_C_1	SS5w0-6	1.48	indel
164	del_chr7_55174773_GAATTAAGAGAAGCA_-	EGFR E746_A750delELREA	TRUE	RTP0801	OpX	LotA	10021415D_4_C_1	SS5w0-6	1.48	indel
165	mis_chr4_54733155_A_T	KIT D816V	TRUE	RTP0801	OpX	LotA	10021415D_4_C_1	SS5w0-6	1.48	SNV
166	mis_chr12_25245350_C_T	KRAS G12D	TRUE	RTP0801	OpX	LotA	10021415D_4_C_1	SS5w0-6	1.48	SNV
167	mis_chr1_114713908_T_C	NRAS Q61R	TRUE	RTP0801	OpX	LotA	10021415D_4_C_1	SS5w0-6	1.48	SNV
168	mis_chr3_179234297_A_G	PIK3CA H1047R	TRUE	RTP0801	OpX	LotA	10021415D_4_C_1	SS5w0-6	1.48	SNV
169	mis_chr7_140753336_A_T	BRAF V600E	TRUE	RTP0801	OpX	LotA	10021408D_1_D_0	SS5	5	SNV
170	mis_chr7_55181378_C_T	EGFR T790M	TRUE	RTP0801	OpX	LotA	10021408D_1_D_0	SS5	5	SNV
171	ins_chr7_55181319_-_GGT	EGFR D770_N771insG	TRUE	RTP0801	OpX	LotA	10021408D_1_D_0	SS5	5	indel
172	del_chr7_55174773_GAATTAAGAGAAGCA_-	EGFR E746_A750delELREA	TRUE	RTP0801	OpX	LotA	10021408D_1_D_0	SS5	5	indel
173	mis_chr4_54733155_A_T	KIT D816V	TRUE	RTP0801	OpX	LotA	10021408D_1_D_0	SS5	5	SNV
174	mis_chr12_25245350_C_T	KRAS G12D	TRUE	RTP0801	OpX	LotA	10021408D_1_D_0	SS5	5	SNV
175	mis_chr1_114713908_T_C	NRAS Q61R	TRUE	RTP0801	OpX	LotA	10021408D_1_D_0	SS5	5	SNV
176	mis_chr3_179234297_A_G	PIK3CA H1047R	TRUE	RTP0801	OpX	LotA	10021408D_1_D_0	SS5	5	SNV
177	mis_chr7_140753336_A_T	BRAF V600E	TRUE	RTP0801	OpX	LotA	10021409D_1_E_0	SS5dil2	2.5	SNV
178	mis_chr7_55181378_C_T	EGFR T790M	TRUE	RTP0801	OpX	LotA	10021409D_1_E_0	SS5dil2	2.5	SNV
179	ins_chr7_55181319_-_GGT	EGFR D770_N771insG	TRUE	RTP0801	OpX	LotA	10021409D_1_E_0	SS5dil2	2.5	indel
180	del_chr7_55174773_GAATTAAGAGAAGCA_-	EGFR E746_A750delELREA	TRUE	RTP0801	OpX	LotA	10021409D_1_E_0	SS5dil2	2.5	indel
181	mis_chr4_54733155_A_T	KIT D816V	TRUE	RTP0801	OpX	LotA	10021409D_1_E_0	SS5dil2	2.5	SNV
182	mis_chr12_25245350_C_T	KRAS G12D	TRUE	RTP0801	OpX	LotA	10021409D_1_E_0	SS5dil2	2.5	SNV
183	mis_chr1_114713908_T_C	NRAS Q61R	TRUE	RTP0801	OpX	LotA	10021409D_1_E_0	SS5dil2	2.5	SNV
184	mis_chr3_179234297_A_G	PIK3CA H1047R	TRUE	RTP0801	OpX	LotA	10021409D_1_E_0	SS5dil2	2.5	SNV
185	mis_chr7_140753336_A_T	BRAF V600E	TRUE	RTP0801	OpX	LotA	10021411D_4_A_1	SS5dil3	1.66667	SNV
186	mis_chr7_55181378_C_T	EGFR T790M	TRUE	RTP0801	OpX	LotA	10021411D_4_A_1	SS5dil3	1.66667	SNV
187	ins_chr7_55181319_-_GGT	EGFR D770_N771insG	TRUE	RTP0801	OpX	LotA	10021411D_4_A_1	SS5dil3	1.66667	indel
188	del_chr7_55174773_GAATTAAGAGAAGCA_-	EGFR E746_A750delELREA	TRUE	RTP0801	OpX	LotA	10021411D_4_A_1	SS5dil3	1.66667	indel
189	mis_chr4_54733155_A_T	KIT D816V	TRUE	RTP0801	OpX	LotA	10021411D_4_A_1	SS5dil3	1.66667	SNV
190	mis_chr12_25245350_C_T	KRAS G12D	TRUE	RTP0801	OpX	LotA	10021411D_4_A_1	SS5dil3	1.66667	SNV
191	mis_chr1_114713908_T_C	NRAS Q61R	TRUE	RTP0801	OpX	LotA	10021411D_4_A_1	SS5dil3	1.66667	SNV
192	mis_chr3_179234297_A_G	PIK3CA H1047R	TRUE	RTP0801	OpX	LotA	10021411D_4_A_1	SS5dil3	1.66667	SNV
193	mis_chr7_140753336_A_T	BRAF V600E	TRUE	RTP0801	OpX	LotA	10021413D_4_B_1	SS5dil4	1.25	SNV
194	mis_chr7_55181378_C_T	EGFR T790M	TRUE	RTP0801	OpX	LotA	10021413D_4_B_1	SS5dil4	1.25	SNV
195	ins_chr7_55181319_-_GGT	EGFR D770_N771insG	FALSE	RTP0801	OpX	LotA	10021413D_4_B_1	SS5dil4	1.25	indel
196	del_chr7_55174773_GAATTAAGAGAAGCA_-	EGFR E746_A750delELREA	TRUE	RTP0801	OpX	LotA	10021413D_4_B_1	SS5dil4	1.25	indel
197	mis_chr4_54733155_A_T	KIT D816V	TRUE	RTP0801	OpX	LotA	10021413D_4_B_1	SS5dil4	1.25	SNV
198	mis_chr12_25245350_C_T	KRAS G12D	TRUE	RTP0801	OpX	LotA	10021413D_4_B_1	SS5dil4	1.25	SNV
199	mis_chr1_114713908_T_C	NRAS Q61R	TRUE	RTP0801	OpX	LotA	10021413D_4_B_1	SS5dil4	1.25	SNV
200	mis_chr3_179234297_A_G	PIK3CA H1047R	TRUE	RTP0801	OpX	LotA	10021413D_4_B_1	SS5dil4	1.25	SNV
201	mis_chr7_140753336_A_T	BRAF V600E	TRUE	RTP0801	OpX	LotA	10021406D_1_C_0	SS0-6	0.6	SNV
202	mis_chr7_55181378_C_T	EGFR T790M	TRUE	RTP0801	OpX	LotA	10021406D_1_C_0	SS0-6	0.6	SNV
203	ins_chr7_55181319_-_GGT	EGFR D770_N771insG	TRUE	RTP0801	OpX	LotA	10021406D_1_C_0	SS0-6	0.6	indel
204	del_chr7_55174773_GAATTAAGAGAAGCA_-	EGFR E746_A750delELREA	TRUE	RTP0801	OpX	LotA	10021406D_1_C_0	SS0-6	0.6	indel
205	mis_chr4_54733155_A_T	KIT D816V	TRUE	RTP0801	OpX	LotA	10021406D_1_C_0	SS0-6	0.6	SNV
206	mis_chr12_25245350_C_T	KRAS G12D	TRUE	RTP0801	OpX	LotA	10021406D_1_C_0	SS0-6	0.6	SNV
207	mis_chr1_114713908_T_C	NRAS Q61R	TRUE	RTP0801	OpX	LotA	10021406D_1_C_0	SS0-6	0.6	SNV
208	mis_chr3_179234297_A_G	PIK3CA H1047R	TRUE	RTP0801	OpX	LotA	10021406D_1_C_0	SS0-6	0.6	SNV
209	mis_chr2_29220829_G_T	ALK F1174L	TRUE	RTP0801	OpX	LotA	10021151_4_E_1	TruQ2-1-3-High	1.66667	SNV
210	mis_chr7_140753336_A_T	BRAF V600E	TRUE	RTP0801	OpX	LotA	10021151_4_E_1	TruQ2-1-3-High	8	SNV
211	mis_chr7_140753336_A_C	BRAF V600G	TRUE	RTP0801	OpX	LotA	10021151_4_E_1	TruQ2-1-3-High	1.33333	SNV
212	mis_chr7_55174014_G_A	EGFR G719S	TRUE	RTP0801	OpX	LotA	10021151_4_E_1	TruQ2-1-3-High	17	SNV
213	mis_chr7_55191822_T_G	EGFR L858R	TRUE	RTP0801	OpX	LotA	10021151_4_E_1	TruQ2-1-3-High	1.33333	SNV
214	mis_chr10_121520163_G_C	FGFR2 S252W	TRUE	RTP0801	OpX	LotA	10021151_4_E_1	TruQ2-1-3-High	1.33333	SNV
215	mis_chr9_77794572_T_A	GNAQ Q209L	TRUE	RTP0801	OpX	LotA	10021151_4_E_1	TruQ2-1-3-High	1.66667	SNV
216	mis_chr15_90088702_C_T	IDH2 R140Q	TRUE	RTP0801	OpX	LotA	10021151_4_E_1	TruQ2-1-3-High	1.66667	SNV
217	mis_chr12_25245350_C_A	KRAS G12V	TRUE	RTP0801	OpX	LotA	10021151_4_E_1	TruQ2-1-3-High	1.33333	SNV
218	mis_chr12_25245347_C_T	KRAS G13D	TRUE	RTP0801	OpX	LotA	10021151_4_E_1	TruQ2-1-3-High	25	SNV
219	mis_chr12_25227342_T_A	KRAS Q61L	TRUE	RTP0801	OpX	LotA	10021151_4_E_1	TruQ2-1-3-High	1.66667	SNV
220	mis_chr1_114713908_T_A	NRAS Q61L	TRUE	RTP0801	OpX	LotA	10021151_4_E_1	TruQ2-1-3-High	1.66667	SNV
221	mis_chr3_179218303_G_A	PIK3CA E545K	TRUE	RTP0801	OpX	LotA	10021151_4_E_1	TruQ2-1-3-High	1.66667	SNV
222	mis_chr3_179234297_A_G	PIK3CA H1047R	TRUE	RTP0801	OpX	LotA	10021151_4_E_1	TruQ2-1-3-High	30	SNV
223	mis_chr2_29220829_G_T	ALK F1174L	TRUE	RTP0801	OpX	LotA	10021153_4_F_1	TruQ2-1-4-High	1.25	SNV
224	mis_chr7_140753336_A_T	BRAF V600E	TRUE	RTP0801	OpX	LotA	10021153_4_F_1	TruQ2-1-4-High	8	SNV
225	mis_chr7_140753336_A_C	BRAF V600G	TRUE	RTP0801	OpX	LotA	10021153_4_F_1	TruQ2-1-4-High	1	SNV
226	mis_chr7_55174014_G_A	EGFR G719S	TRUE	RTP0801	OpX	LotA	10021153_4_F_1	TruQ2-1-4-High	17	SNV
227	mis_chr7_55191822_T_G	EGFR L858R	TRUE	RTP0801	OpX	LotA	10021153_4_F_1	TruQ2-1-4-High	1	SNV
228	mis_chr10_121520163_G_C	FGFR2 S252W	TRUE	RTP0801	OpX	LotA	10021153_4_F_1	TruQ2-1-4-High	1	SNV
229	mis_chr9_77794572_T_A	GNAQ Q209L	TRUE	RTP0801	OpX	LotA	10021153_4_F_1	TruQ2-1-4-High	1.25	SNV
230	mis_chr15_90088702_C_T	IDH2 R140Q	TRUE	RTP0801	OpX	LotA	10021153_4_F_1	TruQ2-1-4-High	1.25	SNV
231	mis_chr12_25245350_C_A	KRAS G12V	TRUE	RTP0801	OpX	LotA	10021153_4_F_1	TruQ2-1-4-High	1	SNV
232	mis_chr12_25245347_C_T	KRAS G13D	TRUE	RTP0801	OpX	LotA	10021153_4_F_1	TruQ2-1-4-High	25	SNV
233	mis_chr12_25227342_T_A	KRAS Q61L	TRUE	RTP0801	OpX	LotA	10021153_4_F_1	TruQ2-1-4-High	1.25	SNV
234	mis_chr1_114713908_T_A	NRAS Q61L	TRUE	RTP0801	OpX	LotA	10021153_4_F_1	TruQ2-1-4-High	1.25	SNV
235	mis_chr3_179218303_G_A	PIK3CA E545K	TRUE	RTP0801	OpX	LotA	10021153_4_F_1	TruQ2-1-4-High	1.25	SNV
236	mis_chr3_179234297_A_G	PIK3CA H1047R	TRUE	RTP0801	OpX	LotA	10021153_4_F_1	TruQ2-1-4-High	30	SNV
237	mis_chr2_29220829_G_T	ALK F1174L	TRUE	RTP0801	OpX	LotA	10021169_4_H_1	TQ2andTQ6-High	2.5	SNV
238	mis_chr7_140753336_A_T	BRAF V600E	TRUE	RTP0801	OpX	LotA	10021169_4_H_1	TQ2andTQ6-High	7	SNV
239	mis_chr7_140753336_A_C	BRAF V600G	TRUE	RTP0801	OpX	LotA	10021169_4_H_1	TQ2andTQ6-High	2	SNV
240	mis_chr7_140753337_C_T	BRAF V600M	TRUE	RTP0801	OpX	LotA	10021169_4_H_1	TQ2andTQ6-High	1	SNV
241	mis_chr7_140753336_AC_CT	BRAF V600R	TRUE	RTP0801	OpX	LotA	10021169_4_H_1	TQ2andTQ6-High	1	complex
242	mis_chr3_41224610_C_A	CTNNB1 S33Y	TRUE	RTP0801	OpX	LotA	10021169_4_H_1	TQ2andTQ6-High	25	SNV
243	del_chr7_55174772_GGAATTAAGAGAAGC_-	EGFR del746-A750	TRUE	RTP0801	OpX	LotA	10021169_4_H_1	TQ2andTQ6-High	0.5	indel
244	mis_chr7_55174014_G_A	EGFR G719S	TRUE	RTP0801	OpX	LotA	10021169_4_H_1	TQ2andTQ6-High	17	SNV
245	mis_chr7_55191822_T_G	EGFR L858R	TRUE	RTP0801	OpX	LotA	10021169_4_H_1	TQ2andTQ6-High	2	SNV
246	mis_chr7_55191831_T_A	EGFR L861Q	TRUE	RTP0801	OpX	LotA	10021169_4_H_1	TQ2andTQ6-High	1	SNV
247	mis_chr10_121520163_G_C	FGFR2 S252W	TRUE	RTP0801	OpX	LotA	10021169_4_H_1	TQ2andTQ6-High	2	SNV
248	mis_chr19_3118944_A_T	GNA11 Q209L	TRUE	RTP0801	OpX	LotA	10021169_4_H_1	TQ2andTQ6-High	1.5	SNV
249	mis_chr9_77794572_T_A	GNAQ Q209L	TRUE	RTP0801	OpX	LotA	10021169_4_H_1	TQ2andTQ6-High	2.5	SNV
250	mis_chr2_208248388_C_T	IDH1 R132H	TRUE	RTP0801	OpX	LotA	10021169_4_H_1	TQ2andTQ6-High	1	SNV
251	mis_chr15_90088702_C_T	IDH2 R140Q	TRUE	RTP0801	OpX	LotA	10021169_4_H_1	TQ2andTQ6-High	2.5	SNV
252	mis_chr15_90088606_C_T	IDH2 R172K	TRUE	RTP0801	OpX	LotA	10021169_4_H_1	TQ2andTQ6-High	1.5	SNV
253	mis_chr4_54733155_A_T	KIT D816V	TRUE	RTP0801	OpX	LotA	10021169_4_H_1	TQ2andTQ6-High	1.5	SNV
254	mis_chr12_25225628_C_T	KRAS A146T	TRUE	RTP0801	OpX	LotA	10021169_4_H_1	TQ2andTQ6-High	1.5	SNV
255	mis_chr12_25245351_C_A	KRAS G12C	TRUE	RTP0801	OpX	LotA	10021169_4_H_1	TQ2andTQ6-High	1.5	SNV
256	mis_chr12_25245351_C_T	KRAS G12S	TRUE	RTP0801	OpX	LotA	10021169_4_H_1	TQ2andTQ6-High	1.5	SNV
257	mis_chr12_25245350_C_A	KRAS G12V	TRUE	RTP0801	OpX	LotA	10021169_4_H_1	TQ2andTQ6-High	2.5	SNV
258	mis_chr12_25245347_C_T	KRAS G13D	TRUE	RTP0801	OpX	LotA	10021169_4_H_1	TQ2andTQ6-High	27	SNV
259	mis_chr12_25227341_T_G	KRAS Q61H	TRUE	RTP0801	OpX	LotA	10021169_4_H_1	TQ2andTQ6-High	1	SNV
260	mis_chr12_25227341_T_G	KRAS Q61H	TRUE	RTP0801	OpX	LotA	10021169_4_H_1	TQ2andTQ6-High	2.5	SNV
261	mis_chr7_116783374_T_G	MET Y1253D	TRUE	RTP0801	OpX	LotA	10021169_4_H_1	TQ2andTQ6-High	2	SNV
262	mis_chr1_114713907_T_A	NRAS Q61H	TRUE	RTP0801	OpX	LotA	10021169_4_H_1	TQ2andTQ6-High	1.5	SNV
263	mis_chr1_114713907_T_A	NRAS Q61L	TRUE	RTP0801	OpX	LotA	10021169_4_H_1	TQ2andTQ6-High	2.5	SNV
264	mis_chr1_114713908_T_C	NRAS Q61H	TRUE	RTP0801	OpX	LotA	10021169_4_H_1	TQ2andTQ6-High	1.5	SNV
265	mis_chr4_54285926_A_T	PDGFRA D842V	TRUE	RTP0801	OpX	LotA	10021169_4_H_1	TQ2andTQ6-High	2	SNV
266	mis_chr3_179218303_G_A	PIK3CA E545K	TRUE	RTP0801	OpX	LotA	10021169_4_H_1	TQ2andTQ6-High	2.5	SNV
267	mis_chr3_179218294_G_A	PIK3CA E542K	TRUE	RTP0801	OpX	LotA	10021169_4_H_1	TQ2andTQ6-High	2	SNV
268	mis_chr3_179234297_A_G	PIK3CA H1047R	TRUE	RTP0801	OpX	LotA	10021169_4_H_1	TQ2andTQ6-High	30	SNV
269	mis_chr2_29220829_G_T	ALK F1174L	TRUE	RTP0801	OpX	LotA	10021167_4_G_1	TQ2andTQ3-High	3	SNV
270	mis_chr7_140753336_A_T	BRAF V600E	TRUE	RTP0801	OpX	LotA	10021167_4_G_1	TQ2andTQ3-High	8	SNV
271	mis_chr7_140753337_C_T	BRAF V600M	TRUE	RTP0801	OpX	LotA	10021167_4_G_1	TQ2andTQ3-High	2	SNV
272	mis_chr7_140753336_A_C	BRAF V600G	TRUE	RTP0801	OpX	LotA	10021167_4_G_1	TQ2andTQ3-High	2	SNV
273	mis_chr7_55174014_G_A	EGFR G719S	TRUE	RTP0801	OpX	LotA	10021167_4_G_1	TQ2andTQ3-High	17	SNV
274	del_chr7_55174772_GGAATTAAGAGAAGC_-	EGFR del746-A750	TRUE	RTP0801	OpX	LotA	10021167_4_G_1	TQ2andTQ3-High	2	indel
275	mis_chr7_55191822_T_G	EGFR L858R	TRUE	RTP0801	OpX	LotA	10021167_4_G_1	TQ2andTQ3-High	2	SNV
276	mis_chr19_3118944_A_T	GNA11 Q209L	TRUE	RTP0801	OpX	LotA	10021167_4_G_1	TQ2andTQ3-High	3	SNV
277	mis_chr10_121520163_G_C	FGFR2 S252W	TRUE	RTP0801	OpX	LotA	10021167_4_G_1	TQ2andTQ3-High	2	SNV
278	mis_chr2_208248388_C_T	IDH1 R132H	TRUE	RTP0801	OpX	LotA	10021167_4_G_1	TQ2andTQ3-High	3	SNV
279	mis_chr9_77794572_T_A	GNAQ Q209L	TRUE	RTP0801	OpX	LotA	10021167_4_G_1	TQ2andTQ3-High	3	SNV
280	mis_chr12_25225628_C_T	KRAS A146T	TRUE	RTP0801	OpX	LotA	10021167_4_G_1	TQ2andTQ3-High	3	SNV
281	mis_chr15_90088702_C_T	IDH2 R140Q	TRUE	RTP0801	OpX	LotA	10021167_4_G_1	TQ2andTQ3-High	3	SNV
282	mis_chr12_25245351_C_T	KRAS G12S	TRUE	RTP0801	OpX	LotA	10021167_4_G_1	TQ2andTQ3-High	3	SNV
283	mis_chr12_25245350_C_A	KRAS G12V	TRUE	RTP0801	OpX	LotA	10021167_4_G_1	TQ2andTQ3-High	2	SNV
284	mis_chr12_25245347_C_T	KRAS G13D	TRUE	RTP0801	OpX	LotA	10021167_4_G_1	TQ2andTQ3-High	25	SNV
285	mis_chr12_25227342_T_A	KRAS Q61L	TRUE	RTP0801	OpX	LotA	10021167_4_G_1	TQ2andTQ3-High	3	SNV
286	mis_chr7_116783374_T_G	MET Y1253D	TRUE	RTP0801	OpX	LotA	10021167_4_G_1	TQ2andTQ3-High	2	SNV
287	mis_chr1_114713907_T_A	NRAS Q61H	TRUE	RTP0801	OpX	LotA	10021167_4_G_1	TQ2andTQ3-High	3	SNV
288	mis_chr1_114713908_T_A	NRAS Q61L	TRUE	RTP0801	OpX	LotA	10021167_4_G_1	TQ2andTQ3-High	3	SNV
289	mis_chr3_179218294_G_A	PIK3CA E542K	TRUE	RTP0801	OpX	LotA	10021167_4_G_1	TQ2andTQ3-High	3	SNV
290	mis_chr3_179218303_G_A	PIK3CA E545K	TRUE	RTP0801	OpX	LotA	10021167_4_G_1	TQ2andTQ3-High	3	SNV
291	mis_chr3_179234297_A_G	PIK3CA H1047R	TRUE	RTP0801	OpX	LotA	10021167_4_G_1	TQ2andTQ3-High	30	SNV
292	mis_chr7_140753336_A_T	BRAF V600E	TRUE	RTP0801	OpX	LotA	10021171_4_A_2	TQ3andTQ6-High	5.8	SNV
293	mis_chr7_140753337_C_T	BRAF V600M	TRUE	RTP0801	OpX	LotA	10021171_4_A_2	TQ3andTQ6-High	2.6	SNV
294	mis_chr7_140753336_AC_CT	BRAF V600R	TRUE	RTP0801	OpX	LotA	10021171_4_A_2	TQ3andTQ6-High	0.6	complex
295	mis_chr3_41224610_C_A	CTNNB1 S33Y	TRUE	RTP0801	OpX	LotA	10021171_4_A_2	TQ3andTQ6-High	22	SNV
296	del_chr7_55174772_GGAATTAAGAGAAGC_-	EGFR del746-A750	TRUE	RTP0801	OpX	LotA	10021171_4_A_2	TQ3andTQ6-High	1.9	indel
297	mis_chr7_55174014_G_A	EGFR G719S	TRUE	RTP0801	OpX	LotA	10021171_4_A_2	TQ3andTQ6-High	17.4	SNV
298	mis_chr7_55191831_T_A	EGFR L861Q	TRUE	RTP0801	OpX	LotA	10021171_4_A_2	TQ3andTQ6-High	1.2	SNV
299	mis_chr19_3118944_A_T	GNA11 Q209L	TRUE	RTP0801	OpX	LotA	10021171_4_A_2	TQ3andTQ6-High	5.5	SNV
300	mis_chr2_208248388_C_T	IDH1 R132H	TRUE	RTP0801	OpX	LotA	10021171_4_A_2	TQ3andTQ6-High	3.6	SNV
301	mis_chr15_90088606_C_T	IDH2 R172K	TRUE	RTP0801	OpX	LotA	10021171_4_A_2	TQ3andTQ6-High	1.2	SNV
302	mis_chr4_54733155_A_T	KIT D816V	TRUE	RTP0801	OpX	LotA	10021171_4_A_2	TQ3andTQ6-High	1.3	SNV
303	mis_chr12_25225628_C_T	KRAS A146T	TRUE	RTP0801	OpX	LotA	10021171_4_A_2	TQ3andTQ6-High	3	SNV
304	mis_chr12_25245351_C_A	KRAS G12C	TRUE	RTP0801	OpX	LotA	10021171_4_A_2	TQ3andTQ6-High	1.3	SNV
305	mis_chr12_25245351_C_T	KRAS G12S	TRUE	RTP0801	OpX	LotA	10021171_4_A_2	TQ3andTQ6-High	3.3	SNV
306	mis_chr12_25245347_C_T	KRAS G13D	TRUE	RTP0801	OpX	LotA	10021171_4_A_2	TQ3andTQ6-High	27.8	SNV
307	mis_chr12_25227341_T_G	KRAS Q61H	TRUE	RTP0801	OpX	LotA	10021171_4_A_2	TQ3andTQ6-High	1.2	SNV
308	mis_chr7_116783374_T_G	MET Y1253D	TRUE	RTP0801	OpX	LotA	10021171_4_A_2	TQ3andTQ6-High	6.4	SNV
309	mis_chr1_114713907_T_A	NRAS Q61H	TRUE	RTP0801	OpX	LotA	10021171_4_A_2	TQ3andTQ6-High	3.7	SNV
310	mis_chr1_114713908_T_C	NRAS Q61R	TRUE	RTP0801	OpX	LotA	10021171_4_A_2	TQ3andTQ6-High	1.3	SNV
311	mis_chr4_54285926_A_T	PDGFRA D842V	TRUE	RTP0801	OpX	LotA	10021171_4_A_2	TQ3andTQ6-High	1.2	SNV
312	mis_chr3_179218294_G_A	PIK3CA E542K	TRUE	RTP0801	OpX	LotA	10021171_4_A_2	TQ3andTQ6-High	2.7	SNV
313	mis_chr3_179234297_A_G	PIK3CA H1047R	TRUE	RTP0801	OpX	LotA	10021171_4_A_2	TQ3andTQ6-High	33.1	SNV
Section c - all contrived CNV samples
	code	mutation	call_made	runID	operator	lot	rep	sampleID	patientID	dilution.level	input.amount.copies.short	sampleSet
1	ERBB2_2X	ERBB2_2X	TRUE	2017-08-26_RTP0763	Op3	LotC	1	10024141_1_D_2	ERBB2-H-2X	2X	16000	LoD_Study
2	MET_1.25X	MET_1.25X	TRUE	2017-08-26_RTP0763	Op3	LotC	1	10024161_1_D_0	MET-H-1.25X	1.25X	16000	LoD_Study
3	MET_1.25X	MET_1.25X	FALSE	2017-08-26_RTP0763	Op3	LotC	1	10024210_4_B_0	MET-L-1.25X	1.25X	2000	LoD_Study
4	FGFR1_1.5X	FGFR1_1.5X	TRUE	2017-08-26_RTP0763	Op3	LotC	1	10024206_4_A_0	FGFR1-L-1.5X	1.5X	2000	LoD_Study
5	FGFR1_1.5X	FGFR1_1.5X	TRUE	2017-08-26_RTP0763	Op3	LotC	2	10024205_4_H_2	FGFR1-L-1.5X	1.5X	2000	LoD_Study
6	MET_1.25X	MET_1.25X	FALSE	2017-08-26_RTP0763	Op3	LotC	2	10024211_4_C_0	MET-L-1.25X	1.25X	2000	LoD_Study
7	EGFR_1.5X	EGFR_1.5X	TRUE	2017-08-26_RTP0763	Op3	LotC	1	10024185_4_H_1	EGFR-L-1.5X	1.5X	2000	LoD_Study
8	EGFR_2X	EGFR_2X	TRUE	2017-08-26_RTP0763	Op3	LotC	1	10024125_1_E_1	EGFR-H-2X	2X	16000	LoD_Study
9	EGFR_1.25X	EGFR_1.25X	TRUE	2017-08-26_RTP0763	Op3	LotC	1	10024181_4_G_1	EGFR-L-1.25X	1.25X	2000	LoD_Study
10	EGFR_1.25X	EGFR_1.25X	TRUE	2017-08-26_RTP0763	Op3	LotC	2	10024180_4_F_1	EGFR-L-1.25X	1.25X	2000	LoD_Study
11	FGFR1_1.5X	FGFR1_1.5X	TRUE	2017-08-26_RTP0763	Op3	LotC	1	10024150_1_G_2	FGFR1-H-1.5X	1.5X	16000	LoD_Study
12	FGFR1_1.5X	FGFR1_1.5X	TRUE	2017-08-26_RTP0763	Op3	LotC	2	10024151_1_H_2	FGFR1-H-1.5X	1.5X	16000	LoD_Study
13	FGFR1_2X	FGFR1_2X	TRUE	2017-08-26_RTP0763	Op3	LotC	1	10024155_1_A_0	FGFR1-H-2X	2X	16000	LoD_Study
14	ERBB2_1.25X	ERBB2_1.25X	FALSE	2017-08-26_RTP0763	Op3	LotC	1	10024191_4_C_2	ERBB2-L-1.25X	1.25X	2000	LoD_Study
15	ERBB2_1.25X	ERBB2_1.25X	FALSE	2017-08-26_RTP0763	Op3	LotC	2	10024190_4_B_2	ERBB2-L-1.25X	1.25X	2000	LoD_Study
16	EGFR_1.5X	EGFR_1.5X	TRUE	2017-08-26_RTP0763	Op3	LotC	2	10024186_4_A_2	EGFR-L-1.5X	1.5X	2000	LoD_Study
17	FGFR1_1.25X	FGFR1_1.25X	TRUE	2017-08-26_RTP0763	Op3	LotC	1	10024145_1_E_2	FGFR1-H-1.25X	1.25X	16000	LoD_Study
18	FGFR1_1.25X	FGFR1_1.25X	TRUE	2017-08-26_RTP0763	Op3	LotC	2	10024146_1_F_2	FGFR1-H-1.25X	1.25X	16000	LoD_Study
19	MET_1.5X	MET_1.5X	TRUE	2017-08-26_RTP0763	Op3	LotC	1	10024216_4_E_0	MET-L-1.5X	1.5X	2000	LoD_Study
20	ERBB2_2X	ERBB2_2X	TRUE	2017-08-26_RTP0763	Op3	LotC	2	10024140_1_C_2	ERBB2-H-2X	2X	16000	LoD_Study
21	MET_1.5X	MET_1.5X	TRUE	2017-08-26_RTP0763	Op3	LotC	1	10024165_1_E_0	MET-H-1.5X	1.5X	16000	LoD_Study
22	ERBB2_1.5X	ERBB2_1.5X	TRUE	2017-08-26_RTP0763	Op3	LotC	1	10024136_1_B_2	ERBB2-H-1.5X	1.5X	16000	LoD_Study
23	FGFR1_2X	FGFR1_2X	TRUE	2017-08-26_RTP0763	Op3	LotC	2	10024156_1_B_0	FGFR1-H-2X	2X	16000	LoD_Study
24	ERBB2_1.5X	ERBB2_1.5X	TRUE	2017-08-26_RTP0763	Op3	LotC	2	10024135_1_A_2	ERBB2-H-1.5X	1.5X	16000	LoD_Study
25	ERBB2_1.25X	ERBB2_1.25X	FALSE	2017-08-26_RTP0763	Op3	LotC	1	10024131_1_H_1	ERBB2-H-1.25X	1.25X	16000	LoD_Study
26	EGFR_1.5X	EGFR_1.5X	TRUE	2017-08-26_RTP0763	Op3	LotC	1	10024121_1_D_1	EGFR-H-1.5X	1.5X	16000	LoD_Study
27	EGFR_1.5X	EGFR_1.5X	TRUE	2017-08-26_RTP0763	Op3	LotC	2	10024120_1_C_1	EGFR-H-1.5X	1.5X	16000	LoD_Study
28	EGFR_1.25X	EGFR_1.25X	TRUE	2017-08-26_RTP0763	Op3	LotC	1	10024116_1_B_1	EGFR-H-1.25X	1.25X	16000	LoD_Study
29	FGFR1_1.25X	FGFR1_1.25X	FALSE	2017-08-26_RTP0763	Op3	LotC	1	10024201_4_G_2	FGFR1-L-1.25X	1.25X	2000	LoD_Study
30	FGFR1_1.25X	FGFR1_1.25X	FALSE	2017-08-26_RTP0763	Op3	LotC	2	10024200_4_F_2	FGFR1-L-1.25X	1.25X	2000	LoD_Study
31	EGFR_2X	EGFR_2X	TRUE	2017-08-26_RTP0763	Op3	LotC	2	10024126_1_F_1	EGFR-H-2X	2X	16000	LoD_Study
32	ERBB2_1.25X	ERBB2_1.25X	FALSE	2017-08-26_RTP0763	Op3	LotC	2	10024130_1_G_1	ERBB2-H-1.25X	1.25X	16000	LoD_Study
33	MET_1.5X	MET_1.5X	FALSE	2017-08-26_RTP0763	Op3	LotC	2	10024166_4_A_1	MET-H-1.5X	1.5X	16000	LoD_Study
34	MET_1.25X	MET_1.25X	TRUE	2017-08-26_RTP0763	Op3	LotC	2	10024160_1_C_0	MET-H-1.25X	1.25X	16000	LoD_Study
35	ERBB2_1.5X	ERBB2_1.5X	TRUE	2017-08-26_RTP0763	Op3	LotC	1	10024196_4_E_2	ERBB2-L-1.5X	1.5X	2000	LoD_Study
36	ERBB2_1.5X	ERBB2_1.5X	TRUE	2017-08-26_RTP0763	Op3	LotC	2	10024195_4_D_2	ERBB2-L-1.5X	1.5X	2000	LoD_Study
37	MET_2X	MET_2X	TRUE	2017-08-26_RTP0763	Op3	LotC	1	10024170_4_B_1	MET-H-2X	2X	16000	LoD_Study
38	MET_2X	MET_2X	TRUE	2017-08-26_RTP0763	Op3	LotC	2	10024171_4_C_1	MET-H-2X	2X	16000	LoD_Study
39	MET_1.5X	MET_1.5X	TRUE	2017-08-26_RTP0763	Op3	LotC	2	10024215_4_D_0	MET-L-1.5X	1.5X	2000	LoD_Study
40	EGFR_1.25X	EGFR_1.25X	TRUE	2017-08-26_RTP0763	Op3	LotC	2	10024115_1_A_1	EGFR-H-1.25X	1.25X	16000	LoD_Study
41	EGFR_2X	EGFR_2X	TRUE	2017-08-26_RTP0763	Op3	LotC	1	10024175_4_D_1	Combined-L-2X	2X	2000	LoD_Study
42	ERBB2_2X	ERBB2_2X	TRUE	2017-08-26_RTP0763	Op3	LotC	1	10024175_4_D_1	Combined-L-2X	2X	2000	LoD_Study
43	FGFR1_2X	FGFR1_2X	TRUE	2017-08-26_RTP0763	Op3	LotC	1	10024175_4_D_1	Combined-L-2X	2X	2000	LoD_Study
44	MET_2X	MET_2X	TRUE	2017-08-26_RTP0763	Op3	LotC	1	10024175_4_D_1	Combined-L-2X	2X	2000	LoD_Study
45	EGFR_2X	EGFR_2X	TRUE	2017-08-26_RTP0763	Op3	LotC	2	10024176_4_E_1	Combined-L-2X	2X	2000	LoD_Study
46	ERBB2_2X	ERBB2_2X	TRUE	2017-08-26_RTP0763	Op3	LotC	2	10024176_4_E_1	Combined-L-2X	2X	2000	LoD_Study
47	FGFR1_2X	FGFR1_2X	TRUE	2017-08-26_RTP0763	Op3	LotC	2	10024176_4_E_1	Combined-L-2X	2X	2000	LoD_Study
48	MET_2X	MET_2X	TRUE	2017-08-26_RTP0763	Op3	LotC	2	10024176_4_E_1	Combined-L-2X	2X	2000	LoD_Study
49	MET_2X	MET_2X	TRUE	2017-08-24_RTP0765	Op2	LotC	1	10024174_4_H_1	MET-H-2X	2X	16000	LoD_Study
50	MET_1.5X	MET_1.5X	TRUE	2017-08-24_RTP0765	Op2	LotC	1	10024169_4_G_1	MET-H-1.5X	1.5X	16000	LoD_Study
51	EGFR_2X	EGFR_2X	TRUE	2017-08-24_RTP0765	Op2	LotC	1	10024129_1_D_0	EGFR-H-2X	2X	16000	LoD_Study
52	FGFR1_2X	FGFR1_2X	TRUE	2017-08-24_RTP0765	Op2	LotC	1	10024159_4_E_1	FGFR1-H-2X	2X	16000	LoD_Study
53	MET_1.25X	MET_1.25X	TRUE	2017-08-24_RTP0765	Op2	LotC	1	10024164_4_F_1	MET-H-1.25X	1.25X	16000	LoD_Study
54	EGFR_1.5X	EGFR_1.5X	FALSE	2017-08-24_RTP0765	Op2	LotC	1	10024124_1_C_0	EGFR-H-1.5X	1.5X	16000	LoD_Study
55	EGFR_1.25X	EGFR_1.25X	FALSE	2017-08-24_RTP0765	Op2	LotC	1	10024119_1_B_0	EGFR-H-1.25X	1.25X	16000	LoD_Study
56	MET_2X	MET_2X	TRUE	2017-08-24_RTP0765	Op2	LotC	1	10024221_4_C_0	MET-2X	2X	2000	LoD_Study
57	FGFR1_1.5X	FGFR1_1.5X	TRUE	2017-08-24_RTP0765	Op2	LotC	1	10024154_4_D_1	FGFR1-H-1.5X	1.5X	16000	LoD_Study
58	FGFR1_1.25X	FGFR1_1.25X	TRUE	2017-08-24_RTP0765	Op2	LotC	1	10024149_4_C_1	FGFR1-H-1.25X	1.25X	16000	LoD_Study
59	ERBB2_2X	ERBB2_2X	TRUE	2017-08-24_RTP0765	Op2	LotC	1	10024144_4_B_1	ERBB2-H-2X	2X	16000	LoD_Study
60	MET_1.5X	MET_1.5X	TRUE	2017-08-24_RTP0765	Op2	LotC	1	10024219_4_A_0	MET-L-1.5X	1.5X	2000	LoD_Study
61	FGFR1_2X	FGFR1_2X	TRUE	2017-08-24_RTP0765	Op2	LotC	1	10024220_4_B_0	FGFR1-L-2X	2X	2000	LoD_Study
62	ERBB2_1.25X	ERBB2_1.25X	TRUE	2017-08-24_RTP0765	Op2	LotC	1	10024134_1_E_0	ERBB2-H-1.25X	1.25X	16000	LoD_Study
63	FGFR1_1.25X	FGFR1_1.25X	TRUE	2017-08-24_RTP0765	Op2	LotC	1	10024204_4_F_2	FGFR1-L-1.25X	1.25X	2000	LoD_Study
64	ERBB2_2X	ERBB2_2X	TRUE	2017-08-24_RTP0765	Op2	LotC	1	10024222_4_D_0	ERBB2-L-2X	2X	2000	LoD_Study
65	EGFR_2X	EGFR_2X	TRUE	2017-08-24_RTP0765	Op2	LotC	1	10024223_4_E_0	EGFR-L-2X	2X	2000	LoD_Study
66	ERBB2_1.25X	ERBB2_1.25X	TRUE	2017-08-24_RTP0765	Op2	LotC	1	10024194_4_D_2	ERBB2-L-1.25X	1.25X	2000	LoD_Study
67	ERBB2_1.5X	ERBB2_1.5X	TRUE	2017-08-24_RTP0765	Op2	LotC	1	10024199_4_E_2	ERBB2-L-1.5X	1.5X	2000	LoD_Study
68	MET_1.25X	MET_1.25X	TRUE	2017-08-24_RTP0765	Op2	LotC	1	10024214_4_H_2	MET-L-1.25X	1.25X	2000	LoD_Study
69	FGFR1_1.5X	FGFR1_1.5X	TRUE	2017-08-24_RTP0765	Op2	LotC	1	10024209_4_G_2	FGFR1-L-1.5X	1.5X	2000	LoD_Study
70	EGFR_1.25X	EGFR_1.25X	TRUE	2017-08-24_RTP0765	Op2	LotC	1	10024184_4_B_2	EGFR-L-1.25X	1.25X	2000	LoD_Study
71	EGFR_1.5X	EGFR_1.5X	TRUE	2017-08-24_RTP0765	Op2	LotC	1	10024189_4_C_2	EGFR-L-1.5X	1.5X	2000	LoD_Study
72	ERBB2_1.5X	ERBB2_1.5X	TRUE	2017-08-24_RTP0765	Op2	LotC	1	10024139_4_A_1	ERBB2-H-1.5X	1.5X	16000	LoD_Study
73	EGFR_2X	EGFR_2X	TRUE	2017-08-24_RTP0765	Op2	LotC	2	10024114_1_A_0	Combined-H-2X	2X	16000	LoD_Study
74	ERBB2_2X	ERBB2_2X	TRUE	2017-08-24_RTP0765	Op2	LotC	2	10024114_1_A_0	Combined-H-2X	2X	16000	LoD_Study
75	FGFR1_2X	FGFR1_2X	TRUE	2017-08-24_RTP0765	Op2	LotC	2	10024114_1_A_0	Combined-H-2X	2X	16000	LoD_Study
76	MET_2X	MET_2X	TRUE	2017-08-24_RTP0765	Op2	LotC	2	10024114_1_A_0	Combined-H-2X	2X	16000	LoD_Study
77	EGFR_2X	EGFR_2X	TRUE	2017-08-24_RTP0765	Op2	LotC	2	10024179_4_A_2	Combined-L-2X	2X	2000	LoD_Study
78	ERBB2_2X	ERBB2_2X	TRUE	2017-08-24_RTP0765	Op2	LotC	2	10024179_4_A_2	Combined-L-2X	2X	2000	LoD_Study
79	FGFR1_2X	FGFR1_2X	TRUE	2017-08-24_RTP0765	Op2	LotC	2	10024179_4_A_2	Combined-L-2X	2X	2000	LoD_Study
80	MET_2X	MET_2X	TRUE	2017-08-24_RTP0765	Op2	LotC	2	10024179_4_A_2	Combined-L-2X	2X	2000	LoD_Study
81	EGFR_1.5X	EGFR_1.5X	TRUE	2017-08-24_RTP0764	Op1	LotC	1	10024123_1_D_1	EGFR-H-1.5X	1.5X	16000	LoD_Study
82	MET_2X	MET_2X	TRUE	2017-08-24_RTP0764	Op1	LotC	1	10024173_4_C_1	MET-H-2X	2X	16000	LoD_Study
83	EGFR_1.5X	EGFR_1.5X	TRUE	2017-08-24_RTP0764	Op1	LotC	2	10024122_1_C_1	EGFR-H-1.5X	1.5X	16000	LoD_Study
84	EGFR_1.25X	EGFR_1.25X	TRUE	2017-08-24_RTP0764	Op1	LotC	1	10024118_1_B_1	EGFR-H-1.25X	1.25X	16000	LoD_Study
85	EGFR_1.25X	EGFR_1.25X	TRUE	2017-08-24_RTP0764	Op1	LotC	1	10024183_4_G_1	EGFR-L-1.25X	1.25X	2000	LoD_Study
86	EGFR_1.25X	EGFR_1.25X	FALSE	2017-08-24_RTP0764	Op1	LotC	2	10024182_4_F_1	EGFR-L-1.25X	1.25X	2000	LoD_Study
87	EGFR_1.5X	EGFR_1.5X	TRUE	2017-08-24_RTP0764	Op1	LotC	1	10024187_4_H_1	EGFR-L-1.5X	1.5X	2000	LoD_Study
88	ERBB2_2X	ERBB2_2X	TRUE	2017-08-24_RTP0764	Op1	LotC	1	10024142_1_C_2	ERBB2-H-2X	2X	16000	LoD_Study
89	EGFR_1.25X	EGFR_1.25X	TRUE	2017-08-24_RTP0764	Op1	LotC	2	10024117_1_A_1	EGFR-H-1.25X	1.25X	16000	LoD_Study
90	FGFR1_2X	FGFR1_2X	TRUE	2017-08-24_RTP0764	Op1	LotC	1	10024157_1_A_0	FGFR1-H-2X	2X	16000	LoD_Study
91	FGFR1_2X	FGFR1_2X	TRUE	2017-08-24_RTP0764	Op1	LotC	2	10024158_1_B_0	FGFR1-H-2X	2X	16000	LoD_Study
92	MET_1.25X	MET_1.25X	TRUE	2017-08-24_RTP0764	Op1	LotC	1	10024162_1_C_0	MET-H-1.25X	1.25X	16000	LoD_Study
93	MET_1.5X	MET_1.5X	TRUE	2017-08-24_RTP0764	Op1	LotC	1	10024217_4_D_0	MET-L-1.5X	1.5X	2000	LoD_Study
94	MET_1.25X	MET_1.25X	TRUE	2017-08-24_RTP0764	Op1	LotC	1	10024212_4_B_0	MET-L-1.25X	1.25X	2000	LoD_Study
95	MET_1.25X	MET_1.25X	FALSE	2017-08-24_RTP0764	Op1	LotC	2	10024213_4_C_0	MET-L-1.25X	1.25X	2000	LoD_Study
96	ERBB2_1.25X	ERBB2_1.25X	TRUE	2017-08-24_RTP0764	Op1	LotC	1	10024132_1_G_1	ERBB2-H-1.25X	1.25X	16000	LoD_Study
97	ERBB2_1.25X	ERBB2_1.25X	TRUE	2017-08-24_RTP0764	Op1	LotC	2	10024133_1_H_1	ERBB2-H-1.25X	1.25X	16000	LoD_Study
98	ERBB2_1.5X	ERBB2_1.5X	TRUE	2017-08-24_RTP0764	Op1	LotC	1	10024137_1_A_2	ERBB2-H-1.5X	1.5X	16000	LoD_Study
99	MET_1.25X	MET_1.25X	TRUE	2017-08-24_RTP0764	Op1	LotC	2	10024163_1_D_0	MET-H-1.25X	1.25X	16000	LoD_Study
100	MET_1.5X	MET_1.5X	TRUE	2017-08-24_RTP0764	Op1	LotC	1	10024167_1_E_0	MET-H-1.5X	1.5X	16000	LoD_Study
101	FGFR1_1.5X	FGFR1_1.5X	TRUE	2017-08-24_RTP0764	Op1	LotC	1	10024207_4_H_2	FGFR1-L-1.5X	1.5X	2000	LoD_Study
102	FGFR1_1.5X	FGFR1_1.5X	TRUE	2017-08-24_RTP0764	Op1	LotC	2	10024208_4_A_0	FGFR1-L-1.5X	1.5X	2000	LoD_Study
103	EGFR_2X	EGFR_2X	TRUE	2017-08-24_RTP0764	Op1	LotC	1	10024127_1_E_1	EGFR-H-2X	2X	16000	LoD_Study
104	EGFR_2X	EGFR_2X	TRUE	2017-08-24_RTP0764	Op1	LotC	2	10024128_1_F_1	EGFR-H-2X	2X	16000	LoD_Study
105	FGFR1_1.25X	FGFR1_1.25X	TRUE	2017-08-24_RTP0764	Op1	LotC	1	10024147_1_E_2	FGFR1-H-1.25X	1.25X	16000	LoD_Study
106	ERBB2_2X	ERBB2_2X	TRUE	2017-08-24_RTP0764	Op1	LotC	2	10024143_1_D_2	ERBB2-H-2X	2X	16000	LoD_Study
107	FGFR1_1.25X	FGFR1_1.25X	TRUE	2017-08-24_RTP0764	Op1	LotC	2	10024148_1_F_2	FGFR1-H-1.25X	1.25X	16000	LoD_Study
108	FGFR1_1.25X	FGFR1_1.25X	FALSE	2017-08-24_RTP0764	Op1	LotC	1	10024203_4_G_2	FGFR1-L-1.25X	1.25X	2000	LoD_Study
109	FGFR1_1.25X	FGFR1_1.25X	FALSE	2017-08-24_RTP0764	Op1	LotC	2	10024202_4_F_2	FGFR1-L-1.25X	1.25X	2000	LoD_Study
110	ERBB2_1.5X	ERBB2_1.5X	TRUE	2017-08-24_RTP0764	Op1	LotC	1	10024198_4_E_2	ERBB2-L-1.5X	1.5X	2000	LoD_Study
111	FGFR1_1.5X	FGFR1_1.5X	TRUE	2017-08-24_RTP0764	Op1	LotC	1	10024153_1_H_2	FGFR1-H-1.5X	1.5X	16000	LoD_Study
112	FGFR1_1.5X	FGFR1_1.5X	TRUE	2017-08-24_RTP0764	Op1	LotC	2	10024152_1_G_2	FGFR1-H-1.5X	1.5X	16000	LoD_Study
113	MET_1.5X	MET_1.5X	TRUE	2017-08-24_RTP0764	Op1	LotC	2	10024218_4_E_0	MET-L-1.5X	1.5X	2000	LoD_Study
114	ERBB2_1.5X	ERBB2_1.5X	TRUE	2017-08-24_RTP0764	Op1	LotC	2	10024138_1_B_2	ERBB2-H-1.5X	1.5X	16000	LoD_Study
115	ERBB2_1.25X	ERBB2_1.25X	TRUE	2017-08-24_RTP0764	Op1	LotC	1	10024192_4_B_2	ERBB2-L-1.25X	1.25X	2000	LoD_Study
116	EGFR_1.5X	EGFR_1.5X	TRUE	2017-08-24_RTP0764	Op1	LotC	2	10024188_4_A_2	EGFR-L-1.5X	1.5X	2000	LoD_Study
117	ERBB2_1.5X	ERBB2_1.5X	TRUE	2017-08-24_RTP0764	Op1	LotC	2	10024197_4_D_2	ERBB2-L-1.5X	1.5X	2000	LoD_Study
118	ERBB2_1.25X	ERBB2_1.25X	TRUE	2017-08-24_RTP0764	Op1	LotC	2	10024193_4_C_2	ERBB2-L-1.25X	1.25X	2000	LoD_Study
119	MET_1.5X	MET_1.5X	TRUE	2017-08-24_RTP0764	Op1	LotC	2	10024168_4_A_1	MET-H-1.5X	1.5X	16000	LoD_Study
120	MET_2X	MET_2X	TRUE	2017-08-24_RTP0764	Op1	LotC	2	10024172_4_B_1	MET-H-2X	2X	16000	LoD_Study
121	EGFR_2X	EGFR_2X	TRUE	2017-08-24_RTP0764	Op1	LotC	1	10024177_4_D_1	Combined-L-2X	2X	2000	LoD_Study
122	ERBB2_2X	ERBB2_2X	TRUE	2017-08-24_RTP0764	Op1	LotC	1	10024177_4_D_1	Combined-L-2X	2X	2000	LoD_Study
123	FGFR1_2X	FGFR1_2X	TRUE	2017-08-24_RTP0764	Op1	LotC	1	10024177_4_D_1	Combined-L-2X	2X	2000	LoD_Study
124	MET_2X	MET_2X	TRUE	2017-08-24_RTP0764	Op1	LotC	1	10024177_4_D_1	Combined-L-2X	2X	2000	LoD_Study
125	EGFR_2X	EGFR_2X	TRUE	2017-08-24_RTP0764	Op1	LotC	2	10024178_4_E_1	Combined-L-2X	2X	2000	LoD_Study
126	ERBB2_2X	ERBB2_2X	TRUE	2017-08-24_RTP0764	Op1	LotC	2	10024178_4_E_1	Combined-L-2X	2X	2000	LoD_Study
127	FGFR1_2X	FGFR1_2X	TRUE	2017-08-24_RTP0764	Op1	LotC	2	10024178_4_E_1	Combined-L-2X	2X	2000	LoD_Study
128	MET_2X	MET_2X	TRUE	2017-08-24_RTP0764	Op1	LotC	2	10024178_4_E_1	Combined-L-2X	2X	2000	LoD_Study
129	MET_1.25X	MET_1.25X	TRUE	2017-06-17_RTP0601	Op3	LotA	1	8-MET-H-1-25X_1_H_2	MET-H1.25X	1.25X	16000	LoD_Study
130	EGFR_2X	EGFR_2X	TRUE	2017-06-17_RTP0601	Op3	LotA	1	8-EGFR-H-2X_1_G_2	EGFR-H2X	2X	16000	LoD_Study
131	FGFR1_1.5X	FGFR1_1.5X	TRUE	2017-06-17_RTP0601	Op3	LotA	1	8-FGFR1-L-1-5X_1_D_0	FGFR1-L1.5X	1.5X	2000	LoD_Study
132	ERBB2_1.25X	ERBB2_1.25X	FALSE	2017-06-17_RTP0601	Op3	LotA	1	8-ERBB2-L-1-25X_1_E_0	ERBB2-L1.25X	1.25X	2000	LoD_Study
133	ERBB2_1.5X	ERBB2_1.5X	TRUE	2017-06-17_RTP0601	Op3	LotA	1	8-ERBB2-L-1-5X_4_A_1	ERBB2-L1.5X	1.5X	2000	LoD_Study
134	MET_1.25X	MET_1.25X	FALSE	2017-06-17_RTP0601	Op3	LotA	1	8-MET-L-1-25X_4_D_1	MET-L1.25X	1.25X	2000	LoD_Study
135	MET_1.5X	MET_1.5X	TRUE	2017-06-17_RTP0601	Op3	LotA	1	8-MET-L-1-5X_4_E_1	MET-L1.5X	1.5X	2000	LoD_Study
136	MET_2X	MET_2X	TRUE	2017-06-17_RTP0601	Op3	LotA	1	8-MET-H-2X_1_B_0	MET-H2X	2X	16000	LoD_Study
137	FGFR1_1.25X	FGFR1_1.25X	FALSE	2017-06-17_RTP0601	Op3	LotA	1	8-FGFR1-L-1-25X_1_C_0	FGFR1-L1.25X	1.25X	2000	LoD_Study
138	MET_1.5X	MET_1.5X	TRUE	2017-06-17_RTP0601	Op3	LotA	1	8-MET-H-1-5X_1_A_0	MET-H1.5X	1.5X	16000	LoD_Study
139	FGFR1_1.5X	FGFR1_1.5X	TRUE	2017-06-17_RTP0601	Op3	LotA	1	7-FGFR1-H-1-5X_4_H_1	FGFR1-H1.5X	1.5X	16000	LoD_Study
140	FGFR1_1.25X	FGFR1_1.25X	FALSE	2017-06-17_RTP0601	Op3	LotA	1	7-FGFR1-H-1-25X_4_G_1	FGFR1-H1.25X	1.25X	16000	LoD_Study
141	ERBB2_1.25X	ERBB2_1.25X	FALSE	2017-06-17_RTP0601	Op3	LotA	2	7-ERBB2-L-1-25X_4_E_0	ERBB2-L1.25X	1.25X	2000	LoD_Study
142	ERBB2_1.5X	ERBB2_1.5X	TRUE	2017-06-17_RTP0601	Op3	LotA	2	7-ERBB2-L-1-5X_1_A_1	ERBB2-L1.5X	1.5X	2000	LoD_Study
143	EGFR_1.25X	EGFR_1.25X	TRUE	2017-06-17_RTP0601	Op3	LotA	1	8-EGFR-L-1-25X_4_B_1	EGFR-L1.25X	1.25X	2000	LoD_Study
144	EGFR_1.25X	EGFR_1.25X	TRUE	2017-06-17_RTP0601	Op3	LotA	2	7-EGFR-L-1-25X_1_B_1	EGFR-L1.25X	1.25X	2000	LoD_Study
145	EGFR_1.5X	EGFR_1.5X	TRUE	2017-06-17_RTP0601	Op3	LotA	1	8-EGFR-L-1-5X_4_C_1	EGFR-L1.5X	1.5X	2000	LoD_Study
146	MET_2X	MET_2X	TRUE	2017-06-17_RTP0601	Op3	LotA	2	7-MET-H-2X_4_B_0	MET-H2X	2X	16000	LoD_Study
147	MET_1.25X	MET_1.25X	TRUE	2017-06-17_RTP0601	Op3	LotA	2	7-MET-L-1-25X_1_D_1	MET-L1.25X	1.25X	2000	LoD_Study
148	FGFR1_2X	FGFR1_2X	TRUE	2017-06-17_RTP0601	Op3	LotA	1	7-FGFR1-H-2X_4_A_2	FGFR1-H2X	2X	16000	LoD_Study
149	ERBB2_1.25X	ERBB2_1.25X	FALSE	2017-06-17_RTP0601	Op3	LotA	1	7-ERBB2-H-1-25X_4_B_2	ERBB2-H1.25X	1.25X	16000	LoD_Study
150	EGFR_1.5X	EGFR_1.5X	TRUE	2017-06-17_RTP0601	Op3	LotA	2	7-EGFR-L-1-5X_1_C_1	EGFR-L1.5X	1.5X	2000	LoD_Study
151	FGFR1_1.25X	FGFR1_1.25X	FALSE	2017-06-17_RTP0601	Op3	LotA	2	7-FGFR1-L-1-25X_4_C_0	FGFR1-L1.25X	1.25X	2000	LoD_Study
152	FGFR1_1.5X	FGFR1_1.5X	TRUE	2017-06-17_RTP0601	Op3	LotA	2	7-FGFR1-L-1-5X_4_D_0	FGFR1-L1.5X	1.5X	2000	LoD_Study
153	FGFR1_1.5X	FGFR1_1.5X	TRUE	2017-06-17_RTP0601	Op3	LotA	2	8-FGFR1-H-1-5X_1_H_1	FGFR1-H1.5X	1.5X	16000	LoD_Study
154	ERBB2_1.5X	ERBB2_1.5X	TRUE	2017-06-17_RTP0601	Op3	LotA	1	7-ERBB2-H-1-5X_4_C_2	ERBB2-H1.5X	1.5X	16000	LoD_Study
155	FGFR1_1.25X	FGFR1_1.25X	TRUE	2017-06-17_RTP0601	Op3	LotA	2	8-FGFR1-H-1-25X_1_G_1	FGFR1-H1.25X	1.25X	16000	LoD_Study
156	MET_1.5X	MET_1.5X	TRUE	2017-06-17_RTP0601	Op3	LotA	2	7-MET-L-1-5X_1_E_1	MET-L1.5X	1.5X	2000	LoD_Study
157	MET_1.25X	MET_1.25X	TRUE	2017-06-17_RTP0601	Op3	LotA	2	7-MET-H-1-25X_4_H_2	MET-H1.25X	1.25X	16000	LoD_Study
158	FGFR1_2X	FGFR1_2X	TRUE	2017-06-17_RTP0601	Op3	LotA	2	8-FGFR1-H-2X_1_A_2	FGFR1-H2X	2X	16000	LoD_Study
159	MET_1.5X	MET_1.5X	TRUE	2017-06-17_RTP0601	Op3	LotA	2	7-MET-H-1-5X_4_A_0	MET-H1.5X	1.5X	16000	LoD_Study
160	ERBB2_2X	ERBB2_2X	TRUE	2017-06-17_RTP0601	Op3	LotA	1	8-ERBB2-H-2X_1_D_2	ERBB2-H2X	2X	16000	LoD_Study
161	ERBB2_1.5X	ERBB2_1.5X	TRUE	2017-06-17_RTP0601	Op3	LotA	2	8-ERBB2-H-1-5X_1_C_2	ERBB2-H1.5X	1.5X	16000	LoD_Study
162	ERBB2_1.25X	ERBB2_1.25X	TRUE	2017-06-17_RTP0601	Op3	LotA	2	8-ERBB2-H-1-25X_1_B_2	ERBB2-H1.25X	1.25X	16000	LoD_Study
163	EGFR_2X	EGFR_2X	TRUE	2017-06-17_RTP0601	Op3	LotA	2	7-EGFR-H-2X_4_G_2	EGFR-H2X	2X	16000	LoD_Study
164	EGFR_1.5X	EGFR_1.5X	TRUE	2017-06-17_RTP0601	Op3	LotA	1	7-EGFR-H-1-5X_4_F_2	EGFR-H1.5X	1.5X	16000	LoD_Study
165	EGFR_1.25X	EGFR_1.25X	TRUE	2017-06-17_RTP0601	Op3	LotA	1	7-EGFR-H-1-25X_4_E_2	EGFR-H1.25X	1.25X	16000	LoD_Study
166	EGFR_1.5X	EGFR_1.5X	TRUE	2017-06-17_RTP0601	Op3	LotA	2	8-EGFR-H-1-5X_1_F_2	EGFR-H1.5X	1.5X	16000	LoD_Study
167	EGFR_1.25X	EGFR_1.25X	TRUE	2017-06-17_RTP0601	Op3	LotA	2	8-EGFR-H-1-25X_1_E_2	EGFR-H1.25X	1.25X	16000	LoD_Study
168	ERBB2_2X	ERBB2_2X	TRUE	2017-06-17_RTP0601	Op3	LotA	2	7-ERBB2-H-2X_4_D_2	ERBB2-H2X	2X	16000	LoD_Study
169	EGFR_2X	EGFR_2X	TRUE	2017-06-17_RTP0601	Op3	LotA	1	7-Combined-L-2X_1_F_1	Combined-L2X	2X	2000	LoD_Study
170	ERBB2_2X	ERBB2_2X	TRUE	2017-06-17_RTP0601	Op3	LotA	1	7-Combined-L-2X_1_F_1	Combined-L2X	2X	2000	LoD_Study
171	FGFR1_2X	FGFR1_2X	TRUE	2017-06-17_RTP0601	Op3	LotA	1	7-Combined-L-2X_1_F_1	Combined-L2X	2X	2000	LoD_Study
172	MET_2X	MET_2X	TRUE	2017-06-17_RTP0601	Op3	LotA	1	7-Combined-L-2X_1_F_1	Combined-L2X	2X	2000	LoD_Study
173	EGFR_2X	EGFR_2X	TRUE	2017-06-17_RTP0601	Op3	LotA	2	8-Combined-L-2X_4_F_1	Combined-L2X	2X	2000	LoD_Study
174	ERBB2_2X	ERBB2_2X	TRUE	2017-06-17_RTP0601	Op3	LotA	2	8-Combined-L-2X_4_F_1	Combined-L2X	2X	2000	LoD_Study
175	FGFR1_2X	FGFR1_2X	TRUE	2017-06-17_RTP0601	Op3	LotA	2	8-Combined-L-2X_4_F_1	Combined-L2X	2X	2000	LoD_Study
176	MET_2X	MET_2X	TRUE	2017-06-17_RTP0601	Op3	LotA	2	8-Combined-L-2X_4_F_1	Combined-L2X	2X	2000	LoD_Study
177	ERBB2_1.25X	ERBB2_1.25X	TRUE	2017-05-26_RTP0504	Op2	LotA	1	5-ERBB2-L-1-25XD_1_B_2	ERBB2-L1.25X	1.25X	2000	LoD_Study
178	ERBB2_2X	ERBB2_2X	TRUE	2017-05-26_RTP0504	Op2	LotA	1	5-ERBB2-H-2XD_1_A_2	ERBB2-H2X	2X	16000	LoD_Study
179	ERBB2_1.5X	ERBB2_1.5X	TRUE	2017-05-26_RTP0504	Op2	LotA	1	5-ERBB2-H-1-5XD_1_H_1	ERBB2-H1.5X	1.5X	16000	LoD_Study
180	FGFR1_1.25X	FGFR1_1.25X	TRUE	2017-05-26_RTP0504	Op2	LotA	1	5-FGFR1-H-1-25XD_1_D_2	FGFR1-H1.25X	1.25X	16000	LoD_Study
181	ERBB2_1.5X	ERBB2_1.5X	TRUE	2017-05-26_RTP0504	Op2	LotA	1	6-ERBB2-L-1-5XD_4_C_2	ERBB2-L1.5X	1.5X	2000	LoD_Study
182	FGFR1_1.25X	FGFR1_1.25X	TRUE	2017-05-26_RTP0504	Op2	LotA	2	6-FGFR1-H-1-25XD_4_D_2	FGFR1-H1.25X	1.25X	16000	LoD_Study
183	EGFR_1.25X	EGFR_1.25X	TRUE	2017-05-26_RTP0504	Op2	LotA	1	6-EGFR-H-1-25XD_4_B_1	EGFR-H1.25X	1.25X	16000	LoD_Study
184	MET_1.5X	MET_1.5X	TRUE	2017-05-26_RTP0504	Op2	LotA	1	5-MET-H-1-5XD_1_B_0	MET-H1.5X	1.5X	16000	LoD_Study
185	FGFR1_1.5X	FGFR1_1.5X	TRUE	2017-05-26_RTP0504	Op2	LotA	1	5-FGFR1-H-1-5XD_1_E_2	FGFR1-H1.5X	1.5X	16000	LoD_Study
186	FGFR1_1.25X	FGFR1_1.25X	FALSE	2017-05-26_RTP0504	Op2	LotA	1	5-FGFR1-L-1-25XD_1_G_2	FGFR1-L1.25X	1.25X	2000	LoD_Study
187	FGFR1_1.5X	FGFR1_1.5X	TRUE	2017-05-26_RTP0504	Op2	LotA	1	6-FGFR1-L-1-5XD_4_H_2	FGFR1-L1.5X	1.5X	2000	LoD_Study
188	FGFR1_1.25X	FGFR1_1.25X	TRUE	2017-05-26_RTP0504	Op2	LotA	2	6-FGFR1-L-1-25XD_4_G_2	FGFR1-L1.25X	1.25X	2000	LoD_Study
189	FGFR1_2X	FGFR1_2X	TRUE	2017-05-26_RTP0504	Op2	LotA	1	6-FGFR1-H-2XD_4_F_2	FGFR1-H2X	2X	16000	LoD_Study
190	MET_1.25X	MET_1.25X	TRUE	2017-05-26_RTP0504	Op2	LotA	1	6-MET-H-1-25XD_4_A_0	MET-H1.25X	1.25X	16000	LoD_Study
191	MET_2X	MET_2X	TRUE	2017-05-26_RTP0504	Op2	LotA	1	6-MET-H-2XD_4_C_0	MET-H2X	2X	16000	LoD_Study
192	MET_1.5X	MET_1.5X	TRUE	2017-05-26_RTP0504	Op2	LotA	2	6-MET-H-1-5XD_4_B_0	MET-H1.5X	1.5X	16000	LoD_Study
193	EGFR_1.5X	EGFR_1.5X	TRUE	2017-05-26_RTP0504	Op2	LotA	1	5-EGFR-H-1-5XD_1_C_1	EGFR-H1.5X	1.5X	16000	LoD_Study
194	FGFR1_2X	FGFR1_2X	TRUE	2017-05-26_RTP0504	Op2	LotA	2	5-FGFR1-H-2XD_1_F_2	FGFR1-H2X	2X	16000	LoD_Study
195	MET_1.5X	MET_1.5X	TRUE	2017-05-26_RTP0504	Op2	LotA	1	5-MET-L-1-5XD_1_E_0	MET-L1.5X	1.5X	2000	LoD_Study
196	MET_1.25X	MET_1.25X	TRUE	2017-05-26_RTP0504	Op2	LotA	1	5-MET-L-1-25XD_1_D_0	MET-L1.25X	1.25X	2000	LoD_Study
197	MET_1.5X	MET_1.5X	TRUE	2017-05-26_RTP0504	Op2	LotA	2	6-MET-L-1-5XD_4_E_0	MET-L1.5X	1.5X	2000	LoD_Study
198	MET_1.25X	MET_1.25X	TRUE	2017-05-26_RTP0504	Op2	LotA	2	6-MET-L-1-25XD_4_D_0	MET-L1.25X	1.25X	2000	LoD_Study
199	MET_1.25X	MET_1.25X	TRUE	2017-05-26_RTP0504	Op2	LotA	2	5-MET-H-1-25XD_1_A_0	MET-H1.25X	1.25X	16000	LoD_Study
200	EGFR_2X	EGFR_2X	TRUE	2017-05-26_RTP0504	Op2	LotA	1	6-EGFR-H-2XD_4_D_1	EGFR-H2X	2X	16000	LoD_Study
201	FGFR1_1.5X	FGFR1_1.5X	TRUE	2017-05-26_RTP0504	Op2	LotA	2	5-FGFR1-L-1-5XD_1_H_2	FGFR1-L1.5X	1.5X	2000	LoD_Study
202	EGFR_1.5X	EGFR_1.5X	TRUE	2017-05-26_RTP0504	Op2	LotA	2	6-EGFR-H-1-5XD_4_C_1	EGFR-H1.5X	1.5X	16000	LoD_Study
203	EGFR_1.25X	EGFR_1.25X	TRUE	2017-05-26_RTP0504	Op2	LotA	2	5-EGFR-H-1-25XD_1_B_1	EGFR-H1.25X	1.25X	16000	LoD_Study
204	ERBB2_1.25X	ERBB2_1.25X	TRUE	2017-05-26_RTP0504	Op2	LotA	2	6-ERBB2-L-1-25XD_4_B_2	ERBB2-L1.25X	1.25X	2000	LoD_Study
205	ERBB2_2X	ERBB2_2X	TRUE	2017-05-26_RTP0504	Op2	LotA	2	6-ERBB2-H-2XD_4_A_2	ERBB2-H2X	2X	16000	LoD_Study
206	MET_2X	MET_2X	TRUE	2017-05-26_RTP0504	Op2	LotA	2	5-MET-H-2XD_1_C_0	MET-H2X	2X	16000	LoD_Study
207	FGFR1_1.5X	FGFR1_1.5X	TRUE	2017-05-26_RTP0504	Op2	LotA	2	6-FGFR1-H-1-5XD_4_E_2	FGFR1-H1.5X	1.5X	16000	LoD_Study
208	ERBB2_1.5X	ERBB2_1.5X	TRUE	2017-05-26_RTP0504	Op2	LotA	2	6-ERBB2-H-1-5XD_4_H_1	ERBB2-H1.5X	1.5X	16000	LoD_Study
209	ERBB2_1.25X	ERBB2_1.25X	TRUE	2017-05-26_RTP0504	Op2	LotA	1	6-ERBB2-H-1-25XD_4_G_1	ERBB2-H1.25X	1.25X	16000	LoD_Study
210	EGFR_1.5X	EGFR_1.5X	TRUE	2017-05-26_RTP0504	Op2	LotA	1	5-EGFR-L-1-5XD_1_F_1	EGFR-L1.5X	1.5X	2000	LoD_Study
211	EGFR_1.25X	EGFR_1.25X	TRUE	2017-05-26_RTP0504	Op2	LotA	1	5-EGFR-L-1-25XD_1_E_1	EGFR-L1.25X	1.25X	2000	LoD_Study
212	ERBB2_1.25X	ERBB2_1.25X	TRUE	2017-05-26_RTP0504	Op2	LotA	2	5-ERBB2-H-1-25XD_1_G_1	ERBB2-H1.25X	1.25X	16000	LoD_Study
213	EGFR_1.5X	EGFR_1.5X	TRUE	2017-05-26_RTP0504	Op2	LotA	2	6-EGFR-L-1-5XD_4_F_1	EGFR-L1.5X	1.5X	2000	LoD_Study
214	EGFR_1.25X	EGFR_1.25X	TRUE	2017-05-26_RTP0504	Op2	LotA	2	6-EGFR-L-1-25XD_4_E_1	EGFR-L1.25X	1.25X	2000	LoD_Study
215	ERBB2_1.5X	ERBB2_1.5X	TRUE	2017-05-26_RTP0504	Op2	LotA	2	5-ERBB2-L-1-5XD_1_C_2	ERBB2-L1.5X	1.5X	2000	LoD_Study
216	EGFR_2X	EGFR_2X	TRUE	2017-05-26_RTP0504	Op2	LotA	2	5-EGFR-H-2XD_1_D_1	EGFR-H2X	2X	16000	LoD_Study
217	EGFR_2X	EGFR_2X	TRUE	2017-05-26_RTP0504	Op2	LotA	1	5-Combined-L-2XD_1_A_1	Combined-L2X	2X	2000	LoD_Study
218	ERBB2_2X	ERBB2_2X	TRUE	2017-05-26_RTP0504	Op2	LotA	1	5-Combined-L-2XD_1_A_1	Combined-L2X	2X	2000	LoD_Study
219	FGFR1_2X	FGFR1_2X	TRUE	2017-05-26_RTP0504	Op2	LotA	1	5-Combined-L-2XD_1_A_1	Combined-L2X	2X	2000	LoD_Study
220	MET_2X	MET_2X	TRUE	2017-05-26_RTP0504	Op2	LotA	1	5-Combined-L-2XD_1_A_1	Combined-L2X	2X	2000	LoD_Study
221	EGFR_2X	EGFR_2X	TRUE	2017-05-26_RTP0504	Op2	LotA	2	6-Combined-L-2XD_4_A_1	Combined-L2X	2X	2000	LoD_Study
222	ERBB2_2X	ERBB2_2X	TRUE	2017-05-26_RTP0504	Op2	LotA	2	6-Combined-L-2XD_4_A_1	Combined-L2X	2X	2000	LoD_Study
223	FGFR1_2X	FGFR1_2X	TRUE	2017-05-26_RTP0504	Op2	LotA	2	6-Combined-L-2XD_4_A_1	Combined-L2X	2X	2000	LoD_Study
224	MET_2X	MET_2X	TRUE	2017-05-26_RTP0504	Op2	LotA	2	6-Combined-L-2XD_4_A_1	Combined-L2X	2X	2000	LoD_Study
225	FGFR1_1.25X	FGFR1_1.25X	TRUE	2017-05-26_RTP0503	Op1	LotA	1	4-FGFR1-L-1-25XD_3_G_2	FGFR1-L1.25X	1.25X	2000	LoD_Study
226	ERBB2_1.25X	ERBB2_1.25X	TRUE	2017-05-26_RTP0503	Op1	LotA	1	4-ERBB2-L-1-25XD_3_B_2	ERBB2-L1.25X	1.25X	2000	LoD_Study
227	ERBB2_1.5X	ERBB2_1.5X	TRUE	2017-05-26_RTP0503	Op1	LotA	1	4-ERBB2-L-1-5XD_3_C_2	ERBB2-L1.5X	1.5X	2000	LoD_Study
228	FGFR1_1.25X	FGFR1_1.25X	FALSE	2017-05-26_RTP0503	Op1	LotA	1	4-FGFR1-H-1-25XD_3_D_2	FGFR1-H1.25X	1.25X	16000	LoD_Study
229	MET_2X	MET_2X	TRUE	2017-05-26_RTP0503	Op1	LotA	1	3-MET-H-2XD_2_C_0	MET-H2X	2X	16000	LoD_Study
230	MET_1.25X	MET_1.25X	TRUE	2017-05-26_RTP0503	Op1	LotA	1	3-MET-H-1-25XD_2_A_0	MET-H1.25X	1.25X	16000	LoD_Study
231	MET_1.5X	MET_1.5X	TRUE	2017-05-26_RTP0503	Op1	LotA	1	3-MET-H-1-5XD_2_B_0	MET-H1.5X	1.5X	16000	LoD_Study
232	FGFR1_2X	FGFR1_2X	TRUE	2017-05-26_RTP0503	Op1	LotA	1	4-FGFR1-H-2XD_3_F_2	FGFR1-H2X	2X	16000	LoD_Study
233	FGFR1_1.5X	FGFR1_1.5X	TRUE	2017-05-26_RTP0503	Op1	LotA	1	4-FGFR1-H-1-5XD_3_E_2	FGFR1-H1.5X	1.5X	16000	LoD_Study
234	FGFR1_1.5X	FGFR1_1.5X	TRUE	2017-05-26_RTP0503	Op1	LotA	1	4-FGFR1-L-1-5XD_3_H_2	FGFR1-L1.5X	1.5X	2000	LoD_Study
235	MET_1.25X	MET_1.25X	TRUE	2017-05-26_RTP0503	Op1	LotA	2	4-MET-H-1-25XD_3_A_0	MET-H1.25X	1.25X	16000	LoD_Study
236	EGFR_1.25X	EGFR_1.25X	TRUE	2017-05-26_RTP0503	Op1	LotA	1	4-EGFR-H-1-25XD_3_B_1	EGFR-H1.25X	1.25X	16000	LoD_Study
237	MET_1.5X	MET_1.5X	TRUE	2017-05-26_RTP0503	Op1	LotA	1	3-MET-L-1-5XD_2_E_0	MET-L1.5X	1.5X	2000	LoD_Study
238	MET_1.25X	MET_1.25X	TRUE	2017-05-26_RTP0503	Op1	LotA	1	3-MET-L-1-25XD_2_D_0	MET-L1.25X	1.25X	2000	LoD_Study
239	EGFR_1.25X	EGFR_1.25X	TRUE	2017-05-26_RTP0503	Op1	LotA	2	3-EGFR-H-1-25XD_2_B_1	EGFR-H1.25X	1.25X	16000	LoD_Study
240	EGFR_1.5X	EGFR_1.5X	TRUE	2017-05-26_RTP0503	Op1	LotA	1	3-EGFR-H-1-5XD_2_C_1	EGFR-H1.5X	1.5X	16000	LoD_Study
241	ERBB2_1.5X	ERBB2_1.5X	TRUE	2017-05-26_RTP0503	Op1	LotA	2	3-ERBB2-L-1-5XD_2_C_2	ERBB2-L1.5X	1.5X	2000	LoD_Study
242	ERBB2_1.25X	ERBB2_1.25X	TRUE	2017-05-26_RTP0503	Op1	LotA	1	4-ERBB2-H-1-25XD_3_G_1	ERBB2-H1.25X	1.25X	16000	LoD_Study
243	EGFR_1.25X	EGFR_1.25X	TRUE	2017-05-26_RTP0503	Op1	LotA	1	4-EGFR-L-1-25XD_3_E_1	EGFR-L1.25X	1.25X	2000	LoD_Study
244	EGFR_1.5X	EGFR_1.5X	TRUE	2017-05-26_RTP0503	Op1	LotA	1	4-EGFR-L-1-5XD_3_F_1	EGFR-L1.5X	1.5X	2000	LoD_Study
245	FGFR1_1.5X	FGFR1_1.5X	TRUE	2017-05-26_RTP0503	Op1	LotA	2	3-FGFR1-H-1-5XD_2_E_2	FGFR1-H1.5X	1.5X	16000	LoD_Study
246	MET_1.25X	MET_1.25X	TRUE	2017-05-26_RTP0503	Op1	LotA	2	4-MET-L-1-25XD_3_D_0	MET-L1.25X	1.25X	2000	LoD_Study
247	MET_1.5X	MET_1.5X	TRUE	2017-05-26_RTP0503	Op1	LotA	2	4-MET-L-1-5XD_3_E_0	MET-L1.5X	1.5X	2000	LoD_Study
248	EGFR_1.5X	EGFR_1.5X	TRUE	2017-05-26_RTP0503	Op1	LotA	2	3-EGFR-L-1-5XD_2_F_1	EGFR-L1.5X	1.5X	2000	LoD_Study
249	EGFR_1.25X	EGFR_1.25X	TRUE	2017-05-26_RTP0503	Op1	LotA	2	3-EGFR-L-1-25XD_2_E_1	EGFR-L1.25X	1.25X	2000	LoD_Study
250	EGFR_2X	EGFR_2X	TRUE	2017-05-26_RTP0503	Op1	LotA	1	3-EGFR-H-2XD_2_D_1	EGFR-H2X	2X	16000	LoD_Study
251	ERBB2_2X	ERBB2_2X	TRUE	2017-05-26_RTP0503	Op1	LotA	1	4-ERBB2-H-2XD_3_A_2	ERBB2-H2X	2X	16000	LoD_Study
252	FGFR1_1.5X	FGFR1_1.5X	TRUE	2017-05-26_RTP0503	Op1	LotA	2	3-FGFR1-L-1-5XD_2_H_2	FGFR1-L1.5X	1.5X	2000	LoD_Study
253	ERBB2_1.5X	ERBB2_1.5X	TRUE	2017-05-26_RTP0503	Op1	LotA	1	4-ERBB2-H-1-5XD_3_H_1	ERBB2-H1.5X	1.5X	16000	LoD_Study
254	MET_2X	MET_2X	TRUE	2017-05-26_RTP0503	Op1	LotA	2	4-MET-H-2XD_3_C_0	MET-H2X	2X	16000	LoD_Study
255	MET_1.5X	MET_1.5X	TRUE	2017-05-26_RTP0503	Op1	LotA	2	4-MET-H-1-5XD_3_B_0	MET-H1.5X	1.5X	16000	LoD_Study
256	ERBB2_1.25X	ERBB2_1.25X	TRUE	2017-05-26_RTP0503	Op1	LotA	2	3-ERBB2-H-1-25XD_2_G_1	ERBB2-H1.25X	1.25X	16000	LoD_Study
257	ERBB2_1.5X	ERBB2_1.5X	TRUE	2017-05-26_RTP0503	Op1	LotA	2	3-ERBB2-H-1-5XD_2_H_1	ERBB2-H1.5X	1.5X	16000	LoD_Study
258	FGFR1_1.25X	FGFR1_1.25X	TRUE	2017-05-26_RTP0503	Op1	LotA	2	3-FGFR1-L-1-25XD_2_G_2	FGFR1-L1.25X	1.25X	2000	LoD_Study
259	FGFR1_2X	FGFR1_2X	TRUE	2017-05-26_RTP0503	Op1	LotA	2	3-FGFR1-H-2XD_2_F_2	FGFR1-H2X	2X	16000	LoD_Study
260	ERBB2_2X	ERBB2_2X	TRUE	2017-05-26_RTP0503	Op1	LotA	2	3-ERBB2-H-2XD_2_A_2	ERBB2-H2X	2X	16000	LoD_Study
261	ERBB2_1.25X	ERBB2_1.25X	TRUE	2017-05-26_RTP0503	Op1	LotA	2	3-ERBB2-L-1-25XD_2_B_2	ERBB2-L1.25X	1.25X	2000	LoD_Study
262	FGFR1_1.25X	FGFR1_1.25X	TRUE	2017-05-26_RTP0503	Op1	LotA	2	3-FGFR1-H-1-25XD_2_D_2	FGFR1-H1.25X	1.25X	16000	LoD_Study
263	EGFR_1.5X	EGFR_1.5X	TRUE	2017-05-26_RTP0503	Op1	LotA	2	4-EGFR-H-1-5XD_3_C_1	EGFR-H1.5X	1.5X	16000	LoD_Study
264	EGFR_2X	EGFR_2X	TRUE	2017-05-26_RTP0503	Op1	LotA	2	4-EGFR-H-2XD_3_D_1	EGFR-H2X	2X	16000	LoD_Study
265	EGFR_2X	EGFR_2X	TRUE	2017-05-26_RTP0503	Op1	LotA	1	3-Combined-L-2XD_2_A_1	Combined-L2X	2X	2000	LoD_Study
266	ERBB2_2X	ERBB2_2X	TRUE	2017-05-26_RTP0503	Op1	LotA	1	3-Combined-L-2XD_2_A_1	Combined-L2X	2X	2000	LoD_Study
267	FGFR1_2X	FGFR1_2X	TRUE	2017-05-26_RTP0503	Op1	LotA	1	3-Combined-L-2XD_2_A_1	Combined-L2X	2X	2000	LoD_Study
268	MET_2X	MET_2X	TRUE	2017-05-26_RTP0503	Op1	LotA	1	3-Combined-L-2XD_2_A_1	Combined-L2X	2X	2000	LoD_Study
269	EGFR_2X	EGFR_2X	TRUE	2017-05-26_RTP0503	Op1	LotA	2	4-Combined-L-2XD_3_A_1	Combined-L2X	2X	2000	LoD_Study
270	ERBB2_2X	ERBB2_2X	TRUE	2017-05-26_RTP0503	Op1	LotA	2	4-Combined-L-2XD_3_A_1	Combined-L2X	2X	2000	LoD_Study
271	FGFR1_2X	FGFR1_2X	TRUE	2017-05-26_RTP0503	Op1	LotA	2	4-Combined-L-2XD_3_A_1	Combined-L2X	2X	2000	LoD_Study
272	MET_2X	MET_2X	TRUE	2017-05-26_RTP0503	Op1	LotA	2	4-Combined-L-2XD_3_A_1	Combined-L2X	2X	2000	LoD_Study
280	MET_5X	MET_5X	TRUE	2017-08-18_RTP0757	#N/A	LotC	1	10022703_1_H_1	MET-5X	5X	2000	Exteneded PPA and ReportableRange_Study
282	MET_50X	MET_50X	TRUE	2017-08-18_RTP0757	#N/A	LotC	1	10024085_4_B_1	MET-50X	50X	2000	Exteneded PPA and ReportableRange_Study
303	MET_2X	MET_2X	TRUE	2017-08-18_RTP0757	#N/A	LotC	1	10024093_4_B_2	MET-2X	2X	2000	Exteneded PPA and ReportableRange_Study
275	MET_25X	MET_25X	TRUE	2017-08-18_RTP0757	#N/A	LotC	1	10022711_1_H_2	MET-25X	25X	2000	Exteneded PPA and ReportableRange_Study
276	MET_25X	MET_25X	TRUE	2017-08-18_RTP0757	#N/A	LotC	2	10024101_4_B_0	MET-25X	25X	2000	Exteneded PPA and ReportableRange_Study
292	MET_5X	MET_5X	TRUE	2017-08-18_RTP0757	#N/A	LotC	2	10022699_1_D_1	MET-2-5X	5X	2000	Exteneded PPA and ReportableRange_Study
294	MET_25X	MET_25X	TRUE	2017-08-18_RTP0757	#N/A	LotC	3	10024089_4_F_1	MET-2-25X	25X	2000	Exteneded PPA and ReportableRange_Study
284	MET_10X	MET_10X	TRUE	2017-08-18_RTP0757	#N/A	LotC	1	10022707_1_D_2	MET-10X	10X	2000	Exteneded PPA and ReportableRange_Study
306	MET_1.75X	MET_1.75X	TRUE	2017-08-18_RTP0757	#N/A	LotC	1	10024097_4_F_2	MET-1.75X	1.75X	2000	Exteneded PPA and ReportableRange_Study
297	FGFR1_5X	FGFR1_5X	TRUE	2017-08-18_RTP0757	#N/A	LotC	2	10022701_1_F_1	FGFR1-5X	5X	2000	Exteneded PPA and ReportableRange_Study
289	FGFR1_50X	FGFR1_50X	TRUE	2017-08-18_RTP0757	#N/A	LotC	1	10024083_1_E_0	FGFR1-50X	50X	2000	Exteneded PPA and ReportableRange_Study
283	FGFR1_2X	FGFR1_2X	TRUE	2017-08-18_RTP0757	#N/A	LotC	1	10024091_4_H_1	FGFR1-2X	2X	2000	Exteneded PPA and ReportableRange_Study
301	FGFR1_25X	FGFR1_25X	TRUE	2017-08-18_RTP0757	#N/A	LotC	2	10022709_1_F_2	FGFR1-25X	25X	2000	Exteneded PPA and ReportableRange_Study
307	FGFR1_25X	FGFR1_25X	TRUE	2017-08-18_RTP0757	#N/A	LotC	3	10024099_4_H_2	FGFR1-25X	25X	2000	Exteneded PPA and ReportableRange_Study
290	FGFR1_5X	FGFR1_5X	TRUE	2017-08-18_RTP0757	#N/A	LotC	1	10022697_1_B_1	FGFR1-2-5X	5X	2000	Exteneded PPA and ReportableRange_Study
287	FGFR1_25X	FGFR1_25X	TRUE	2017-08-18_RTP0757	#N/A	LotC	1	10024087_4_D_1	FGFR1-2-25X	25X	2000	Exteneded PPA and ReportableRange_Study
286	FGFR1_10X	FGFR1_10X	TRUE	2017-08-18_RTP0757	#N/A	LotC	1	10022705_1_B_2	FGFR1-10X	10X	2000	Exteneded PPA and ReportableRange_Study
278	FGFR1_1.75X	FGFR1_1.75X	FALSE	2017-08-18_RTP0757	#N/A	LotC	1	10024095_4_D_2	FGFR1-1.75X	1.75X	2000	Exteneded PPA and ReportableRange_Study
281	ERBB2_5X	ERBB2_5X	TRUE	2017-08-18_RTP0757	#N/A	LotC	1	10022702_1_G_1	ERBB2-5X	5X	2000	Exteneded PPA and ReportableRange_Study
300	ERBB2_50X	ERBB2_50X	TRUE	2017-08-18_RTP0757	#N/A	LotC	1	10024084_4_A_1	ERBB2-50X	50X	2000	Exteneded PPA and ReportableRange_Study
299	ERBB2_2X	ERBB2_2X	TRUE	2017-08-18_RTP0757	#N/A	LotC	1	10024092_4_A_2	ERBB2-2X	2X	2000	Exteneded PPA and ReportableRange_Study
273	ERBB2_25X	ERBB2_25X	TRUE	2017-08-18_RTP0757	#N/A	LotC	1	10022710_1_G_2	ERBB2-25X	25X	2000	Exteneded PPA and ReportableRange_Study
277	ERBB2_25X	ERBB2_25X	TRUE	2017-08-18_RTP0757	#N/A	LotC	2	10024100_4_A_0	ERBB2-25X	25X	2000	Exteneded PPA and ReportableRange_Study
291	ERBB2_5X	ERBB2_5X	TRUE	2017-08-18_RTP0757	#N/A	LotC	2	10022698_1_C_1	ERBB2-2-5X	5X	2000	Exteneded PPA and ReportableRange_Study
295	ERBB2_25X	ERBB2_25X	TRUE	2017-08-18_RTP0757	#N/A	LotC	3	10024088_4_E_1	ERBB2-2-25X	25X	2000	Exteneded PPA and ReportableRange_Study
285	ERBB2_10X	ERBB2_10X	TRUE	2017-08-18_RTP0757	#N/A	LotC	1	10022706_1_C_2	ERBB2-10X	10X	2000	Exteneded PPA and ReportableRange_Study
305	ERBB2_1.75X	ERBB2_1.75X	TRUE	2017-08-18_RTP0757	#N/A	LotC	1	10024096_4_E_2	ERBB2-1.75X	1.75X	2000	Exteneded PPA and ReportableRange_Study
298	EGFR_5X	EGFR_5X	TRUE	2017-08-18_RTP0757	#N/A	LotC	2	10022700_1_E_1	EGFR-5X	5X	2000	Exteneded PPA and ReportableRange_Study
304	EGFR_50X	EGFR_50X	TRUE	2017-08-18_RTP0757	#N/A	LotC	1	10024082_1_D_0	EGFR-50X	50X	2000	Exteneded PPA and ReportableRange_Study
293	EGFR_2X	EGFR_2X	TRUE	2017-08-18_RTP0757	#N/A	LotC	1	10024090_4_G_1	EGFR-2X	2X	2000	Exteneded PPA and ReportableRange_Study
296	EGFR_25X	EGFR_25X	TRUE	2017-08-18_RTP0757	#N/A	LotC	2	10022708_1_E_2	EGFR-25X	25X	2000	Exteneded PPA and ReportableRange_Study
308	EGFR_25X	EGFR_25X	TRUE	2017-08-18_RTP0757	#N/A	LotC	3	10024098_4_G_2	EGFR-25X	25X	2000	Exteneded PPA and ReportableRange_Study
274	EGFR_5X	EGFR_5X	TRUE	2017-08-18_RTP0757	#N/A	LotC	1	10022696_1_A_1	EGFR-2-5X	5X	2000	Exteneded PPA and ReportableRange_Study
288	EGFR_25X	EGFR_25X	TRUE	2017-08-18_RTP0757	#N/A	LotC	1	10024086_4_C_1	EGFR-2-25X	25X	2000	Exteneded PPA and ReportableRange_Study
279	EGFR_10X	EGFR_10X	TRUE	2017-08-18_RTP0757	#N/A	LotC	1	10022704_1_A_2	EGFR-10X	10X	2000	Exteneded PPA and ReportableRange_Study
302	EGFR_1.75X	EGFR_1.75X	TRUE	2017-08-18_RTP0757	#N/A	LotC	1	10024094_4_C_2	EGFR-1.75X	1.75X	2000	Exteneded PPA and ReportableRange_Study
