# Supplementary material for: Analytical validation of a next generation sequencing liquid biopsy assay for high sensitivity broad molecular profiling
Source: PLoS One. 2018 Mar 15;13(3):e0193802. doi: 10.1371/journal.pone.0193802 (PMC5854321; doi:10.1371/journal.pone.0193802)
Supplement: S7 Table — (XLSX) [file pone.0193802.s007.xlsx]

## Sheet: Table S7
	Deletions									SeraCare target VAF (%) (top), as determined by SeraCare dPCR (below, orange) and by InVisionFirst (blue)
										0.02		0.01		0.005		0.0025		0.001
	Gene.name	code	Mutation.CDS	Mutation.AA	Mutation.Description	COSMIC.ID	COSMIC count	Deleted bases	Length	SeraCare2%	InVision2%	SeraCare1%	InVision1%	SeraCare0.5%	InVision0.5%	SeraCare0.25%	InVision0.25%	SeraCare0.1%	InVision0.1%*
	TP53	del_chr17_7673731_GGTGAGGCTCCCCTTTCTT_-	c.871_889del19	p.K291fs*48	Deletion - Frameshift	COSM44897	8	GGTGAGGCTCCCCTTTCTT	19	1.95	2.81667	0.91	1.35833	0.5	0.664881	NA	0.339881	NA	0.161806
	TP53	del_chr17_7674240_G_-	c.723delC	p.C242fs*5	Deletion - Frameshift	COSM2744618	47	G	1	2.19	2.4	1.07	1.22361	0.57	0.6125	NA	0.280903	NA	0.166667
	TP53	del_chr17_7674904_TC_-	c.626_627delGA	p.R209fs*6	Deletion - Frameshift	COSM392317	46	TC	2	2.46	2.4625	1.18	1.28889	0.62	0.686905	NA	0.345313	NA	0.194444
	TP53	del_chr17_7675066_GCAGCGCTCATGGTGGGG_-	c.529_546del18	p.P177_C182delPHHERC	Deletion - In frame	COSM43570	13	GCAGCGCTCATGGTGGGG	18	2.16	1.9125	1.13	0.951389	0.56	0.464286	NA	0.246429	NA	0.129687
	CTNNB1	del_chr3_41224645_TCT_-	c.133_135delTCT	p.S45del	Deletion - In frame	COSM6128	50	TCT	3	1.76	2.12813	1	1.08646	0.62	0.539881	NA	0.272619	NA	0.150347
	KIT	del_chr4_54727437_TGGAAGGTTGTTGAG_-	c.1669_1683del15	p.W557_E561del	Deletion - In frame	COSM1332	16	TGGAAGGTTGTTGAG	15	2	1.90833	1.06	0.980556	0.48	0.432738	NA	0.223684	NA	0.13125
	EGFR	del_chr7_55174772_GGAATTAAGAGAAGC_-	c.2235_2249del15	p.E746_A750delELREA	Deletion - In frame	COSM6223	1028	GGAATTAAGAGAAGC	15	1.97	1.75833	1.11	0.812963	0.63	0.447024	NA	0.196429	NA	0.128125
	PTEN	del_chr10_87961042_TACT_-	c.950_953delTACT	p.T319fs*1	Deletion - Frameshift	COSM4898	38	TACT	4	2.4	2.25208	1.15	1.04044	0.53	0.613095	NA	0.279375	NA	0.205
	MET	del_chr7_116771829_TTCTTTCTCTCTGTTTTAAGATCT_-			Deletion		Identified in sample	TTCTTTCTCTCTGTTTTAAGATCT	24	2.11	2.12708	1.03	1.17014	0.49	0.618155	NA	0.311012	NA	0.138889
								Average		2.11125	2.20482	1.07625	1.09283	0.56375	0.557664		0.273079		0.158416
										SeraCare target VAF (%) (top), as determined by SeraCare dPCR (below, orange) and by InVisionFirst (blue)
	Insertions									0.02		0.01		0.005		0.0025		0.001
	Gene.name	code	Mutation.CDS	Mutation.AA	Mutation.Description	COSMIC.ID	COSMIC count	Inserted bases	Length	SeraCare2%	InVision2%	SeraCare1%	InVision1%	SeraCare0.5%	InVision0.5%	SeraCare0.25%	InVision0.25%	SeraCare0.1%	InVision0.1%*
	KIT	ins_chr4_54726019_-_GCCTAT	c.1509_1510insGCCTAT	p.Y503_F504insAY	Insertion - In frame	COSM1326	143	GCCTAT	6	1.98	2.19167	0.91	1.04219	0.42	0.55	NA	0.266071	NA	0.172727
	ERBB2	ins_chr17_39724742_-_ATACGTGATGGC	c.2324_2325ins12	p.775:A/AYVMA	In frame insertion	COSM20959	54	ATACGTGATGGC	12	2.2	1.97604	1.09	0.973264	0.56	0.489435	NA	0.246429	NA	0.133333
	TP53	ins_chr17_7674917_-_G	c.613_614insC	p.Y205fs*4	Insertion - Frameshift	COSM1716967	24	G	1	1.97	2.61667	1.17	1.22986	0.57	0.613988	NA	0.325962	NA	0.175
	TP53	ins_chr17_7674248_-_A	c.714_715insT	p.N239fs*1	Insertion - Frameshift	COSM69195	20	A	1	1.82	2.00833	0.96	0.948611	0.56	0.50625	NA	0.256641	NA	0.26875
	EGFR	ins_chr7_55181328_-_AACCCCCAC	c.2319_2320insAACCCCCAC	p.H773_V774insNPH	Insertion - In frame	COSM12381	11	AACCCCCAC	9	1.85	1.575	0.97	0.792361	0.44	0.392857	NA	0.157432	NA	0.12
	EGFR	ins_chr7_55181316_-_GCCAGCGTG	c.2307_2308insGCCAGCGTG	p.V769_D770insASV	Insertion - In frame	COSM12376	10	GCCAGCGTG	9	1.88	0.954167	0.99	0.491667	0.49	0.254167	NA	0.126515	NA	0.0930556
	BRAF	ins_chr7_140753338_-_TAC			Insertion - In frame			TAC	3	1.96	2.75208	1.17	1.41285	0.53	0.683333	NA	0.330208	NA	0.164931
	EGFR	ins_chr7_55181319_-_GGT	c.2310_2311insGGT	p.D770_N771insG	Insertion - In frame	COSM12378	8	GGT	3	1.66	2.06667	1.02	1.02083	0.56	0.499107	NA	0.270122	NA	0.167308
	TP53	ins_chr17_7675048_-_AC						AC	2	2.2	2.18125	1.31	1.10208	0.67	0.562202	NA	0.279573	NA	0.20625
								Average		1.94667	2.03576	1.06556	1.00152	0.533333	0.505704		0.250995		0.166817
	* Averages only include called mutations. Therefore the apparent slight over estimation at the 0.1% VAF dilution is because mutations just below our detection threshold are not used in this calculation.
