# Supplementary material for: Analytical validation of a next generation sequencing liquid biopsy assay for high sensitivity broad molecular profiling
Source: PLoS One. 2018 Mar 15;13(3):e0193802. doi: 10.1371/journal.pone.0193802 (PMC5854321; doi:10.1371/journal.pone.0193802)
Supplement: S8 Table — (XLSX) [file pone.0193802.s008.xlsx]

## Sheet: Table S8
Dilution Level	Sensitivity (%)
0.02	100
0.01	99.07
0.005	100
0.0025	92.46
0.001	72.22
