# Supplementary material for: Analytical validation of a next generation sequencing liquid biopsy assay for high sensitivity broad molecular profiling
Source: PLoS One. 2018 Mar 15;13(3):e0193802. doi: 10.1371/journal.pone.0193802 (PMC5854321; doi:10.1371/journal.pone.0193802)
Supplement: S9 Table — DNA input (as assessed by dPCR) and detected variant allele fraction (VAF) are both described. (XLSX) [file pone.0193802.s009.xlsx]

## Sheet: Table S9
	code	mutation	call_made	runID	operator	lot	rep	sampleID	patientID	dilution.level	DNA input per library prep (amplifiable copies)	sampleSet	VAF (%)
1	ins_chr7_55181319_-_GGT	ins_chr7_55181319_-_GGT	TRUE	2017-06-07_RTP0565	Op1	LotA	1	10019270_2_G_2	InDel_2-0	2.0%	16000	INDEL-A	2.6875
2	ins_chr7_140753338_-_TAC	ins_chr7_140753338_-_TAC	TRUE	2017-06-07_RTP0565	Op1	LotA	1	10019270_2_G_2	InDel_2-0	2.0%	16000	INDEL-A	2.69375
3	ins_chr17_7675048_-_AC	ins_chr17_7675048_-_AC	TRUE	2017-06-07_RTP0565	Op1	LotA	1	10019270_2_G_2	InDel_2-0	2.0%	16000	INDEL-A	2.2875
4	ins_chr17_39724742_-_ATACGTGATGGC	ins_chr17_39724742_-_ATACGTGATGGC	TRUE	2017-06-07_RTP0565	Op1	LotA	1	10019270_2_G_2	InDel_2-0	2.0%	16000	INDEL-A	1.7
5	ins_chr7_55181328_-_AACCCCCAC	ins_chr7_55181328_-_AACCCCCAC	TRUE	2017-06-07_RTP0565	Op1	LotA	1	10019270_2_G_2	InDel_2-0	2.0%	16000	INDEL-A	1.475
6	ins_chr7_55181317_-_CCAGCGTGG	ins_chr7_55181317_-_CCAGCGTGG	TRUE	2017-06-07_RTP0565	Op1	LotA	1	10019270_2_G_2	InDel_2-0	2.0%	16000	INDEL-A	0.875
7	ins_chr4_54726019_-_GCCTAT	ins_chr4_54726019_-_GCCTAT	TRUE	2017-06-07_RTP0565	Op1	LotA	1	10019270_2_G_2	InDel_2-0	2.0%	16000	INDEL-A	2.025
8	ins_chr17_7674917_-_G	ins_chr17_7674917_-_G	TRUE	2017-06-07_RTP0565	Op1	LotA	1	10019270_2_G_2	InDel_2-0	2.0%	16000	INDEL-A	2.3875
9	ins_chr17_7674249_-_A	ins_chr17_7674249_-_A	TRUE	2017-06-07_RTP0565	Op1	LotA	1	10019270_2_G_2	InDel_2-0	2.0%	16000	INDEL-A	1.8
10	del_chr7_55174772_GGAATTAAGAGAAGC_-	del_chr7_55174772_GGAATTAAGAGAAGC_-	TRUE	2017-06-07_RTP0565	Op1	LotA	1	10019270_2_G_2	InDel_2-0	2.0%	16000	INDEL-A	1.7375
11	del_chr7_116771829_TTCTTTCTCTCTGTTTTAAGATCT_-	del_chr7_116771829_TTCTTTCTCTCTGTTTTAAGATCT_-	TRUE	2017-06-07_RTP0565	Op1	LotA	1	10019270_2_G_2	InDel_2-0	2.0%	16000	INDEL-A	2.0875
12	del_chr4_54727437_TGGAAGGTTGTTGAG_-	del_chr4_54727437_TGGAAGGTTGTTGAG_-	TRUE	2017-06-07_RTP0565	Op1	LotA	1	10019270_2_G_2	InDel_2-0	2.0%	16000	INDEL-A	2.1875
13	del_chr3_41224645_TCT_-	del_chr3_41224645_TCT_-	TRUE	2017-06-07_RTP0565	Op1	LotA	1	10019270_2_G_2	InDel_2-0	2.0%	16000	INDEL-A	1.975
14	del_chr17_7675073_TCATGGTGGGGGCAGCGC_-	del_chr17_7675073_TCATGGTGGGGGCAGCGC_-	TRUE	2017-06-07_RTP0565	Op1	LotA	1	10019270_2_G_2	InDel_2-0	2.0%	16000	INDEL-A	2.05
15	del_chr17_7673732_GTGAGGCTCCCCTTTCTTG_-	del_chr17_7673732_GTGAGGCTCCCCTTTCTTG_-	TRUE	2017-06-07_RTP0565	Op1	LotA	1	10019270_2_G_2	InDel_2-0	2.0%	16000	INDEL-A	2.4375
16	del_chr10_87961047_ACTT_-	del_chr10_87961047_ACTT_-	TRUE	2017-06-07_RTP0565	Op1	LotA	1	10019270_2_G_2	InDel_2-0	2.0%	16000	INDEL-A	2.2
17	del_chr17_7674905_CT_-	del_chr17_7674905_CT_-	TRUE	2017-06-07_RTP0565	Op1	LotA	1	10019270_2_G_2	InDel_2-0	2.0%	16000	INDEL-A	2.45
18	del_chr17_7674241_G_-	del_chr17_7674241_G_-	TRUE	2017-06-07_RTP0565	Op1	LotA	1	10019270_2_G_2	InDel_2-0	2.0%	16000	INDEL-A	2.6375
19	ins_chr7_55181319_-_GGT	ins_chr7_55181319_-_GGT	TRUE	2017-06-07_RTP0565	Op1	LotA	1	10019300_2_C_0	InDel_1-0	1.0%	16000	INDEL-A	1.075
20	ins_chr7_140753338_-_TAC	ins_chr7_140753338_-_TAC	TRUE	2017-06-07_RTP0565	Op1	LotA	1	10019300_2_C_0	InDel_1-0	1.0%	16000	INDEL-A	1.21875
21	ins_chr17_7675048_-_AC	ins_chr17_7675048_-_AC	TRUE	2017-06-07_RTP0565	Op1	LotA	1	10019300_2_C_0	InDel_1-0	1.0%	16000	INDEL-A	1.125
22	ins_chr17_39724742_-_ATACGTGATGGC	ins_chr17_39724742_-_ATACGTGATGGC	TRUE	2017-06-07_RTP0565	Op1	LotA	1	10019300_2_C_0	InDel_1-0	1.0%	16000	INDEL-A	0.8625
23	ins_chr7_55181328_-_AACCCCCAC	ins_chr7_55181328_-_AACCCCCAC	TRUE	2017-06-07_RTP0565	Op1	LotA	1	10019300_2_C_0	InDel_1-0	1.0%	16000	INDEL-A	0.9125
24	ins_chr7_55181317_-_CCAGCGTGG	ins_chr7_55181317_-_CCAGCGTGG	TRUE	2017-06-07_RTP0565	Op1	LotA	1	10019300_2_C_0	InDel_1-0	1.0%	16000	INDEL-A	0.3875
25	ins_chr4_54726019_-_GCCTAT	ins_chr4_54726019_-_GCCTAT	TRUE	2017-06-07_RTP0565	Op1	LotA	1	10019300_2_C_0	InDel_1-0	1.0%	16000	INDEL-A	1.05
26	ins_chr17_7674917_-_G	ins_chr17_7674917_-_G	TRUE	2017-06-07_RTP0565	Op1	LotA	1	10019300_2_C_0	InDel_1-0	1.0%	16000	INDEL-A	1.2625
27	ins_chr17_7674249_-_A	ins_chr17_7674249_-_A	TRUE	2017-06-07_RTP0565	Op1	LotA	1	10019300_2_C_0	InDel_1-0	1.0%	16000	INDEL-A	1.1125
28	del_chr7_55174772_GGAATTAAGAGAAGC_-	del_chr7_55174772_GGAATTAAGAGAAGC_-	TRUE	2017-06-07_RTP0565	Op1	LotA	1	10019300_2_C_0	InDel_1-0	1.0%	16000	INDEL-A	0.76875
29	del_chr7_116771829_TTCTTTCTCTCTGTTTTAAGATCT_-	del_chr7_116771829_TTCTTTCTCTCTGTTTTAAGATCT_-	TRUE	2017-06-07_RTP0565	Op1	LotA	1	10019300_2_C_0	InDel_1-0	1.0%	16000	INDEL-A	1.125
30	del_chr4_54727437_TGGAAGGTTGTTGAG_-	del_chr4_54727437_TGGAAGGTTGTTGAG_-	TRUE	2017-06-07_RTP0565	Op1	LotA	1	10019300_2_C_0	InDel_1-0	1.0%	16000	INDEL-A	0.575
31	del_chr3_41224645_TCT_-	del_chr3_41224645_TCT_-	TRUE	2017-06-07_RTP0565	Op1	LotA	1	10019300_2_C_0	InDel_1-0	1.0%	16000	INDEL-A	1.1125
32	del_chr17_7675073_TCATGGTGGGGGCAGCGC_-	del_chr17_7675073_TCATGGTGGGGGCAGCGC_-	TRUE	2017-06-07_RTP0565	Op1	LotA	1	10019300_2_C_0	InDel_1-0	1.0%	16000	INDEL-A	0.9125
33	del_chr17_7673732_GTGAGGCTCCCCTTTCTTG_-	del_chr17_7673732_GTGAGGCTCCCCTTTCTTG_-	TRUE	2017-06-07_RTP0565	Op1	LotA	1	10019300_2_C_0	InDel_1-0	1.0%	16000	INDEL-A	1.3125
34	del_chr10_87961047_ACTT_-	del_chr10_87961047_ACTT_-	TRUE	2017-06-07_RTP0565	Op1	LotA	1	10019300_2_C_0	InDel_1-0	1.0%	16000	INDEL-A	1.5125
35	del_chr17_7674905_CT_-	del_chr17_7674905_CT_-	TRUE	2017-06-07_RTP0565	Op1	LotA	1	10019300_2_C_0	InDel_1-0	1.0%	16000	INDEL-A	1.55
36	del_chr17_7674241_G_-	del_chr17_7674241_G_-	TRUE	2017-06-07_RTP0565	Op1	LotA	1	10019300_2_C_0	InDel_1-0	1.0%	16000	INDEL-A	0.775
37	ins_chr7_55181319_-_GGT	ins_chr7_55181319_-_GGT	TRUE	2017-06-07_RTP0565	Op1	LotA	2	10019301_2_D_0	InDel_1-0	1.0%	16000	INDEL-A	1.1375
38	ins_chr7_140753338_-_TAC	ins_chr7_140753338_-_TAC	TRUE	2017-06-07_RTP0565	Op1	LotA	2	10019301_2_D_0	InDel_1-0	1.0%	16000	INDEL-A	1.3125
39	ins_chr17_7675048_-_AC	ins_chr17_7675048_-_AC	TRUE	2017-06-07_RTP0565	Op1	LotA	2	10019301_2_D_0	InDel_1-0	1.0%	16000	INDEL-A	0.7
40	ins_chr17_39724742_-_ATACGTGATGGC	ins_chr17_39724742_-_ATACGTGATGGC	TRUE	2017-06-07_RTP0565	Op1	LotA	2	10019301_2_D_0	InDel_1-0	1.0%	16000	INDEL-A	0.9
41	ins_chr7_55181328_-_AACCCCCAC	ins_chr7_55181328_-_AACCCCCAC	TRUE	2017-06-07_RTP0565	Op1	LotA	2	10019301_2_D_0	InDel_1-0	1.0%	16000	INDEL-A	0.8
42	ins_chr7_55181317_-_CCAGCGTGG	ins_chr7_55181317_-_CCAGCGTGG	TRUE	2017-06-07_RTP0565	Op1	LotA	2	10019301_2_D_0	InDel_1-0	1.0%	16000	INDEL-A	0.6125
43	ins_chr4_54726019_-_GCCTAT	ins_chr4_54726019_-_GCCTAT	TRUE	2017-06-07_RTP0565	Op1	LotA	2	10019301_2_D_0	InDel_1-0	1.0%	16000	INDEL-A	1.4375
44	ins_chr17_7674917_-_G	ins_chr17_7674917_-_G	TRUE	2017-06-07_RTP0565	Op1	LotA	2	10019301_2_D_0	InDel_1-0	1.0%	16000	INDEL-A	1.275
45	ins_chr17_7674249_-_A	ins_chr17_7674249_-_A	TRUE	2017-06-07_RTP0565	Op1	LotA	2	10019301_2_D_0	InDel_1-0	1.0%	16000	INDEL-A	1.125
46	del_chr7_55174772_GGAATTAAGAGAAGC_-	del_chr7_55174772_GGAATTAAGAGAAGC_-	TRUE	2017-06-07_RTP0565	Op1	LotA	2	10019301_2_D_0	InDel_1-0	1.0%	16000	INDEL-A	0.81875
47	del_chr7_116771829_TTCTTTCTCTCTGTTTTAAGATCT_-	del_chr7_116771829_TTCTTTCTCTCTGTTTTAAGATCT_-	TRUE	2017-06-07_RTP0565	Op1	LotA	2	10019301_2_D_0	InDel_1-0	1.0%	16000	INDEL-A	1.4
48	del_chr4_54727437_TGGAAGGTTGTTGAG_-	del_chr4_54727437_TGGAAGGTTGTTGAG_-	TRUE	2017-06-07_RTP0565	Op1	LotA	2	10019301_2_D_0	InDel_1-0	1.0%	16000	INDEL-A	0.9625
49	del_chr3_41224645_TCT_-	del_chr3_41224645_TCT_-	TRUE	2017-06-07_RTP0565	Op1	LotA	2	10019301_2_D_0	InDel_1-0	1.0%	16000	INDEL-A	0.90625
50	del_chr17_7675073_TCATGGTGGGGGCAGCGC_-	del_chr17_7675073_TCATGGTGGGGGCAGCGC_-	TRUE	2017-06-07_RTP0565	Op1	LotA	2	10019301_2_D_0	InDel_1-0	1.0%	16000	INDEL-A	0.8625
51	del_chr17_7673732_GTGAGGCTCCCCTTTCTTG_-	del_chr17_7673732_GTGAGGCTCCCCTTTCTTG_-	TRUE	2017-06-07_RTP0565	Op1	LotA	2	10019301_2_D_0	InDel_1-0	1.0%	16000	INDEL-A	1.575
52	del_chr10_87961047_ACTT_-	del_chr10_87961047_ACTT_-	TRUE	2017-06-07_RTP0565	Op1	LotA	2	10019301_2_D_0	InDel_1-0	1.0%	16000	INDEL-A	0.775
53	del_chr17_7674905_CT_-	del_chr17_7674905_CT_-	TRUE	2017-06-07_RTP0565	Op1	LotA	2	10019301_2_D_0	InDel_1-0	1.0%	16000	INDEL-A	1
54	del_chr17_7674241_G_-	del_chr17_7674241_G_-	TRUE	2017-06-07_RTP0565	Op1	LotA	2	10019301_2_D_0	InDel_1-0	1.0%	16000	INDEL-A	0.95
55	ins_chr7_55181319_-_GGT	ins_chr7_55181319_-_GGT	TRUE	2017-06-07_RTP0565	Op1	LotA	3	10019302_2_E_0	InDel_1-0	1.0%	16000	INDEL-A	0.8875
56	ins_chr7_140753338_-_TAC	ins_chr7_140753338_-_TAC	TRUE	2017-06-07_RTP0565	Op1	LotA	3	10019302_2_E_0	InDel_1-0	1.0%	16000	INDEL-A	1.41875
57	ins_chr17_7675048_-_AC	ins_chr17_7675048_-_AC	TRUE	2017-06-07_RTP0565	Op1	LotA	3	10019302_2_E_0	InDel_1-0	1.0%	16000	INDEL-A	0.9
58	ins_chr17_39724742_-_ATACGTGATGGC	ins_chr17_39724742_-_ATACGTGATGGC	TRUE	2017-06-07_RTP0565	Op1	LotA	3	10019302_2_E_0	InDel_1-0	1.0%	16000	INDEL-A	0.9625
59	ins_chr7_55181328_-_AACCCCCAC	ins_chr7_55181328_-_AACCCCCAC	TRUE	2017-06-07_RTP0565	Op1	LotA	3	10019302_2_E_0	InDel_1-0	1.0%	16000	INDEL-A	0.6625
60	ins_chr7_55181317_-_CCAGCGTGG	ins_chr7_55181317_-_CCAGCGTGG	TRUE	2017-06-07_RTP0565	Op1	LotA	3	10019302_2_E_0	InDel_1-0	1.0%	16000	INDEL-A	0.4375
61	ins_chr4_54726019_-_GCCTAT	ins_chr4_54726019_-_GCCTAT	TRUE	2017-06-07_RTP0565	Op1	LotA	3	10019302_2_E_0	InDel_1-0	1.0%	16000	INDEL-A	0.75
62	ins_chr17_7674917_-_G	ins_chr17_7674917_-_G	TRUE	2017-06-07_RTP0565	Op1	LotA	3	10019302_2_E_0	InDel_1-0	1.0%	16000	INDEL-A	1.525
63	ins_chr17_7674249_-_A	ins_chr17_7674249_-_A	TRUE	2017-06-07_RTP0565	Op1	LotA	3	10019302_2_E_0	InDel_1-0	1.0%	16000	INDEL-A	0.875
64	del_chr7_55174772_GGAATTAAGAGAAGC_-	del_chr7_55174772_GGAATTAAGAGAAGC_-	TRUE	2017-06-07_RTP0565	Op1	LotA	3	10019302_2_E_0	InDel_1-0	1.0%	16000	INDEL-A	0.6625
65	del_chr7_116771829_TTCTTTCTCTCTGTTTTAAGATCT_-	del_chr7_116771829_TTCTTTCTCTCTGTTTTAAGATCT_-	TRUE	2017-06-07_RTP0565	Op1	LotA	3	10019302_2_E_0	InDel_1-0	1.0%	16000	INDEL-A	0.975
66	del_chr4_54727437_TGGAAGGTTGTTGAG_-	del_chr4_54727437_TGGAAGGTTGTTGAG_-	TRUE	2017-06-07_RTP0565	Op1	LotA	3	10019302_2_E_0	InDel_1-0	1.0%	16000	INDEL-A	0.9875
67	del_chr3_41224645_TCT_-	del_chr3_41224645_TCT_-	TRUE	2017-06-07_RTP0565	Op1	LotA	3	10019302_2_E_0	InDel_1-0	1.0%	16000	INDEL-A	1.24375
68	del_chr17_7675073_TCATGGTGGGGGCAGCGC_-	del_chr17_7675073_TCATGGTGGGGGCAGCGC_-	TRUE	2017-06-07_RTP0565	Op1	LotA	3	10019302_2_E_0	InDel_1-0	1.0%	16000	INDEL-A	1.1
69	del_chr17_7673732_GTGAGGCTCCCCTTTCTTG_-	del_chr17_7673732_GTGAGGCTCCCCTTTCTTG_-	TRUE	2017-06-07_RTP0565	Op1	LotA	3	10019302_2_E_0	InDel_1-0	1.0%	16000	INDEL-A	1.2
70	del_chr10_87961047_ACTT_-	del_chr10_87961047_ACTT_-	TRUE	2017-06-07_RTP0565	Op1	LotA	3	10019302_2_E_0	InDel_1-0	1.0%	16000	INDEL-A	0.725
71	del_chr17_7674905_CT_-	del_chr17_7674905_CT_-	TRUE	2017-06-07_RTP0565	Op1	LotA	3	10019302_2_E_0	InDel_1-0	1.0%	16000	INDEL-A	1.5625
72	del_chr17_7674241_G_-	del_chr17_7674241_G_-	TRUE	2017-06-07_RTP0565	Op1	LotA	3	10019302_2_E_0	InDel_1-0	1.0%	16000	INDEL-A	0.9625
73	ins_chr7_55181319_-_GGT	ins_chr7_55181319_-_GGT	TRUE	2017-06-07_RTP0565	Op1	LotA	1	10019356_2_A_1	0710-0200InDel0-5	0.5%	16000	INDEL-A	0.5
74	ins_chr7_140753338_-_TAC	ins_chr7_140753338_-_TAC	TRUE	2017-06-07_RTP0565	Op1	LotA	1	10019356_2_A_1	0710-0200InDel0-5	0.5%	16000	INDEL-A	0.63125
75	ins_chr17_7675048_-_AC	ins_chr17_7675048_-_AC	TRUE	2017-06-07_RTP0565	Op1	LotA	1	10019356_2_A_1	0710-0200InDel0-5	0.5%	16000	INDEL-A	0.5375
76	ins_chr17_39724742_-_ATACGTGATGGC	ins_chr17_39724742_-_ATACGTGATGGC	TRUE	2017-06-07_RTP0565	Op1	LotA	1	10019356_2_A_1	0710-0200InDel0-5	0.5%	16000	INDEL-A	0.3625
77	ins_chr7_55181328_-_AACCCCCAC	ins_chr7_55181328_-_AACCCCCAC	TRUE	2017-06-07_RTP0565	Op1	LotA	1	10019356_2_A_1	0710-0200InDel0-5	0.5%	16000	INDEL-A	0.05
78	ins_chr7_55181317_-_CCAGCGTGG	ins_chr7_55181317_-_CCAGCGTGG	TRUE	2017-06-07_RTP0565	Op1	LotA	1	10019356_2_A_1	0710-0200InDel0-5	0.5%	16000	INDEL-A	0.2
79	ins_chr4_54726019_-_GCCTAT	ins_chr4_54726019_-_GCCTAT	TRUE	2017-06-07_RTP0565	Op1	LotA	1	10019356_2_A_1	0710-0200InDel0-5	0.5%	16000	INDEL-A	0.4625
80	ins_chr17_7674917_-_G	ins_chr17_7674917_-_G	TRUE	2017-06-07_RTP0565	Op1	LotA	1	10019356_2_A_1	0710-0200InDel0-5	0.5%	16000	INDEL-A	0.475
81	ins_chr17_7674249_-_A	ins_chr17_7674249_-_A	TRUE	2017-06-07_RTP0565	Op1	LotA	1	10019356_2_A_1	0710-0200InDel0-5	0.5%	16000	INDEL-A	0.375
82	del_chr7_55174772_GGAATTAAGAGAAGC_-	del_chr7_55174772_GGAATTAAGAGAAGC_-	TRUE	2017-06-07_RTP0565	Op1	LotA	1	10019356_2_A_1	0710-0200InDel0-5	0.5%	16000	INDEL-A	0.5
83	del_chr7_116771829_TTCTTTCTCTCTGTTTTAAGATCT_-	del_chr7_116771829_TTCTTTCTCTCTGTTTTAAGATCT_-	TRUE	2017-06-07_RTP0565	Op1	LotA	1	10019356_2_A_1	0710-0200InDel0-5	0.5%	16000	INDEL-A	0.45
84	del_chr4_54727437_TGGAAGGTTGTTGAG_-	del_chr4_54727437_TGGAAGGTTGTTGAG_-	TRUE	2017-06-07_RTP0565	Op1	LotA	1	10019356_2_A_1	0710-0200InDel0-5	0.5%	16000	INDEL-A	0.3
85	del_chr3_41224645_TCT_-	del_chr3_41224645_TCT_-	TRUE	2017-06-07_RTP0565	Op1	LotA	1	10019356_2_A_1	0710-0200InDel0-5	0.5%	16000	INDEL-A	0.5625
86	del_chr17_7675073_TCATGGTGGGGGCAGCGC_-	del_chr17_7675073_TCATGGTGGGGGCAGCGC_-	TRUE	2017-06-07_RTP0565	Op1	LotA	1	10019356_2_A_1	0710-0200InDel0-5	0.5%	16000	INDEL-A	0.4
87	del_chr17_7673732_GTGAGGCTCCCCTTTCTTG_-	del_chr17_7673732_GTGAGGCTCCCCTTTCTTG_-	TRUE	2017-06-07_RTP0565	Op1	LotA	1	10019356_2_A_1	0710-0200InDel0-5	0.5%	16000	INDEL-A	0.6625
88	del_chr10_87961047_ACTT_-	del_chr10_87961047_ACTT_-	TRUE	2017-06-07_RTP0565	Op1	LotA	1	10019356_2_A_1	0710-0200InDel0-5	0.5%	16000	INDEL-A	0.525
89	del_chr17_7674905_CT_-	del_chr17_7674905_CT_-	TRUE	2017-06-07_RTP0565	Op1	LotA	1	10019356_2_A_1	0710-0200InDel0-5	0.5%	16000	INDEL-A	0.65
90	del_chr17_7674241_G_-	del_chr17_7674241_G_-	TRUE	2017-06-07_RTP0565	Op1	LotA	1	10019356_2_A_1	0710-0200InDel0-5	0.5%	16000	INDEL-A	0.5125
91	ins_chr7_55181319_-_GGT	ins_chr7_55181319_-_GGT	TRUE	2017-06-07_RTP0565	Op1	LotA	2	10019357_2_B_1	0710-0200InDel0-5	0.5%	16000	INDEL-A	0.725
92	ins_chr7_140753338_-_TAC	ins_chr7_140753338_-_TAC	TRUE	2017-06-07_RTP0565	Op1	LotA	2	10019357_2_B_1	0710-0200InDel0-5	0.5%	16000	INDEL-A	0.5625
93	ins_chr17_7675048_-_AC	ins_chr17_7675048_-_AC	TRUE	2017-06-07_RTP0565	Op1	LotA	2	10019357_2_B_1	0710-0200InDel0-5	0.5%	16000	INDEL-A	0.4625
94	ins_chr17_39724742_-_ATACGTGATGGC	ins_chr17_39724742_-_ATACGTGATGGC	TRUE	2017-06-07_RTP0565	Op1	LotA	2	10019357_2_B_1	0710-0200InDel0-5	0.5%	16000	INDEL-A	0.525
95	ins_chr7_55181328_-_AACCCCCAC	ins_chr7_55181328_-_AACCCCCAC	TRUE	2017-06-07_RTP0565	Op1	LotA	2	10019357_2_B_1	0710-0200InDel0-5	0.5%	16000	INDEL-A	0.5875
96	ins_chr7_55181317_-_CCAGCGTGG	ins_chr7_55181317_-_CCAGCGTGG	TRUE	2017-06-07_RTP0565	Op1	LotA	2	10019357_2_B_1	0710-0200InDel0-5	0.5%	16000	INDEL-A	0.2375
97	ins_chr4_54726019_-_GCCTAT	ins_chr4_54726019_-_GCCTAT	TRUE	2017-06-07_RTP0565	Op1	LotA	2	10019357_2_B_1	0710-0200InDel0-5	0.5%	16000	INDEL-A	0.5875
98	ins_chr17_7674917_-_G	ins_chr17_7674917_-_G	TRUE	2017-06-07_RTP0565	Op1	LotA	2	10019357_2_B_1	0710-0200InDel0-5	0.5%	16000	INDEL-A	0.5375
99	ins_chr17_7674249_-_A	ins_chr17_7674249_-_A	TRUE	2017-06-07_RTP0565	Op1	LotA	2	10019357_2_B_1	0710-0200InDel0-5	0.5%	16000	INDEL-A	0.475
100	del_chr7_55174772_GGAATTAAGAGAAGC_-	del_chr7_55174772_GGAATTAAGAGAAGC_-	TRUE	2017-06-07_RTP0565	Op1	LotA	2	10019357_2_B_1	0710-0200InDel0-5	0.5%	16000	INDEL-A	0.3875
101	del_chr7_116771829_TTCTTTCTCTCTGTTTTAAGATCT_-	del_chr7_116771829_TTCTTTCTCTCTGTTTTAAGATCT_-	TRUE	2017-06-07_RTP0565	Op1	LotA	2	10019357_2_B_1	0710-0200InDel0-5	0.5%	16000	INDEL-A	0.5125
102	del_chr4_54727437_TGGAAGGTTGTTGAG_-	del_chr4_54727437_TGGAAGGTTGTTGAG_-	TRUE	2017-06-07_RTP0565	Op1	LotA	2	10019357_2_B_1	0710-0200InDel0-5	0.5%	16000	INDEL-A	0.5
103	del_chr3_41224645_TCT_-	del_chr3_41224645_TCT_-	TRUE	2017-06-07_RTP0565	Op1	LotA	2	10019357_2_B_1	0710-0200InDel0-5	0.5%	16000	INDEL-A	0.60625
104	del_chr17_7675073_TCATGGTGGGGGCAGCGC_-	del_chr17_7675073_TCATGGTGGGGGCAGCGC_-	TRUE	2017-06-07_RTP0565	Op1	LotA	2	10019357_2_B_1	0710-0200InDel0-5	0.5%	16000	INDEL-A	0.525
105	del_chr17_7673732_GTGAGGCTCCCCTTTCTTG_-	del_chr17_7673732_GTGAGGCTCCCCTTTCTTG_-	TRUE	2017-06-07_RTP0565	Op1	LotA	2	10019357_2_B_1	0710-0200InDel0-5	0.5%	16000	INDEL-A	0.5125
106	del_chr10_87961047_ACTT_-	del_chr10_87961047_ACTT_-	TRUE	2017-06-07_RTP0565	Op1	LotA	2	10019357_2_B_1	0710-0200InDel0-5	0.5%	16000	INDEL-A	0.4625
107	del_chr17_7674905_CT_-	del_chr17_7674905_CT_-	TRUE	2017-06-07_RTP0565	Op1	LotA	2	10019357_2_B_1	0710-0200InDel0-5	0.5%	16000	INDEL-A	0.5625
108	del_chr17_7674241_G_-	del_chr17_7674241_G_-	TRUE	2017-06-07_RTP0565	Op1	LotA	2	10019357_2_B_1	0710-0200InDel0-5	0.5%	16000	INDEL-A	0.5125
109	ins_chr7_55181319_-_GGT	ins_chr7_55181319_-_GGT	TRUE	2017-06-07_RTP0565	Op1	LotA	3	10019358_2_C_1	0710-0200InDel0-5	0.5%	16000	INDEL-A	0.4875
110	ins_chr7_140753338_-_TAC	ins_chr7_140753338_-_TAC	TRUE	2017-06-07_RTP0565	Op1	LotA	3	10019358_2_C_1	0710-0200InDel0-5	0.5%	16000	INDEL-A	0.73125
111	ins_chr17_7675048_-_AC	ins_chr17_7675048_-_AC	TRUE	2017-06-07_RTP0565	Op1	LotA	3	10019358_2_C_1	0710-0200InDel0-5	0.5%	16000	INDEL-A	0.6875
112	ins_chr17_39724742_-_ATACGTGATGGC	ins_chr17_39724742_-_ATACGTGATGGC	TRUE	2017-06-07_RTP0565	Op1	LotA	3	10019358_2_C_1	0710-0200InDel0-5	0.5%	16000	INDEL-A	0.41875
113	ins_chr7_55181328_-_AACCCCCAC	ins_chr7_55181328_-_AACCCCCAC	TRUE	2017-06-07_RTP0565	Op1	LotA	3	10019358_2_C_1	0710-0200InDel0-5	0.5%	16000	INDEL-A	0.375
114	ins_chr7_55181317_-_CCAGCGTGG	ins_chr7_55181317_-_CCAGCGTGG	TRUE	2017-06-07_RTP0565	Op1	LotA	3	10019358_2_C_1	0710-0200InDel0-5	0.5%	16000	INDEL-A	0.1625
115	ins_chr4_54726019_-_GCCTAT	ins_chr4_54726019_-_GCCTAT	TRUE	2017-06-07_RTP0565	Op1	LotA	3	10019358_2_C_1	0710-0200InDel0-5	0.5%	16000	INDEL-A	0.35
116	ins_chr17_7674917_-_G	ins_chr17_7674917_-_G	TRUE	2017-06-07_RTP0565	Op1	LotA	3	10019358_2_C_1	0710-0200InDel0-5	0.5%	16000	INDEL-A	0.6625
117	ins_chr17_7674249_-_A	ins_chr17_7674249_-_A	TRUE	2017-06-07_RTP0565	Op1	LotA	3	10019358_2_C_1	0710-0200InDel0-5	0.5%	16000	INDEL-A	0.4625
118	del_chr7_55174772_GGAATTAAGAGAAGC_-	del_chr7_55174772_GGAATTAAGAGAAGC_-	TRUE	2017-06-07_RTP0565	Op1	LotA	3	10019358_2_C_1	0710-0200InDel0-5	0.5%	16000	INDEL-A	0.4875
119	del_chr7_116771829_TTCTTTCTCTCTGTTTTAAGATCT_-	del_chr7_116771829_TTCTTTCTCTCTGTTTTAAGATCT_-	TRUE	2017-06-07_RTP0565	Op1	LotA	3	10019358_2_C_1	0710-0200InDel0-5	0.5%	16000	INDEL-A	0.4625
120	del_chr4_54727437_TGGAAGGTTGTTGAG_-	del_chr4_54727437_TGGAAGGTTGTTGAG_-	TRUE	2017-06-07_RTP0565	Op1	LotA	3	10019358_2_C_1	0710-0200InDel0-5	0.5%	16000	INDEL-A	0.325
121	del_chr3_41224645_TCT_-	del_chr3_41224645_TCT_-	TRUE	2017-06-07_RTP0565	Op1	LotA	3	10019358_2_C_1	0710-0200InDel0-5	0.5%	16000	INDEL-A	0.48125
122	del_chr17_7675073_TCATGGTGGGGGCAGCGC_-	del_chr17_7675073_TCATGGTGGGGGCAGCGC_-	TRUE	2017-06-07_RTP0565	Op1	LotA	3	10019358_2_C_1	0710-0200InDel0-5	0.5%	16000	INDEL-A	0.5
123	del_chr17_7673732_GTGAGGCTCCCCTTTCTTG_-	del_chr17_7673732_GTGAGGCTCCCCTTTCTTG_-	TRUE	2017-06-07_RTP0565	Op1	LotA	3	10019358_2_C_1	0710-0200InDel0-5	0.5%	16000	INDEL-A	0.8125
124	del_chr10_87961047_ACTT_-	del_chr10_87961047_ACTT_-	TRUE	2017-06-07_RTP0565	Op1	LotA	3	10019358_2_C_1	0710-0200InDel0-5	0.5%	16000	INDEL-A	0.6375
125	del_chr17_7674905_CT_-	del_chr17_7674905_CT_-	TRUE	2017-06-07_RTP0565	Op1	LotA	3	10019358_2_C_1	0710-0200InDel0-5	0.5%	16000	INDEL-A	0.675
126	del_chr17_7674241_G_-	del_chr17_7674241_G_-	TRUE	2017-06-07_RTP0565	Op1	LotA	3	10019358_2_C_1	0710-0200InDel0-5	0.5%	16000	INDEL-A	0.3
127	ins_chr7_55181319_-_GGT	ins_chr7_55181319_-_GGT	TRUE	2017-06-07_RTP0565	Op1	LotA	4	10019359_2_D_1	0710-0200InDel0-5	0.5%	16000	INDEL-A	0.3375
128	ins_chr7_140753338_-_TAC	ins_chr7_140753338_-_TAC	TRUE	2017-06-07_RTP0565	Op1	LotA	4	10019359_2_D_1	0710-0200InDel0-5	0.5%	16000	INDEL-A	0.5375
129	ins_chr17_7675048_-_AC	ins_chr17_7675048_-_AC	TRUE	2017-06-07_RTP0565	Op1	LotA	4	10019359_2_D_1	0710-0200InDel0-5	0.5%	16000	INDEL-A	0.6125
130	ins_chr17_39724742_-_ATACGTGATGGC	ins_chr17_39724742_-_ATACGTGATGGC	TRUE	2017-06-07_RTP0565	Op1	LotA	4	10019359_2_D_1	0710-0200InDel0-5	0.5%	16000	INDEL-A	0.46875
131	ins_chr7_55181328_-_AACCCCCAC	ins_chr7_55181328_-_AACCCCCAC	TRUE	2017-06-07_RTP0565	Op1	LotA	4	10019359_2_D_1	0710-0200InDel0-5	0.5%	16000	INDEL-A	0.3125
132	ins_chr7_55181317_-_CCAGCGTGG	ins_chr7_55181317_-_CCAGCGTGG	TRUE	2017-06-07_RTP0565	Op1	LotA	4	10019359_2_D_1	0710-0200InDel0-5	0.5%	16000	INDEL-A	0.2625
133	ins_chr4_54726019_-_GCCTAT	ins_chr4_54726019_-_GCCTAT	TRUE	2017-06-07_RTP0565	Op1	LotA	4	10019359_2_D_1	0710-0200InDel0-5	0.5%	16000	INDEL-A	0.675
134	ins_chr17_7674917_-_G	ins_chr17_7674917_-_G	TRUE	2017-06-07_RTP0565	Op1	LotA	4	10019359_2_D_1	0710-0200InDel0-5	0.5%	16000	INDEL-A	0.4125
135	ins_chr17_7674249_-_A	ins_chr17_7674249_-_A	TRUE	2017-06-07_RTP0565	Op1	LotA	4	10019359_2_D_1	0710-0200InDel0-5	0.5%	16000	INDEL-A	0.2375
136	del_chr7_55174772_GGAATTAAGAGAAGC_-	del_chr7_55174772_GGAATTAAGAGAAGC_-	TRUE	2017-06-07_RTP0565	Op1	LotA	4	10019359_2_D_1	0710-0200InDel0-5	0.5%	16000	INDEL-A	0.525
137	del_chr7_116771829_TTCTTTCTCTCTGTTTTAAGATCT_-	del_chr7_116771829_TTCTTTCTCTCTGTTTTAAGATCT_-	TRUE	2017-06-07_RTP0565	Op1	LotA	4	10019359_2_D_1	0710-0200InDel0-5	0.5%	16000	INDEL-A	0.575
138	del_chr4_54727437_TGGAAGGTTGTTGAG_-	del_chr4_54727437_TGGAAGGTTGTTGAG_-	TRUE	2017-06-07_RTP0565	Op1	LotA	4	10019359_2_D_1	0710-0200InDel0-5	0.5%	16000	INDEL-A	0.5125
139	del_chr3_41224645_TCT_-	del_chr3_41224645_TCT_-	TRUE	2017-06-07_RTP0565	Op1	LotA	4	10019359_2_D_1	0710-0200InDel0-5	0.5%	16000	INDEL-A	0.51875
140	del_chr17_7675073_TCATGGTGGGGGCAGCGC_-	del_chr17_7675073_TCATGGTGGGGGCAGCGC_-	TRUE	2017-06-07_RTP0565	Op1	LotA	4	10019359_2_D_1	0710-0200InDel0-5	0.5%	16000	INDEL-A	0.525
141	del_chr17_7673732_GTGAGGCTCCCCTTTCTTG_-	del_chr17_7673732_GTGAGGCTCCCCTTTCTTG_-	TRUE	2017-06-07_RTP0565	Op1	LotA	4	10019359_2_D_1	0710-0200InDel0-5	0.5%	16000	INDEL-A	0.8625
142	del_chr10_87961047_ACTT_-	del_chr10_87961047_ACTT_-	TRUE	2017-06-07_RTP0565	Op1	LotA	4	10019359_2_D_1	0710-0200InDel0-5	0.5%	16000	INDEL-A	0.475
143	del_chr17_7674905_CT_-	del_chr17_7674905_CT_-	TRUE	2017-06-07_RTP0565	Op1	LotA	4	10019359_2_D_1	0710-0200InDel0-5	0.5%	16000	INDEL-A	0.8625
144	del_chr17_7674241_G_-	del_chr17_7674241_G_-	TRUE	2017-06-07_RTP0565	Op1	LotA	4	10019359_2_D_1	0710-0200InDel0-5	0.5%	16000	INDEL-A	0.65
145	ins_chr7_55181319_-_GGT	ins_chr7_55181319_-_GGT	TRUE	2017-06-07_RTP0565	Op1	LotA	5	10019360_2_E_1	0710-0200InDel0-5	0.5%	16000	INDEL-A	0.5125
146	ins_chr7_140753338_-_TAC	ins_chr7_140753338_-_TAC	TRUE	2017-06-07_RTP0565	Op1	LotA	5	10019360_2_E_1	0710-0200InDel0-5	0.5%	16000	INDEL-A	0.675
147	ins_chr17_7675048_-_AC	ins_chr17_7675048_-_AC	TRUE	2017-06-07_RTP0565	Op1	LotA	5	10019360_2_E_1	0710-0200InDel0-5	0.5%	16000	INDEL-A	0.7125
148	ins_chr17_39724742_-_ATACGTGATGGC	ins_chr17_39724742_-_ATACGTGATGGC	TRUE	2017-06-07_RTP0565	Op1	LotA	5	10019360_2_E_1	0710-0200InDel0-5	0.5%	16000	INDEL-A	0.44375
149	ins_chr7_55181328_-_AACCCCCAC	ins_chr7_55181328_-_AACCCCCAC	TRUE	2017-06-07_RTP0565	Op1	LotA	5	10019360_2_E_1	0710-0200InDel0-5	0.5%	16000	INDEL-A	0.3
150	ins_chr7_55181317_-_CCAGCGTGG	ins_chr7_55181317_-_CCAGCGTGG	TRUE	2017-06-07_RTP0565	Op1	LotA	5	10019360_2_E_1	0710-0200InDel0-5	0.5%	16000	INDEL-A	0.4625
151	ins_chr4_54726019_-_GCCTAT	ins_chr4_54726019_-_GCCTAT	TRUE	2017-06-07_RTP0565	Op1	LotA	5	10019360_2_E_1	0710-0200InDel0-5	0.5%	16000	INDEL-A	0.7125
152	ins_chr17_7674917_-_G	ins_chr17_7674917_-_G	TRUE	2017-06-07_RTP0565	Op1	LotA	5	10019360_2_E_1	0710-0200InDel0-5	0.5%	16000	INDEL-A	0.475
153	ins_chr17_7674249_-_A	ins_chr17_7674249_-_A	TRUE	2017-06-07_RTP0565	Op1	LotA	5	10019360_2_E_1	0710-0200InDel0-5	0.5%	16000	INDEL-A	0.5375
154	del_chr7_55174772_GGAATTAAGAGAAGC_-	del_chr7_55174772_GGAATTAAGAGAAGC_-	TRUE	2017-06-07_RTP0565	Op1	LotA	5	10019360_2_E_1	0710-0200InDel0-5	0.5%	16000	INDEL-A	0.51875
155	del_chr7_116771829_TTCTTTCTCTCTGTTTTAAGATCT_-	del_chr7_116771829_TTCTTTCTCTCTGTTTTAAGATCT_-	TRUE	2017-06-07_RTP0565	Op1	LotA	5	10019360_2_E_1	0710-0200InDel0-5	0.5%	16000	INDEL-A	0.725
156	del_chr4_54727437_TGGAAGGTTGTTGAG_-	del_chr4_54727437_TGGAAGGTTGTTGAG_-	TRUE	2017-06-07_RTP0565	Op1	LotA	5	10019360_2_E_1	0710-0200InDel0-5	0.5%	16000	INDEL-A	0.25
157	del_chr3_41224645_TCT_-	del_chr3_41224645_TCT_-	TRUE	2017-06-07_RTP0565	Op1	LotA	5	10019360_2_E_1	0710-0200InDel0-5	0.5%	16000	INDEL-A	0.55625
158	del_chr17_7675073_TCATGGTGGGGGCAGCGC_-	del_chr17_7675073_TCATGGTGGGGGCAGCGC_-	TRUE	2017-06-07_RTP0565	Op1	LotA	5	10019360_2_E_1	0710-0200InDel0-5	0.5%	16000	INDEL-A	0.4375
159	del_chr17_7673732_GTGAGGCTCCCCTTTCTTG_-	del_chr17_7673732_GTGAGGCTCCCCTTTCTTG_-	TRUE	2017-06-07_RTP0565	Op1	LotA	5	10019360_2_E_1	0710-0200InDel0-5	0.5%	16000	INDEL-A	0.7
160	del_chr10_87961047_ACTT_-	del_chr10_87961047_ACTT_-	TRUE	2017-06-07_RTP0565	Op1	LotA	5	10019360_2_E_1	0710-0200InDel0-5	0.5%	16000	INDEL-A	0.5125
161	del_chr17_7674905_CT_-	del_chr17_7674905_CT_-	TRUE	2017-06-07_RTP0565	Op1	LotA	5	10019360_2_E_1	0710-0200InDel0-5	0.5%	16000	INDEL-A	0.45
162	del_chr17_7674241_G_-	del_chr17_7674241_G_-	TRUE	2017-06-07_RTP0565	Op1	LotA	5	10019360_2_E_1	0710-0200InDel0-5	0.5%	16000	INDEL-A	0.325
163	ins_chr7_55181319_-_GGT	ins_chr7_55181319_-_GGT	TRUE	2017-06-07_RTP0565	Op1	LotA	6	10019361_2_F_1	0710-0200InDel0-5	0.5%	16000	INDEL-A	0.6125
164	ins_chr7_140753338_-_TAC	ins_chr7_140753338_-_TAC	TRUE	2017-06-07_RTP0565	Op1	LotA	6	10019361_2_F_1	0710-0200InDel0-5	0.5%	16000	INDEL-A	0.5875
165	ins_chr17_7675048_-_AC	ins_chr17_7675048_-_AC	TRUE	2017-06-07_RTP0565	Op1	LotA	6	10019361_2_F_1	0710-0200InDel0-5	0.5%	16000	INDEL-A	0.6
166	ins_chr17_39724742_-_ATACGTGATGGC	ins_chr17_39724742_-_ATACGTGATGGC	TRUE	2017-06-07_RTP0565	Op1	LotA	6	10019361_2_F_1	0710-0200InDel0-5	0.5%	16000	INDEL-A	0.4375
167	ins_chr7_55181328_-_AACCCCCAC	ins_chr7_55181328_-_AACCCCCAC	TRUE	2017-06-07_RTP0565	Op1	LotA	6	10019361_2_F_1	0710-0200InDel0-5	0.5%	16000	INDEL-A	0.2625
168	ins_chr7_55181317_-_CCAGCGTGG	ins_chr7_55181317_-_CCAGCGTGG	TRUE	2017-06-07_RTP0565	Op1	LotA	6	10019361_2_F_1	0710-0200InDel0-5	0.5%	16000	INDEL-A	0.2125
169	ins_chr4_54726019_-_GCCTAT	ins_chr4_54726019_-_GCCTAT	TRUE	2017-06-07_RTP0565	Op1	LotA	6	10019361_2_F_1	0710-0200InDel0-5	0.5%	16000	INDEL-A	0.575
170	ins_chr17_7674917_-_G	ins_chr17_7674917_-_G	TRUE	2017-06-07_RTP0565	Op1	LotA	6	10019361_2_F_1	0710-0200InDel0-5	0.5%	16000	INDEL-A	0.8625
171	ins_chr17_7674249_-_A	ins_chr17_7674249_-_A	TRUE	2017-06-07_RTP0565	Op1	LotA	6	10019361_2_F_1	0710-0200InDel0-5	0.5%	16000	INDEL-A	0.2625
172	del_chr7_55174772_GGAATTAAGAGAAGC_-	del_chr7_55174772_GGAATTAAGAGAAGC_-	TRUE	2017-06-07_RTP0565	Op1	LotA	6	10019361_2_F_1	0710-0200InDel0-5	0.5%	16000	INDEL-A	0.30625
173	del_chr7_116771829_TTCTTTCTCTCTGTTTTAAGATCT_-	del_chr7_116771829_TTCTTTCTCTCTGTTTTAAGATCT_-	TRUE	2017-06-07_RTP0565	Op1	LotA	6	10019361_2_F_1	0710-0200InDel0-5	0.5%	16000	INDEL-A	0.4375
174	del_chr4_54727437_TGGAAGGTTGTTGAG_-	del_chr4_54727437_TGGAAGGTTGTTGAG_-	TRUE	2017-06-07_RTP0565	Op1	LotA	6	10019361_2_F_1	0710-0200InDel0-5	0.5%	16000	INDEL-A	0.3875
175	del_chr3_41224645_TCT_-	del_chr3_41224645_TCT_-	TRUE	2017-06-07_RTP0565	Op1	LotA	6	10019361_2_F_1	0710-0200InDel0-5	0.5%	16000	INDEL-A	0.41875
176	del_chr17_7675073_TCATGGTGGGGGCAGCGC_-	del_chr17_7675073_TCATGGTGGGGGCAGCGC_-	TRUE	2017-06-07_RTP0565	Op1	LotA	6	10019361_2_F_1	0710-0200InDel0-5	0.5%	16000	INDEL-A	0.475
177	del_chr17_7673732_GTGAGGCTCCCCTTTCTTG_-	del_chr17_7673732_GTGAGGCTCCCCTTTCTTG_-	TRUE	2017-06-07_RTP0565	Op1	LotA	6	10019361_2_F_1	0710-0200InDel0-5	0.5%	16000	INDEL-A	0.6875
178	del_chr10_87961047_ACTT_-	del_chr10_87961047_ACTT_-	TRUE	2017-06-07_RTP0565	Op1	LotA	6	10019361_2_F_1	0710-0200InDel0-5	0.5%	16000	INDEL-A	0.4
179	del_chr17_7674905_CT_-	del_chr17_7674905_CT_-	TRUE	2017-06-07_RTP0565	Op1	LotA	6	10019361_2_F_1	0710-0200InDel0-5	0.5%	16000	INDEL-A	0.5375
180	del_chr17_7674241_G_-	del_chr17_7674241_G_-	TRUE	2017-06-07_RTP0565	Op1	LotA	6	10019361_2_F_1	0710-0200InDel0-5	0.5%	16000	INDEL-A	0.4625
181	ins_chr7_55181319_-_GGT	ins_chr7_55181319_-_GGT	TRUE	2017-06-07_RTP0565	Op1	LotA	7	10019362_2_G_1	0710-0200InDel0-5	0.5%	16000	INDEL-A	0.5125
182	ins_chr7_140753338_-_TAC	ins_chr7_140753338_-_TAC	TRUE	2017-06-07_RTP0565	Op1	LotA	7	10019362_2_G_1	0710-0200InDel0-5	0.5%	16000	INDEL-A	0.5375
183	ins_chr17_7675048_-_AC	ins_chr17_7675048_-_AC	TRUE	2017-06-07_RTP0565	Op1	LotA	7	10019362_2_G_1	0710-0200InDel0-5	0.5%	16000	INDEL-A	0.525
184	ins_chr17_39724742_-_ATACGTGATGGC	ins_chr17_39724742_-_ATACGTGATGGC	TRUE	2017-06-07_RTP0565	Op1	LotA	7	10019362_2_G_1	0710-0200InDel0-5	0.5%	16000	INDEL-A	0.49375
185	ins_chr7_55181328_-_AACCCCCAC	ins_chr7_55181328_-_AACCCCCAC	TRUE	2017-06-07_RTP0565	Op1	LotA	7	10019362_2_G_1	0710-0200InDel0-5	0.5%	16000	INDEL-A	0.4375
186	ins_chr7_55181317_-_CCAGCGTGG	ins_chr7_55181317_-_CCAGCGTGG	TRUE	2017-06-07_RTP0565	Op1	LotA	7	10019362_2_G_1	0710-0200InDel0-5	0.5%	16000	INDEL-A	0.175
187	ins_chr4_54726019_-_GCCTAT	ins_chr4_54726019_-_GCCTAT	TRUE	2017-06-07_RTP0565	Op1	LotA	7	10019362_2_G_1	0710-0200InDel0-5	0.5%	16000	INDEL-A	0.6
188	ins_chr17_7674917_-_G	ins_chr17_7674917_-_G	TRUE	2017-06-07_RTP0565	Op1	LotA	7	10019362_2_G_1	0710-0200InDel0-5	0.5%	16000	INDEL-A	0.825
189	ins_chr17_7674249_-_A	ins_chr17_7674249_-_A	TRUE	2017-06-07_RTP0565	Op1	LotA	7	10019362_2_G_1	0710-0200InDel0-5	0.5%	16000	INDEL-A	0.575
190	del_chr7_55174772_GGAATTAAGAGAAGC_-	del_chr7_55174772_GGAATTAAGAGAAGC_-	TRUE	2017-06-07_RTP0565	Op1	LotA	7	10019362_2_G_1	0710-0200InDel0-5	0.5%	16000	INDEL-A	0.48125
191	del_chr7_116771829_TTCTTTCTCTCTGTTTTAAGATCT_-	del_chr7_116771829_TTCTTTCTCTCTGTTTTAAGATCT_-	TRUE	2017-06-07_RTP0565	Op1	LotA	7	10019362_2_G_1	0710-0200InDel0-5	0.5%	16000	INDEL-A	0.55
192	del_chr4_54727437_TGGAAGGTTGTTGAG_-	del_chr4_54727437_TGGAAGGTTGTTGAG_-	TRUE	2017-06-07_RTP0565	Op1	LotA	7	10019362_2_G_1	0710-0200InDel0-5	0.5%	16000	INDEL-A	0.375
193	del_chr3_41224645_TCT_-	del_chr3_41224645_TCT_-	TRUE	2017-06-07_RTP0565	Op1	LotA	7	10019362_2_G_1	0710-0200InDel0-5	0.5%	16000	INDEL-A	0.5125
194	del_chr17_7675073_TCATGGTGGGGGCAGCGC_-	del_chr17_7675073_TCATGGTGGGGGCAGCGC_-	TRUE	2017-06-07_RTP0565	Op1	LotA	7	10019362_2_G_1	0710-0200InDel0-5	0.5%	16000	INDEL-A	0.4
195	del_chr17_7673732_GTGAGGCTCCCCTTTCTTG_-	del_chr17_7673732_GTGAGGCTCCCCTTTCTTG_-	TRUE	2017-06-07_RTP0565	Op1	LotA	7	10019362_2_G_1	0710-0200InDel0-5	0.5%	16000	INDEL-A	0.625
196	del_chr10_87961047_ACTT_-	del_chr10_87961047_ACTT_-	TRUE	2017-06-07_RTP0565	Op1	LotA	7	10019362_2_G_1	0710-0200InDel0-5	0.5%	16000	INDEL-A	0.6125
197	del_chr17_7674905_CT_-	del_chr17_7674905_CT_-	TRUE	2017-06-07_RTP0565	Op1	LotA	7	10019362_2_G_1	0710-0200InDel0-5	0.5%	16000	INDEL-A	0.5125
198	del_chr17_7674241_G_-	del_chr17_7674241_G_-	TRUE	2017-06-07_RTP0565	Op1	LotA	7	10019362_2_G_1	0710-0200InDel0-5	0.5%	16000	INDEL-A	0.7125
199	ins_chr7_55181319_-_GGT	ins_chr7_55181319_-_GGT	TRUE	2017-06-07_RTP0565	Op1	LotA	1	10019412_2_H_1	0710-0201InDel0-25	0.25%	16000	INDEL-A	0.1625
200	ins_chr7_140753338_-_TAC	ins_chr7_140753338_-_TAC	TRUE	2017-06-07_RTP0565	Op1	LotA	1	10019412_2_H_1	0710-0201InDel0-25	0.25%	16000	INDEL-A	0.34375
201	ins_chr17_7675048_-_AC	ins_chr17_7675048_-_AC	TRUE	2017-06-07_RTP0565	Op1	LotA	1	10019412_2_H_1	0710-0201InDel0-25	0.25%	16000	INDEL-A	0.3125
202	ins_chr17_39724742_-_ATACGTGATGGC	ins_chr17_39724742_-_ATACGTGATGGC	TRUE	2017-06-07_RTP0565	Op1	LotA	1	10019412_2_H_1	0710-0201InDel0-25	0.25%	16000	INDEL-A	0.175
203	ins_chr7_55181328_-_AACCCCCAC	ins_chr7_55181328_-_AACCCCCAC	TRUE	2017-06-07_RTP0565	Op1	LotA	1	10019412_2_H_1	0710-0201InDel0-25	0.25%	16000	INDEL-A	0.15
204	ins_chr7_55181317_-_CCAGCGTGG	ins_chr7_55181317_-_CCAGCGTGG	TRUE	2017-06-07_RTP0565	Op1	LotA	1	10019412_2_H_1	0710-0201InDel0-25	0.25%	16000	INDEL-A	0.1
205	ins_chr4_54726019_-_GCCTAT	ins_chr4_54726019_-_GCCTAT	TRUE	2017-06-07_RTP0565	Op1	LotA	1	10019412_2_H_1	0710-0201InDel0-25	0.25%	16000	INDEL-A	0.175
206	ins_chr17_7674917_-_G	ins_chr17_7674917_-_G	TRUE	2017-06-07_RTP0565	Op1	LotA	1	10019412_2_H_1	0710-0201InDel0-25	0.25%	16000	INDEL-A	0.45
207	ins_chr17_7674249_-_A	ins_chr17_7674249_-_A	TRUE	2017-06-07_RTP0565	Op1	LotA	1	10019412_2_H_1	0710-0201InDel0-25	0.25%	16000	INDEL-A	0.2625
208	del_chr7_55174772_GGAATTAAGAGAAGC_-	del_chr7_55174772_GGAATTAAGAGAAGC_-	TRUE	2017-06-07_RTP0565	Op1	LotA	1	10019412_2_H_1	0710-0201InDel0-25	0.25%	16000	INDEL-A	0.1375
209	del_chr7_116771829_TTCTTTCTCTCTGTTTTAAGATCT_-	del_chr7_116771829_TTCTTTCTCTCTGTTTTAAGATCT_-	TRUE	2017-06-07_RTP0565	Op1	LotA	1	10019412_2_H_1	0710-0201InDel0-25	0.25%	16000	INDEL-A	0.2
210	del_chr4_54727437_TGGAAGGTTGTTGAG_-	del_chr4_54727437_TGGAAGGTTGTTGAG_-	TRUE	2017-06-07_RTP0565	Op1	LotA	1	10019412_2_H_1	0710-0201InDel0-25	0.25%	16000	INDEL-A	0.2375
211	del_chr3_41224645_TCT_-	del_chr3_41224645_TCT_-	TRUE	2017-06-07_RTP0565	Op1	LotA	1	10019412_2_H_1	0710-0201InDel0-25	0.25%	16000	INDEL-A	0.26875
212	del_chr17_7675073_TCATGGTGGGGGCAGCGC_-	del_chr17_7675073_TCATGGTGGGGGCAGCGC_-	TRUE	2017-06-07_RTP0565	Op1	LotA	1	10019412_2_H_1	0710-0201InDel0-25	0.25%	16000	INDEL-A	0.2125
213	del_chr17_7673732_GTGAGGCTCCCCTTTCTTG_-	del_chr17_7673732_GTGAGGCTCCCCTTTCTTG_-	TRUE	2017-06-07_RTP0565	Op1	LotA	1	10019412_2_H_1	0710-0201InDel0-25	0.25%	16000	INDEL-A	0.3125
214	del_chr10_87961047_ACTT_-	del_chr10_87961047_ACTT_-	TRUE	2017-06-07_RTP0565	Op1	LotA	1	10019412_2_H_1	0710-0201InDel0-25	0.25%	16000	INDEL-A	0.625
215	del_chr17_7674905_CT_-	del_chr17_7674905_CT_-	FALSE	2017-06-07_RTP0565	Op1	LotA	1	10019412_2_H_1	0710-0201InDel0-25	0.25%	16000	INDEL-A	#N/A
216	del_chr17_7674241_G_-	del_chr17_7674241_G_-	TRUE	2017-06-07_RTP0565	Op1	LotA	1	10019412_2_H_1	0710-0201InDel0-25	0.25%	16000	INDEL-A	0.2875
217	ins_chr7_55181319_-_GGT	ins_chr7_55181319_-_GGT	TRUE	2017-06-07_RTP0565	Op1	LotA	2	10019413_2_A_2	0710-0201InDel0-25	0.25%	16000	INDEL-A	0.3375
218	ins_chr7_140753338_-_TAC	ins_chr7_140753338_-_TAC	TRUE	2017-06-07_RTP0565	Op1	LotA	2	10019413_2_A_2	0710-0201InDel0-25	0.25%	16000	INDEL-A	0.275
219	ins_chr17_7675048_-_AC	ins_chr17_7675048_-_AC	TRUE	2017-06-07_RTP0565	Op1	LotA	2	10019413_2_A_2	0710-0201InDel0-25	0.25%	16000	INDEL-A	0.325
220	ins_chr17_39724742_-_ATACGTGATGGC	ins_chr17_39724742_-_ATACGTGATGGC	TRUE	2017-06-07_RTP0565	Op1	LotA	2	10019413_2_A_2	0710-0201InDel0-25	0.25%	16000	INDEL-A	0.175
221	ins_chr7_55181328_-_AACCCCCAC	ins_chr7_55181328_-_AACCCCCAC	TRUE	2017-06-07_RTP0565	Op1	LotA	2	10019413_2_A_2	0710-0201InDel0-25	0.25%	16000	INDEL-A	0.1875
222	ins_chr7_55181317_-_CCAGCGTGG	ins_chr7_55181317_-_CCAGCGTGG	TRUE	2017-06-07_RTP0565	Op1	LotA	2	10019413_2_A_2	0710-0201InDel0-25	0.25%	16000	INDEL-A	0.1
223	ins_chr4_54726019_-_GCCTAT	ins_chr4_54726019_-_GCCTAT	FALSE	2017-06-07_RTP0565	Op1	LotA	2	10019413_2_A_2	0710-0201InDel0-25	0.25%	16000	INDEL-A	#N/A
224	ins_chr17_7674917_-_G	ins_chr17_7674917_-_G	TRUE	2017-06-07_RTP0565	Op1	LotA	2	10019413_2_A_2	0710-0201InDel0-25	0.25%	16000	INDEL-A	0.3125
225	ins_chr17_7674249_-_A	ins_chr17_7674249_-_A	TRUE	2017-06-07_RTP0565	Op1	LotA	2	10019413_2_A_2	0710-0201InDel0-25	0.25%	16000	INDEL-A	0.4375
226	del_chr7_55174772_GGAATTAAGAGAAGC_-	del_chr7_55174772_GGAATTAAGAGAAGC_-	TRUE	2017-06-07_RTP0565	Op1	LotA	2	10019413_2_A_2	0710-0201InDel0-25	0.25%	16000	INDEL-A	0.3875
227	del_chr7_116771829_TTCTTTCTCTCTGTTTTAAGATCT_-	del_chr7_116771829_TTCTTTCTCTCTGTTTTAAGATCT_-	TRUE	2017-06-07_RTP0565	Op1	LotA	2	10019413_2_A_2	0710-0201InDel0-25	0.25%	16000	INDEL-A	0.375
228	del_chr4_54727437_TGGAAGGTTGTTGAG_-	del_chr4_54727437_TGGAAGGTTGTTGAG_-	TRUE	2017-06-07_RTP0565	Op1	LotA	2	10019413_2_A_2	0710-0201InDel0-25	0.25%	16000	INDEL-A	0.4
229	del_chr3_41224645_TCT_-	del_chr3_41224645_TCT_-	TRUE	2017-06-07_RTP0565	Op1	LotA	2	10019413_2_A_2	0710-0201InDel0-25	0.25%	16000	INDEL-A	0.275
230	del_chr17_7675073_TCATGGTGGGGGCAGCGC_-	del_chr17_7675073_TCATGGTGGGGGCAGCGC_-	TRUE	2017-06-07_RTP0565	Op1	LotA	2	10019413_2_A_2	0710-0201InDel0-25	0.25%	16000	INDEL-A	0.3
231	del_chr17_7673732_GTGAGGCTCCCCTTTCTTG_-	del_chr17_7673732_GTGAGGCTCCCCTTTCTTG_-	TRUE	2017-06-07_RTP0565	Op1	LotA	2	10019413_2_A_2	0710-0201InDel0-25	0.25%	16000	INDEL-A	0.2375
232	del_chr10_87961047_ACTT_-	del_chr10_87961047_ACTT_-	TRUE	2017-06-07_RTP0565	Op1	LotA	2	10019413_2_A_2	0710-0201InDel0-25	0.25%	16000	INDEL-A	0.1
233	del_chr17_7674905_CT_-	del_chr17_7674905_CT_-	TRUE	2017-06-07_RTP0565	Op1	LotA	2	10019413_2_A_2	0710-0201InDel0-25	0.25%	16000	INDEL-A	0.2375
234	del_chr17_7674241_G_-	del_chr17_7674241_G_-	TRUE	2017-06-07_RTP0565	Op1	LotA	2	10019413_2_A_2	0710-0201InDel0-25	0.25%	16000	INDEL-A	0.2875
235	ins_chr7_55181319_-_GGT	ins_chr7_55181319_-_GGT	TRUE	2017-06-07_RTP0565	Op1	LotA	3	10019414_2_B_2	0710-0201InDel0-25	0.25%	16000	INDEL-A	0.525
236	ins_chr7_140753338_-_TAC	ins_chr7_140753338_-_TAC	TRUE	2017-06-07_RTP0565	Op1	LotA	3	10019414_2_B_2	0710-0201InDel0-25	0.25%	16000	INDEL-A	0.26875
237	ins_chr17_7675048_-_AC	ins_chr17_7675048_-_AC	TRUE	2017-06-07_RTP0565	Op1	LotA	3	10019414_2_B_2	0710-0201InDel0-25	0.25%	16000	INDEL-A	0.2125
238	ins_chr17_39724742_-_ATACGTGATGGC	ins_chr17_39724742_-_ATACGTGATGGC	TRUE	2017-06-07_RTP0565	Op1	LotA	3	10019414_2_B_2	0710-0201InDel0-25	0.25%	16000	INDEL-A	0.13125
239	ins_chr7_55181328_-_AACCCCCAC	ins_chr7_55181328_-_AACCCCCAC	TRUE	2017-06-07_RTP0565	Op1	LotA	3	10019414_2_B_2	0710-0201InDel0-25	0.25%	16000	INDEL-A	0.175
240	ins_chr7_55181317_-_CCAGCGTGG	ins_chr7_55181317_-_CCAGCGTGG	TRUE	2017-06-07_RTP0565	Op1	LotA	3	10019414_2_B_2	0710-0201InDel0-25	0.25%	16000	INDEL-A	0.2
241	ins_chr4_54726019_-_GCCTAT	ins_chr4_54726019_-_GCCTAT	TRUE	2017-06-07_RTP0565	Op1	LotA	3	10019414_2_B_2	0710-0201InDel0-25	0.25%	16000	INDEL-A	0.275
242	ins_chr17_7674917_-_G	ins_chr17_7674917_-_G	FALSE	2017-06-07_RTP0565	Op1	LotA	3	10019414_2_B_2	0710-0201InDel0-25	0.25%	16000	INDEL-A	#N/A
243	ins_chr17_7674249_-_A	ins_chr17_7674249_-_A	FALSE	2017-06-07_RTP0565	Op1	LotA	3	10019414_2_B_2	0710-0201InDel0-25	0.25%	16000	INDEL-A	#N/A
244	del_chr7_55174772_GGAATTAAGAGAAGC_-	del_chr7_55174772_GGAATTAAGAGAAGC_-	TRUE	2017-06-07_RTP0565	Op1	LotA	3	10019414_2_B_2	0710-0201InDel0-25	0.25%	16000	INDEL-A	0.2625
245	del_chr7_116771829_TTCTTTCTCTCTGTTTTAAGATCT_-	del_chr7_116771829_TTCTTTCTCTCTGTTTTAAGATCT_-	TRUE	2017-06-07_RTP0565	Op1	LotA	3	10019414_2_B_2	0710-0201InDel0-25	0.25%	16000	INDEL-A	0.325
246	del_chr4_54727437_TGGAAGGTTGTTGAG_-	del_chr4_54727437_TGGAAGGTTGTTGAG_-	TRUE	2017-06-07_RTP0565	Op1	LotA	3	10019414_2_B_2	0710-0201InDel0-25	0.25%	16000	INDEL-A	0.2375
247	del_chr3_41224645_TCT_-	del_chr3_41224645_TCT_-	TRUE	2017-06-07_RTP0565	Op1	LotA	3	10019414_2_B_2	0710-0201InDel0-25	0.25%	16000	INDEL-A	0.43125
248	del_chr17_7675073_TCATGGTGGGGGCAGCGC_-	del_chr17_7675073_TCATGGTGGGGGCAGCGC_-	TRUE	2017-06-07_RTP0565	Op1	LotA	3	10019414_2_B_2	0710-0201InDel0-25	0.25%	16000	INDEL-A	0.2625
249	del_chr17_7673732_GTGAGGCTCCCCTTTCTTG_-	del_chr17_7673732_GTGAGGCTCCCCTTTCTTG_-	TRUE	2017-06-07_RTP0565	Op1	LotA	3	10019414_2_B_2	0710-0201InDel0-25	0.25%	16000	INDEL-A	0.3875
250	del_chr10_87961047_ACTT_-	del_chr10_87961047_ACTT_-	TRUE	2017-06-07_RTP0565	Op1	LotA	3	10019414_2_B_2	0710-0201InDel0-25	0.25%	16000	INDEL-A	0.25
251	del_chr17_7674905_CT_-	del_chr17_7674905_CT_-	TRUE	2017-06-07_RTP0565	Op1	LotA	3	10019414_2_B_2	0710-0201InDel0-25	0.25%	16000	INDEL-A	0.3375
252	del_chr17_7674241_G_-	del_chr17_7674241_G_-	TRUE	2017-06-07_RTP0565	Op1	LotA	3	10019414_2_B_2	0710-0201InDel0-25	0.25%	16000	INDEL-A	0.225
253	ins_chr7_55181319_-_GGT	ins_chr7_55181319_-_GGT	TRUE	2017-06-07_RTP0565	Op1	LotA	4	10019415_2_C_2	0710-0201InDel0-25	0.25%	16000	INDEL-A	0.375
254	ins_chr7_140753338_-_TAC	ins_chr7_140753338_-_TAC	TRUE	2017-06-07_RTP0565	Op1	LotA	4	10019415_2_C_2	0710-0201InDel0-25	0.25%	16000	INDEL-A	0.38125
255	ins_chr17_7675048_-_AC	ins_chr17_7675048_-_AC	TRUE	2017-06-07_RTP0565	Op1	LotA	4	10019415_2_C_2	0710-0201InDel0-25	0.25%	16000	INDEL-A	0.25
256	ins_chr17_39724742_-_ATACGTGATGGC	ins_chr17_39724742_-_ATACGTGATGGC	TRUE	2017-06-07_RTP0565	Op1	LotA	4	10019415_2_C_2	0710-0201InDel0-25	0.25%	16000	INDEL-A	0.19375
257	ins_chr7_55181328_-_AACCCCCAC	ins_chr7_55181328_-_AACCCCCAC	TRUE	2017-06-07_RTP0565	Op1	LotA	4	10019415_2_C_2	0710-0201InDel0-25	0.25%	16000	INDEL-A	0.25
258	ins_chr7_55181317_-_CCAGCGTGG	ins_chr7_55181317_-_CCAGCGTGG	TRUE	2017-06-07_RTP0565	Op1	LotA	4	10019415_2_C_2	0710-0201InDel0-25	0.25%	16000	INDEL-A	0.2375
259	ins_chr4_54726019_-_GCCTAT	ins_chr4_54726019_-_GCCTAT	TRUE	2017-06-07_RTP0565	Op1	LotA	4	10019415_2_C_2	0710-0201InDel0-25	0.25%	16000	INDEL-A	0.1875
260	ins_chr17_7674917_-_G	ins_chr17_7674917_-_G	TRUE	2017-06-07_RTP0565	Op1	LotA	4	10019415_2_C_2	0710-0201InDel0-25	0.25%	16000	INDEL-A	0.175
261	ins_chr17_7674249_-_A	ins_chr17_7674249_-_A	TRUE	2017-06-07_RTP0565	Op1	LotA	4	10019415_2_C_2	0710-0201InDel0-25	0.25%	16000	INDEL-A	0.375
262	del_chr7_55174772_GGAATTAAGAGAAGC_-	del_chr7_55174772_GGAATTAAGAGAAGC_-	TRUE	2017-06-07_RTP0565	Op1	LotA	4	10019415_2_C_2	0710-0201InDel0-25	0.25%	16000	INDEL-A	0.25
263	del_chr7_116771829_TTCTTTCTCTCTGTTTTAAGATCT_-	del_chr7_116771829_TTCTTTCTCTCTGTTTTAAGATCT_-	TRUE	2017-06-07_RTP0565	Op1	LotA	4	10019415_2_C_2	0710-0201InDel0-25	0.25%	16000	INDEL-A	0.3875
264	del_chr4_54727437_TGGAAGGTTGTTGAG_-	del_chr4_54727437_TGGAAGGTTGTTGAG_-	TRUE	2017-06-07_RTP0565	Op1	LotA	4	10019415_2_C_2	0710-0201InDel0-25	0.25%	16000	INDEL-A	0.0625
265	del_chr3_41224645_TCT_-	del_chr3_41224645_TCT_-	TRUE	2017-06-07_RTP0565	Op1	LotA	4	10019415_2_C_2	0710-0201InDel0-25	0.25%	16000	INDEL-A	0.3
266	del_chr17_7675073_TCATGGTGGGGGCAGCGC_-	del_chr17_7675073_TCATGGTGGGGGCAGCGC_-	TRUE	2017-06-07_RTP0565	Op1	LotA	4	10019415_2_C_2	0710-0201InDel0-25	0.25%	16000	INDEL-A	0.25
267	del_chr17_7673732_GTGAGGCTCCCCTTTCTTG_-	del_chr17_7673732_GTGAGGCTCCCCTTTCTTG_-	TRUE	2017-06-07_RTP0565	Op1	LotA	4	10019415_2_C_2	0710-0201InDel0-25	0.25%	16000	INDEL-A	0.425
268	del_chr10_87961047_ACTT_-	del_chr10_87961047_ACTT_-	TRUE	2017-06-07_RTP0565	Op1	LotA	4	10019415_2_C_2	0710-0201InDel0-25	0.25%	16000	INDEL-A	0.2
269	del_chr17_7674905_CT_-	del_chr17_7674905_CT_-	TRUE	2017-06-07_RTP0565	Op1	LotA	4	10019415_2_C_2	0710-0201InDel0-25	0.25%	16000	INDEL-A	0.25
270	del_chr17_7674241_G_-	del_chr17_7674241_G_-	TRUE	2017-06-07_RTP0565	Op1	LotA	4	10019415_2_C_2	0710-0201InDel0-25	0.25%	16000	INDEL-A	0.2875
271	ins_chr7_55181319_-_GGT	ins_chr7_55181319_-_GGT	TRUE	2017-06-07_RTP0565	Op1	LotA	5	10019416_2_D_2	0710-0201InDel0-25	0.25%	16000	INDEL-A	0.15
272	ins_chr7_140753338_-_TAC	ins_chr7_140753338_-_TAC	TRUE	2017-06-07_RTP0565	Op1	LotA	5	10019416_2_D_2	0710-0201InDel0-25	0.25%	16000	INDEL-A	0.34375
273	ins_chr17_7675048_-_AC	ins_chr17_7675048_-_AC	TRUE	2017-06-07_RTP0565	Op1	LotA	5	10019416_2_D_2	0710-0201InDel0-25	0.25%	16000	INDEL-A	0.2
274	ins_chr17_39724742_-_ATACGTGATGGC	ins_chr17_39724742_-_ATACGTGATGGC	TRUE	2017-06-07_RTP0565	Op1	LotA	5	10019416_2_D_2	0710-0201InDel0-25	0.25%	16000	INDEL-A	0.225
275	ins_chr7_55181328_-_AACCCCCAC	ins_chr7_55181328_-_AACCCCCAC	TRUE	2017-06-07_RTP0565	Op1	LotA	5	10019416_2_D_2	0710-0201InDel0-25	0.25%	16000	INDEL-A	0.225
276	ins_chr7_55181317_-_CCAGCGTGG	ins_chr7_55181317_-_CCAGCGTGG	TRUE	2017-06-07_RTP0565	Op1	LotA	5	10019416_2_D_2	0710-0201InDel0-25	0.25%	16000	INDEL-A	0.0625
277	ins_chr4_54726019_-_GCCTAT	ins_chr4_54726019_-_GCCTAT	TRUE	2017-06-07_RTP0565	Op1	LotA	5	10019416_2_D_2	0710-0201InDel0-25	0.25%	16000	INDEL-A	0.4
278	ins_chr17_7674917_-_G	ins_chr17_7674917_-_G	TRUE	2017-06-07_RTP0565	Op1	LotA	5	10019416_2_D_2	0710-0201InDel0-25	0.25%	16000	INDEL-A	0.4
279	ins_chr17_7674249_-_A	ins_chr17_7674249_-_A	TRUE	2017-06-07_RTP0565	Op1	LotA	5	10019416_2_D_2	0710-0201InDel0-25	0.25%	16000	INDEL-A	0.125
280	del_chr7_55174772_GGAATTAAGAGAAGC_-	del_chr7_55174772_GGAATTAAGAGAAGC_-	TRUE	2017-06-07_RTP0565	Op1	LotA	5	10019416_2_D_2	0710-0201InDel0-25	0.25%	16000	INDEL-A	0.14375
281	del_chr7_116771829_TTCTTTCTCTCTGTTTTAAGATCT_-	del_chr7_116771829_TTCTTTCTCTCTGTTTTAAGATCT_-	TRUE	2017-06-07_RTP0565	Op1	LotA	5	10019416_2_D_2	0710-0201InDel0-25	0.25%	16000	INDEL-A	0.275
282	del_chr4_54727437_TGGAAGGTTGTTGAG_-	del_chr4_54727437_TGGAAGGTTGTTGAG_-	TRUE	2017-06-07_RTP0565	Op1	LotA	5	10019416_2_D_2	0710-0201InDel0-25	0.25%	16000	INDEL-A	0.2
283	del_chr3_41224645_TCT_-	del_chr3_41224645_TCT_-	TRUE	2017-06-07_RTP0565	Op1	LotA	5	10019416_2_D_2	0710-0201InDel0-25	0.25%	16000	INDEL-A	0.375
284	del_chr17_7675073_TCATGGTGGGGGCAGCGC_-	del_chr17_7675073_TCATGGTGGGGGCAGCGC_-	TRUE	2017-06-07_RTP0565	Op1	LotA	5	10019416_2_D_2	0710-0201InDel0-25	0.25%	16000	INDEL-A	0.325
285	del_chr17_7673732_GTGAGGCTCCCCTTTCTTG_-	del_chr17_7673732_GTGAGGCTCCCCTTTCTTG_-	TRUE	2017-06-07_RTP0565	Op1	LotA	5	10019416_2_D_2	0710-0201InDel0-25	0.25%	16000	INDEL-A	0.275
286	del_chr10_87961047_ACTT_-	del_chr10_87961047_ACTT_-	TRUE	2017-06-07_RTP0565	Op1	LotA	5	10019416_2_D_2	0710-0201InDel0-25	0.25%	16000	INDEL-A	0.2
287	del_chr17_7674905_CT_-	del_chr17_7674905_CT_-	TRUE	2017-06-07_RTP0565	Op1	LotA	5	10019416_2_D_2	0710-0201InDel0-25	0.25%	16000	INDEL-A	0.2
288	del_chr17_7674241_G_-	del_chr17_7674241_G_-	TRUE	2017-06-07_RTP0565	Op1	LotA	5	10019416_2_D_2	0710-0201InDel0-25	0.25%	16000	INDEL-A	0.2375
289	ins_chr7_55181319_-_GGT	ins_chr7_55181319_-_GGT	TRUE	2017-06-07_RTP0565	Op1	LotA	6	10019417_2_E_2	0710-0201InDel0-25	0.25%	16000	INDEL-A	0.175
290	ins_chr7_140753338_-_TAC	ins_chr7_140753338_-_TAC	TRUE	2017-06-07_RTP0565	Op1	LotA	6	10019417_2_E_2	0710-0201InDel0-25	0.25%	16000	INDEL-A	0.35625
291	ins_chr17_7675048_-_AC	ins_chr17_7675048_-_AC	TRUE	2017-06-07_RTP0565	Op1	LotA	6	10019417_2_E_2	0710-0201InDel0-25	0.25%	16000	INDEL-A	0.2875
292	ins_chr17_39724742_-_ATACGTGATGGC	ins_chr17_39724742_-_ATACGTGATGGC	TRUE	2017-06-07_RTP0565	Op1	LotA	6	10019417_2_E_2	0710-0201InDel0-25	0.25%	16000	INDEL-A	0.2875
293	ins_chr7_55181328_-_AACCCCCAC	ins_chr7_55181328_-_AACCCCCAC	TRUE	2017-06-07_RTP0565	Op1	LotA	6	10019417_2_E_2	0710-0201InDel0-25	0.25%	16000	INDEL-A	0.25
294	ins_chr7_55181317_-_CCAGCGTGG	ins_chr7_55181317_-_CCAGCGTGG	TRUE	2017-06-07_RTP0565	Op1	LotA	6	10019417_2_E_2	0710-0201InDel0-25	0.25%	16000	INDEL-A	0.075
295	ins_chr4_54726019_-_GCCTAT	ins_chr4_54726019_-_GCCTAT	TRUE	2017-06-07_RTP0565	Op1	LotA	6	10019417_2_E_2	0710-0201InDel0-25	0.25%	16000	INDEL-A	0.35
296	ins_chr17_7674917_-_G	ins_chr17_7674917_-_G	TRUE	2017-06-07_RTP0565	Op1	LotA	6	10019417_2_E_2	0710-0201InDel0-25	0.25%	16000	INDEL-A	0.375
297	ins_chr17_7674249_-_A	ins_chr17_7674249_-_A	TRUE	2017-06-07_RTP0565	Op1	LotA	6	10019417_2_E_2	0710-0201InDel0-25	0.25%	16000	INDEL-A	0.25
298	del_chr7_55174772_GGAATTAAGAGAAGC_-	del_chr7_55174772_GGAATTAAGAGAAGC_-	TRUE	2017-06-07_RTP0565	Op1	LotA	6	10019417_2_E_2	0710-0201InDel0-25	0.25%	16000	INDEL-A	0.15625
299	del_chr7_116771829_TTCTTTCTCTCTGTTTTAAGATCT_-	del_chr7_116771829_TTCTTTCTCTCTGTTTTAAGATCT_-	TRUE	2017-06-07_RTP0565	Op1	LotA	6	10019417_2_E_2	0710-0201InDel0-25	0.25%	16000	INDEL-A	0.35
300	del_chr4_54727437_TGGAAGGTTGTTGAG_-	del_chr4_54727437_TGGAAGGTTGTTGAG_-	TRUE	2017-06-07_RTP0565	Op1	LotA	6	10019417_2_E_2	0710-0201InDel0-25	0.25%	16000	INDEL-A	0.5
301	del_chr3_41224645_TCT_-	del_chr3_41224645_TCT_-	TRUE	2017-06-07_RTP0565	Op1	LotA	6	10019417_2_E_2	0710-0201InDel0-25	0.25%	16000	INDEL-A	0.2625
302	del_chr17_7675073_TCATGGTGGGGGCAGCGC_-	del_chr17_7675073_TCATGGTGGGGGCAGCGC_-	TRUE	2017-06-07_RTP0565	Op1	LotA	6	10019417_2_E_2	0710-0201InDel0-25	0.25%	16000	INDEL-A	0.15
303	del_chr17_7673732_GTGAGGCTCCCCTTTCTTG_-	del_chr17_7673732_GTGAGGCTCCCCTTTCTTG_-	TRUE	2017-06-07_RTP0565	Op1	LotA	6	10019417_2_E_2	0710-0201InDel0-25	0.25%	16000	INDEL-A	0.3625
304	del_chr10_87961047_ACTT_-	del_chr10_87961047_ACTT_-	TRUE	2017-06-07_RTP0565	Op1	LotA	6	10019417_2_E_2	0710-0201InDel0-25	0.25%	16000	INDEL-A	0.4875
305	del_chr17_7674905_CT_-	del_chr17_7674905_CT_-	TRUE	2017-06-07_RTP0565	Op1	LotA	6	10019417_2_E_2	0710-0201InDel0-25	0.25%	16000	INDEL-A	0.45
306	del_chr17_7674241_G_-	del_chr17_7674241_G_-	TRUE	2017-06-07_RTP0565	Op1	LotA	6	10019417_2_E_2	0710-0201InDel0-25	0.25%	16000	INDEL-A	0.3125
307	ins_chr7_55181319_-_GGT	ins_chr7_55181319_-_GGT	TRUE	2017-06-07_RTP0565	Op1	LotA	7	10019418_2_F_2	0710-0201InDel0-25	0.25%	16000	INDEL-A	0.45
308	ins_chr7_140753338_-_TAC	ins_chr7_140753338_-_TAC	TRUE	2017-06-07_RTP0565	Op1	LotA	7	10019418_2_F_2	0710-0201InDel0-25	0.25%	16000	INDEL-A	0.40625
309	ins_chr17_7675048_-_AC	ins_chr17_7675048_-_AC	TRUE	2017-06-07_RTP0565	Op1	LotA	7	10019418_2_F_2	0710-0201InDel0-25	0.25%	16000	INDEL-A	0.275
310	ins_chr17_39724742_-_ATACGTGATGGC	ins_chr17_39724742_-_ATACGTGATGGC	TRUE	2017-06-07_RTP0565	Op1	LotA	7	10019418_2_F_2	0710-0201InDel0-25	0.25%	16000	INDEL-A	0.2625
311	ins_chr7_55181328_-_AACCCCCAC	ins_chr7_55181328_-_AACCCCCAC	TRUE	2017-06-07_RTP0565	Op1	LotA	7	10019418_2_F_2	0710-0201InDel0-25	0.25%	16000	INDEL-A	0.1875
312	ins_chr7_55181317_-_CCAGCGTGG	ins_chr7_55181317_-_CCAGCGTGG	TRUE	2017-06-07_RTP0565	Op1	LotA	7	10019418_2_F_2	0710-0201InDel0-25	0.25%	16000	INDEL-A	0.125
313	ins_chr4_54726019_-_GCCTAT	ins_chr4_54726019_-_GCCTAT	TRUE	2017-06-07_RTP0565	Op1	LotA	7	10019418_2_F_2	0710-0201InDel0-25	0.25%	16000	INDEL-A	0.15
314	ins_chr17_7674917_-_G	ins_chr17_7674917_-_G	TRUE	2017-06-07_RTP0565	Op1	LotA	7	10019418_2_F_2	0710-0201InDel0-25	0.25%	16000	INDEL-A	0.4375
315	ins_chr17_7674249_-_A	ins_chr17_7674249_-_A	TRUE	2017-06-07_RTP0565	Op1	LotA	7	10019418_2_F_2	0710-0201InDel0-25	0.25%	16000	INDEL-A	0.225
316	del_chr7_55174772_GGAATTAAGAGAAGC_-	del_chr7_55174772_GGAATTAAGAGAAGC_-	TRUE	2017-06-07_RTP0565	Op1	LotA	7	10019418_2_F_2	0710-0201InDel0-25	0.25%	16000	INDEL-A	0.15
317	del_chr7_116771829_TTCTTTCTCTCTGTTTTAAGATCT_-	del_chr7_116771829_TTCTTTCTCTCTGTTTTAAGATCT_-	TRUE	2017-06-07_RTP0565	Op1	LotA	7	10019418_2_F_2	0710-0201InDel0-25	0.25%	16000	INDEL-A	0.3375
318	del_chr4_54727437_TGGAAGGTTGTTGAG_-	del_chr4_54727437_TGGAAGGTTGTTGAG_-	TRUE	2017-06-07_RTP0565	Op1	LotA	7	10019418_2_F_2	0710-0201InDel0-25	0.25%	16000	INDEL-A	0.125
319	del_chr3_41224645_TCT_-	del_chr3_41224645_TCT_-	TRUE	2017-06-07_RTP0565	Op1	LotA	7	10019418_2_F_2	0710-0201InDel0-25	0.25%	16000	INDEL-A	0.325
320	del_chr17_7675073_TCATGGTGGGGGCAGCGC_-	del_chr17_7675073_TCATGGTGGGGGCAGCGC_-	TRUE	2017-06-07_RTP0565	Op1	LotA	7	10019418_2_F_2	0710-0201InDel0-25	0.25%	16000	INDEL-A	0.2
321	del_chr17_7673732_GTGAGGCTCCCCTTTCTTG_-	del_chr17_7673732_GTGAGGCTCCCCTTTCTTG_-	TRUE	2017-06-07_RTP0565	Op1	LotA	7	10019418_2_F_2	0710-0201InDel0-25	0.25%	16000	INDEL-A	0.1875
322	del_chr10_87961047_ACTT_-	del_chr10_87961047_ACTT_-	TRUE	2017-06-07_RTP0565	Op1	LotA	7	10019418_2_F_2	0710-0201InDel0-25	0.25%	16000	INDEL-A	0.15
323	del_chr17_7674905_CT_-	del_chr17_7674905_CT_-	TRUE	2017-06-07_RTP0565	Op1	LotA	7	10019418_2_F_2	0710-0201InDel0-25	0.25%	16000	INDEL-A	0.5
324	del_chr17_7674241_G_-	del_chr17_7674241_G_-	TRUE	2017-06-07_RTP0565	Op1	LotA	7	10019418_2_F_2	0710-0201InDel0-25	0.25%	16000	INDEL-A	0.45
325	ins_chr7_55181319_-_GGT	ins_chr7_55181319_-_GGT	TRUE	2017-06-07_RTP0565	Op1	LotA	1	10019437_2_H_2	0710-0202InDel0-1	0.1%	16000	INDEL-A	0.25
326	ins_chr7_140753338_-_TAC	ins_chr7_140753338_-_TAC	TRUE	2017-06-07_RTP0565	Op1	LotA	1	10019437_2_H_2	0710-0202InDel0-1	0.1%	16000	INDEL-A	0.2125
327	ins_chr17_7675048_-_AC	ins_chr17_7675048_-_AC	TRUE	2017-06-07_RTP0565	Op1	LotA	1	10019437_2_H_2	0710-0202InDel0-1	0.1%	16000	INDEL-A	0.175
328	ins_chr17_39724742_-_ATACGTGATGGC	ins_chr17_39724742_-_ATACGTGATGGC	TRUE	2017-06-07_RTP0565	Op1	LotA	1	10019437_2_H_2	0710-0202InDel0-1	0.1%	16000	INDEL-A	0.11875
329	ins_chr7_55181328_-_AACCCCCAC	ins_chr7_55181328_-_AACCCCCAC	TRUE	2017-06-07_RTP0565	Op1	LotA	1	10019437_2_H_2	0710-0202InDel0-1	0.1%	16000	INDEL-A	0.0625
330	ins_chr7_55181317_-_CCAGCGTGG	ins_chr7_55181317_-_CCAGCGTGG	FALSE	2017-06-07_RTP0565	Op1	LotA	1	10019437_2_H_2	0710-0202InDel0-1	0.1%	16000	INDEL-A	#N/A
331	ins_chr4_54726019_-_GCCTAT	ins_chr4_54726019_-_GCCTAT	TRUE	2017-06-07_RTP0565	Op1	LotA	1	10019437_2_H_2	0710-0202InDel0-1	0.1%	16000	INDEL-A	0.45
332	ins_chr17_7674917_-_G	ins_chr17_7674917_-_G	FALSE	2017-06-07_RTP0565	Op1	LotA	1	10019437_2_H_2	0710-0202InDel0-1	0.1%	16000	INDEL-A	#N/A
333	ins_chr17_7674249_-_A	ins_chr17_7674249_-_A	FALSE	2017-06-07_RTP0565	Op1	LotA	1	10019437_2_H_2	0710-0202InDel0-1	0.1%	16000	INDEL-A	#N/A
334	del_chr7_55174772_GGAATTAAGAGAAGC_-	del_chr7_55174772_GGAATTAAGAGAAGC_-	TRUE	2017-06-07_RTP0565	Op1	LotA	1	10019437_2_H_2	0710-0202InDel0-1	0.1%	16000	INDEL-A	0.1375
335	del_chr7_116771829_TTCTTTCTCTCTGTTTTAAGATCT_-	del_chr7_116771829_TTCTTTCTCTCTGTTTTAAGATCT_-	TRUE	2017-06-07_RTP0565	Op1	LotA	1	10019437_2_H_2	0710-0202InDel0-1	0.1%	16000	INDEL-A	0.125
336	del_chr4_54727437_TGGAAGGTTGTTGAG_-	del_chr4_54727437_TGGAAGGTTGTTGAG_-	TRUE	2017-06-07_RTP0565	Op1	LotA	1	10019437_2_H_2	0710-0202InDel0-1	0.1%	16000	INDEL-A	0.15
337	del_chr3_41224645_TCT_-	del_chr3_41224645_TCT_-	TRUE	2017-06-07_RTP0565	Op1	LotA	1	10019437_2_H_2	0710-0202InDel0-1	0.1%	16000	INDEL-A	0.05
338	del_chr17_7675073_TCATGGTGGGGGCAGCGC_-	del_chr17_7675073_TCATGGTGGGGGCAGCGC_-	TRUE	2017-06-07_RTP0565	Op1	LotA	1	10019437_2_H_2	0710-0202InDel0-1	0.1%	16000	INDEL-A	0.0875
339	del_chr17_7673732_GTGAGGCTCCCCTTTCTTG_-	del_chr17_7673732_GTGAGGCTCCCCTTTCTTG_-	TRUE	2017-06-07_RTP0565	Op1	LotA	1	10019437_2_H_2	0710-0202InDel0-1	0.1%	16000	INDEL-A	0.2
340	del_chr10_87961047_ACTT_-	del_chr10_87961047_ACTT_-	TRUE	2017-06-07_RTP0565	Op1	LotA	1	10019437_2_H_2	0710-0202InDel0-1	0.1%	16000	INDEL-A	0.125
341	del_chr17_7674905_CT_-	del_chr17_7674905_CT_-	FALSE	2017-06-07_RTP0565	Op1	LotA	1	10019437_2_H_2	0710-0202InDel0-1	0.1%	16000	INDEL-A	#N/A
342	del_chr17_7674241_G_-	del_chr17_7674241_G_-	FALSE	2017-06-07_RTP0565	Op1	LotA	1	10019437_2_H_2	0710-0202InDel0-1	0.1%	16000	INDEL-A	#N/A
343	ins_chr7_55181319_-_GGT	ins_chr7_55181319_-_GGT	TRUE	2017-06-07_RTP0565	Op1	LotA	2	10019438_2_A_0	0710-0202InDel0-1	0.1%	16000	INDEL-A	0.25
344	ins_chr7_140753338_-_TAC	ins_chr7_140753338_-_TAC	TRUE	2017-06-07_RTP0565	Op1	LotA	2	10019438_2_A_0	0710-0202InDel0-1	0.1%	16000	INDEL-A	0.18125
345	ins_chr17_7675048_-_AC	ins_chr17_7675048_-_AC	TRUE	2017-06-07_RTP0565	Op1	LotA	2	10019438_2_A_0	0710-0202InDel0-1	0.1%	16000	INDEL-A	0.1875
346	ins_chr17_39724742_-_ATACGTGATGGC	ins_chr17_39724742_-_ATACGTGATGGC	TRUE	2017-06-07_RTP0565	Op1	LotA	2	10019438_2_A_0	0710-0202InDel0-1	0.1%	16000	INDEL-A	0.1
347	ins_chr7_55181328_-_AACCCCCAC	ins_chr7_55181328_-_AACCCCCAC	FALSE	2017-06-07_RTP0565	Op1	LotA	2	10019438_2_A_0	0710-0202InDel0-1	0.1%	16000	INDEL-A	#N/A
348	ins_chr7_55181317_-_CCAGCGTGG	ins_chr7_55181317_-_CCAGCGTGG	TRUE	2017-06-07_RTP0565	Op1	LotA	2	10019438_2_A_0	0710-0202InDel0-1	0.1%	16000	INDEL-A	0.1625
349	ins_chr4_54726019_-_GCCTAT	ins_chr4_54726019_-_GCCTAT	TRUE	2017-06-07_RTP0565	Op1	LotA	2	10019438_2_A_0	0710-0202InDel0-1	0.1%	16000	INDEL-A	0.0625
350	ins_chr17_7674917_-_G	ins_chr17_7674917_-_G	TRUE	2017-06-07_RTP0565	Op1	LotA	2	10019438_2_A_0	0710-0202InDel0-1	0.1%	16000	INDEL-A	0.175
351	ins_chr17_7674249_-_A	ins_chr17_7674249_-_A	TRUE	2017-06-07_RTP0565	Op1	LotA	2	10019438_2_A_0	0710-0202InDel0-1	0.1%	16000	INDEL-A	0.3875
352	del_chr7_55174772_GGAATTAAGAGAAGC_-	del_chr7_55174772_GGAATTAAGAGAAGC_-	TRUE	2017-06-07_RTP0565	Op1	LotA	2	10019438_2_A_0	0710-0202InDel0-1	0.1%	16000	INDEL-A	0.125
353	del_chr7_116771829_TTCTTTCTCTCTGTTTTAAGATCT_-	del_chr7_116771829_TTCTTTCTCTCTGTTTTAAGATCT_-	TRUE	2017-06-07_RTP0565	Op1	LotA	2	10019438_2_A_0	0710-0202InDel0-1	0.1%	16000	INDEL-A	0.125
354	del_chr4_54727437_TGGAAGGTTGTTGAG_-	del_chr4_54727437_TGGAAGGTTGTTGAG_-	TRUE	2017-06-07_RTP0565	Op1	LotA	2	10019438_2_A_0	0710-0202InDel0-1	0.1%	16000	INDEL-A	0.0625
355	del_chr3_41224645_TCT_-	del_chr3_41224645_TCT_-	TRUE	2017-06-07_RTP0565	Op1	LotA	2	10019438_2_A_0	0710-0202InDel0-1	0.1%	16000	INDEL-A	0.1
356	del_chr17_7675073_TCATGGTGGGGGCAGCGC_-	del_chr17_7675073_TCATGGTGGGGGCAGCGC_-	TRUE	2017-06-07_RTP0565	Op1	LotA	2	10019438_2_A_0	0710-0202InDel0-1	0.1%	16000	INDEL-A	0.0875
357	del_chr17_7673732_GTGAGGCTCCCCTTTCTTG_-	del_chr17_7673732_GTGAGGCTCCCCTTTCTTG_-	TRUE	2017-06-07_RTP0565	Op1	LotA	2	10019438_2_A_0	0710-0202InDel0-1	0.1%	16000	INDEL-A	0.25
358	del_chr10_87961047_ACTT_-	del_chr10_87961047_ACTT_-	TRUE	2017-06-07_RTP0565	Op1	LotA	2	10019438_2_A_0	0710-0202InDel0-1	0.1%	16000	INDEL-A	0.1875
359	del_chr17_7674905_CT_-	del_chr17_7674905_CT_-	TRUE	2017-06-07_RTP0565	Op1	LotA	2	10019438_2_A_0	0710-0202InDel0-1	0.1%	16000	INDEL-A	0.2625
360	del_chr17_7674241_G_-	del_chr17_7674241_G_-	TRUE	2017-06-07_RTP0565	Op1	LotA	2	10019438_2_A_0	0710-0202InDel0-1	0.1%	16000	INDEL-A	0.2375
361	ins_chr7_55181319_-_GGT	ins_chr7_55181319_-_GGT	TRUE	2017-06-07_RTP0565	Op1	LotA	3	10019439_2_B_0	0710-0202InDel0-1	0.1%	16000	INDEL-A	0.175
362	ins_chr7_140753338_-_TAC	ins_chr7_140753338_-_TAC	TRUE	2017-06-07_RTP0565	Op1	LotA	3	10019439_2_B_0	0710-0202InDel0-1	0.1%	16000	INDEL-A	0.1
363	ins_chr17_7675048_-_AC	ins_chr17_7675048_-_AC	TRUE	2017-06-07_RTP0565	Op1	LotA	3	10019439_2_B_0	0710-0202InDel0-1	0.1%	16000	INDEL-A	0.3875
364	ins_chr17_39724742_-_ATACGTGATGGC	ins_chr17_39724742_-_ATACGTGATGGC	TRUE	2017-06-07_RTP0565	Op1	LotA	3	10019439_2_B_0	0710-0202InDel0-1	0.1%	16000	INDEL-A	0.1375
365	ins_chr7_55181328_-_AACCCCCAC	ins_chr7_55181328_-_AACCCCCAC	TRUE	2017-06-07_RTP0565	Op1	LotA	3	10019439_2_B_0	0710-0202InDel0-1	0.1%	16000	INDEL-A	0.075
366	ins_chr7_55181317_-_CCAGCGTGG	ins_chr7_55181317_-_CCAGCGTGG	TRUE	2017-06-07_RTP0565	Op1	LotA	3	10019439_2_B_0	0710-0202InDel0-1	0.1%	16000	INDEL-A	0.1625
367	ins_chr4_54726019_-_GCCTAT	ins_chr4_54726019_-_GCCTAT	TRUE	2017-06-07_RTP0565	Op1	LotA	3	10019439_2_B_0	0710-0202InDel0-1	0.1%	16000	INDEL-A	0.225
368	ins_chr17_7674917_-_G	ins_chr17_7674917_-_G	TRUE	2017-06-07_RTP0565	Op1	LotA	3	10019439_2_B_0	0710-0202InDel0-1	0.1%	16000	INDEL-A	0.1
369	ins_chr17_7674249_-_A	ins_chr17_7674249_-_A	FALSE	2017-06-07_RTP0565	Op1	LotA	3	10019439_2_B_0	0710-0202InDel0-1	0.1%	16000	INDEL-A	#N/A
370	del_chr7_55174772_GGAATTAAGAGAAGC_-	del_chr7_55174772_GGAATTAAGAGAAGC_-	TRUE	2017-06-07_RTP0565	Op1	LotA	3	10019439_2_B_0	0710-0202InDel0-1	0.1%	16000	INDEL-A	0.24375
371	del_chr7_116771829_TTCTTTCTCTCTGTTTTAAGATCT_-	del_chr7_116771829_TTCTTTCTCTCTGTTTTAAGATCT_-	TRUE	2017-06-07_RTP0565	Op1	LotA	3	10019439_2_B_0	0710-0202InDel0-1	0.1%	16000	INDEL-A	0.2
372	del_chr4_54727437_TGGAAGGTTGTTGAG_-	del_chr4_54727437_TGGAAGGTTGTTGAG_-	TRUE	2017-06-07_RTP0565	Op1	LotA	3	10019439_2_B_0	0710-0202InDel0-1	0.1%	16000	INDEL-A	0.15
373	del_chr3_41224645_TCT_-	del_chr3_41224645_TCT_-	TRUE	2017-06-07_RTP0565	Op1	LotA	3	10019439_2_B_0	0710-0202InDel0-1	0.1%	16000	INDEL-A	0.0875
374	del_chr17_7675073_TCATGGTGGGGGCAGCGC_-	del_chr17_7675073_TCATGGTGGGGGCAGCGC_-	TRUE	2017-06-07_RTP0565	Op1	LotA	3	10019439_2_B_0	0710-0202InDel0-1	0.1%	16000	INDEL-A	0.075
375	del_chr17_7673732_GTGAGGCTCCCCTTTCTTG_-	del_chr17_7673732_GTGAGGCTCCCCTTTCTTG_-	TRUE	2017-06-07_RTP0565	Op1	LotA	3	10019439_2_B_0	0710-0202InDel0-1	0.1%	16000	INDEL-A	0.075
376	del_chr10_87961047_ACTT_-	del_chr10_87961047_ACTT_-	TRUE	2017-06-07_RTP0565	Op1	LotA	3	10019439_2_B_0	0710-0202InDel0-1	0.1%	16000	INDEL-A	0.1875
377	del_chr17_7674905_CT_-	del_chr17_7674905_CT_-	TRUE	2017-06-07_RTP0565	Op1	LotA	3	10019439_2_B_0	0710-0202InDel0-1	0.1%	16000	INDEL-A	0.1875
378	del_chr17_7674241_G_-	del_chr17_7674241_G_-	FALSE	2017-06-07_RTP0565	Op1	LotA	3	10019439_2_B_0	0710-0202InDel0-1	0.1%	16000	INDEL-A	#N/A
379	ins_chr7_55181319_-_GGT	ins_chr7_55181319_-_GGT	TRUE	2017-06-10_RTP0573	Op2	LotA	1	10019272_3_H_2	InDel_2-0	2.0%	16000	INDEL-A	2.0125
380	ins_chr7_140753338_-_TAC	ins_chr7_140753338_-_TAC	TRUE	2017-06-10_RTP0573	Op2	LotA	1	10019272_3_H_2	InDel_2-0	2.0%	16000	INDEL-A	2.59375
381	ins_chr17_7675048_-_AC	ins_chr17_7675048_-_AC	TRUE	2017-06-10_RTP0573	Op2	LotA	1	10019272_3_H_2	InDel_2-0	2.0%	16000	INDEL-A	1.95
382	ins_chr17_39724742_-_ATACGTGATGGC	ins_chr17_39724742_-_ATACGTGATGGC	TRUE	2017-06-10_RTP0573	Op2	LotA	1	10019272_3_H_2	InDel_2-0	2.0%	16000	INDEL-A	1.76875
383	ins_chr7_55181328_-_AACCCCCAC	ins_chr7_55181328_-_AACCCCCAC	TRUE	2017-06-10_RTP0573	Op2	LotA	1	10019272_3_H_2	InDel_2-0	2.0%	16000	INDEL-A	1.6
384	ins_chr7_55181317_-_CCAGCGTGG	ins_chr7_55181317_-_CCAGCGTGG	TRUE	2017-06-10_RTP0573	Op2	LotA	1	10019272_3_H_2	InDel_2-0	2.0%	16000	INDEL-A	1.225
385	ins_chr4_54726019_-_GCCTAT	ins_chr4_54726019_-_GCCTAT	TRUE	2017-06-10_RTP0573	Op2	LotA	1	10019272_3_H_2	InDel_2-0	2.0%	16000	INDEL-A	1.95
386	ins_chr17_7674917_-_G	ins_chr17_7674917_-_G	TRUE	2017-06-10_RTP0573	Op2	LotA	1	10019272_3_H_2	InDel_2-0	2.0%	16000	INDEL-A	2.5
387	ins_chr17_7674249_-_A	ins_chr17_7674249_-_A	TRUE	2017-06-10_RTP0573	Op2	LotA	1	10019272_3_H_2	InDel_2-0	2.0%	16000	INDEL-A	2.2
388	del_chr7_55174772_GGAATTAAGAGAAGC_-	del_chr7_55174772_GGAATTAAGAGAAGC_-	TRUE	2017-06-10_RTP0573	Op2	LotA	1	10019272_3_H_2	InDel_2-0	2.0%	16000	INDEL-A	2.3
389	del_chr7_116771829_TTCTTTCTCTCTGTTTTAAGATCT_-	del_chr7_116771829_TTCTTTCTCTCTGTTTTAAGATCT_-	TRUE	2017-06-10_RTP0573	Op2	LotA	1	10019272_3_H_2	InDel_2-0	2.0%	16000	INDEL-A	2.35
390	del_chr4_54727437_TGGAAGGTTGTTGAG_-	del_chr4_54727437_TGGAAGGTTGTTGAG_-	TRUE	2017-06-10_RTP0573	Op2	LotA	1	10019272_3_H_2	InDel_2-0	2.0%	16000	INDEL-A	2.2625
391	del_chr3_41224645_TCT_-	del_chr3_41224645_TCT_-	TRUE	2017-06-10_RTP0573	Op2	LotA	1	10019272_3_H_2	InDel_2-0	2.0%	16000	INDEL-A	2.41875
392	del_chr17_7675073_TCATGGTGGGGGCAGCGC_-	del_chr17_7675073_TCATGGTGGGGGCAGCGC_-	TRUE	2017-06-10_RTP0573	Op2	LotA	1	10019272_3_H_2	InDel_2-0	2.0%	16000	INDEL-A	2.5875
393	del_chr17_7673732_GTGAGGCTCCCCTTTCTTG_-	del_chr17_7673732_GTGAGGCTCCCCTTTCTTG_-	TRUE	2017-06-10_RTP0573	Op2	LotA	1	10019272_3_H_2	InDel_2-0	2.0%	16000	INDEL-A	3.2375
394	del_chr10_87961047_ACTT_-	del_chr10_87961047_ACTT_-	TRUE	2017-06-10_RTP0573	Op2	LotA	1	10019272_3_H_2	InDel_2-0	2.0%	16000	INDEL-A	2.3375
395	del_chr17_7674905_CT_-	del_chr17_7674905_CT_-	TRUE	2017-06-10_RTP0573	Op2	LotA	1	10019272_3_H_2	InDel_2-0	2.0%	16000	INDEL-A	2.675
396	del_chr17_7674241_G_-	del_chr17_7674241_G_-	TRUE	2017-06-10_RTP0573	Op2	LotA	1	10019272_3_H_2	InDel_2-0	2.0%	16000	INDEL-A	2.125
397	ins_chr7_55181319_-_GGT	ins_chr7_55181319_-_GGT	TRUE	2017-06-10_RTP0573	Op2	LotA	1	10019306_3_C_0	InDel_1-0	1.0%	16000	INDEL-A	1.0625
398	ins_chr7_140753338_-_TAC	ins_chr7_140753338_-_TAC	TRUE	2017-06-10_RTP0573	Op2	LotA	1	10019306_3_C_0	InDel_1-0	1.0%	16000	INDEL-A	1.5375
399	ins_chr17_7675048_-_AC	ins_chr17_7675048_-_AC	TRUE	2017-06-10_RTP0573	Op2	LotA	1	10019306_3_C_0	InDel_1-0	1.0%	16000	INDEL-A	1.2625
400	ins_chr17_39724742_-_ATACGTGATGGC	ins_chr17_39724742_-_ATACGTGATGGC	TRUE	2017-06-10_RTP0573	Op2	LotA	1	10019306_3_C_0	InDel_1-0	1.0%	16000	INDEL-A	0.9375
401	ins_chr7_55181328_-_AACCCCCAC	ins_chr7_55181328_-_AACCCCCAC	TRUE	2017-06-10_RTP0573	Op2	LotA	1	10019306_3_C_0	InDel_1-0	1.0%	16000	INDEL-A	0.6125
402	ins_chr7_55181317_-_CCAGCGTGG	ins_chr7_55181317_-_CCAGCGTGG	TRUE	2017-06-10_RTP0573	Op2	LotA	1	10019306_3_C_0	InDel_1-0	1.0%	16000	INDEL-A	0.4625
403	ins_chr4_54726019_-_GCCTAT	ins_chr4_54726019_-_GCCTAT	FALSE	2017-06-10_RTP0573	Op2	LotA	1	10019306_3_C_0	InDel_1-0	1.0%	16000	INDEL-A	#N/A
404	ins_chr17_7674917_-_G	ins_chr17_7674917_-_G	TRUE	2017-06-10_RTP0573	Op2	LotA	1	10019306_3_C_0	InDel_1-0	1.0%	16000	INDEL-A	1.25
405	ins_chr17_7674249_-_A	ins_chr17_7674249_-_A	TRUE	2017-06-10_RTP0573	Op2	LotA	1	10019306_3_C_0	InDel_1-0	1.0%	16000	INDEL-A	0.9375
406	del_chr7_55174772_GGAATTAAGAGAAGC_-	del_chr7_55174772_GGAATTAAGAGAAGC_-	TRUE	2017-06-10_RTP0573	Op2	LotA	1	10019306_3_C_0	InDel_1-0	1.0%	16000	INDEL-A	0.7125
407	del_chr7_116771829_TTCTTTCTCTCTGTTTTAAGATCT_-	del_chr7_116771829_TTCTTTCTCTCTGTTTTAAGATCT_-	TRUE	2017-06-10_RTP0573	Op2	LotA	1	10019306_3_C_0	InDel_1-0	1.0%	16000	INDEL-A	2.775
408	del_chr4_54727437_TGGAAGGTTGTTGAG_-	del_chr4_54727437_TGGAAGGTTGTTGAG_-	TRUE	2017-06-10_RTP0573	Op2	LotA	1	10019306_3_C_0	InDel_1-0	1.0%	16000	INDEL-A	1.125
409	del_chr3_41224645_TCT_-	del_chr3_41224645_TCT_-	TRUE	2017-06-10_RTP0573	Op2	LotA	1	10019306_3_C_0	InDel_1-0	1.0%	16000	INDEL-A	1.29375
410	del_chr17_7675073_TCATGGTGGGGGCAGCGC_-	del_chr17_7675073_TCATGGTGGGGGCAGCGC_-	TRUE	2017-06-10_RTP0573	Op2	LotA	1	10019306_3_C_0	InDel_1-0	1.0%	16000	INDEL-A	1.1625
411	del_chr17_7673732_GTGAGGCTCCCCTTTCTTG_-	del_chr17_7673732_GTGAGGCTCCCCTTTCTTG_-	TRUE	2017-06-10_RTP0573	Op2	LotA	1	10019306_3_C_0	InDel_1-0	1.0%	16000	INDEL-A	1.5625
412	del_chr10_87961047_ACTT_-	del_chr10_87961047_ACTT_-	FALSE	2017-06-10_RTP0573	Op2	LotA	1	10019306_3_C_0	InDel_1-0	1.0%	16000	INDEL-A	#N/A
413	del_chr17_7674905_CT_-	del_chr17_7674905_CT_-	TRUE	2017-06-10_RTP0573	Op2	LotA	1	10019306_3_C_0	InDel_1-0	1.0%	16000	INDEL-A	1.3
414	del_chr17_7674241_G_-	del_chr17_7674241_G_-	TRUE	2017-06-10_RTP0573	Op2	LotA	1	10019306_3_C_0	InDel_1-0	1.0%	16000	INDEL-A	0.9
415	ins_chr7_55181319_-_GGT	ins_chr7_55181319_-_GGT	TRUE	2017-06-10_RTP0573	Op2	LotA	2	10019307_3_D_0	InDel_1-0	1.0%	16000	INDEL-A	1.3125
416	ins_chr7_140753338_-_TAC	ins_chr7_140753338_-_TAC	TRUE	2017-06-10_RTP0573	Op2	LotA	2	10019307_3_D_0	InDel_1-0	1.0%	16000	INDEL-A	1.2875
417	ins_chr17_7675048_-_AC	ins_chr17_7675048_-_AC	TRUE	2017-06-10_RTP0573	Op2	LotA	2	10019307_3_D_0	InDel_1-0	1.0%	16000	INDEL-A	0.875
418	ins_chr17_39724742_-_ATACGTGATGGC	ins_chr17_39724742_-_ATACGTGATGGC	TRUE	2017-06-10_RTP0573	Op2	LotA	2	10019307_3_D_0	InDel_1-0	1.0%	16000	INDEL-A	0.925
419	ins_chr7_55181328_-_AACCCCCAC	ins_chr7_55181328_-_AACCCCCAC	TRUE	2017-06-10_RTP0573	Op2	LotA	2	10019307_3_D_0	InDel_1-0	1.0%	16000	INDEL-A	0.6375
420	ins_chr7_55181317_-_CCAGCGTGG	ins_chr7_55181317_-_CCAGCGTGG	TRUE	2017-06-10_RTP0573	Op2	LotA	2	10019307_3_D_0	InDel_1-0	1.0%	16000	INDEL-A	0.3875
421	ins_chr4_54726019_-_GCCTAT	ins_chr4_54726019_-_GCCTAT	FALSE	2017-06-10_RTP0573	Op2	LotA	2	10019307_3_D_0	InDel_1-0	1.0%	16000	INDEL-A	#N/A
422	ins_chr17_7674917_-_G	ins_chr17_7674917_-_G	TRUE	2017-06-10_RTP0573	Op2	LotA	2	10019307_3_D_0	InDel_1-0	1.0%	16000	INDEL-A	1.2875
423	ins_chr17_7674249_-_A	ins_chr17_7674249_-_A	TRUE	2017-06-10_RTP0573	Op2	LotA	2	10019307_3_D_0	InDel_1-0	1.0%	16000	INDEL-A	0.8875
424	del_chr7_55174772_GGAATTAAGAGAAGC_-	del_chr7_55174772_GGAATTAAGAGAAGC_-	TRUE	2017-06-10_RTP0573	Op2	LotA	2	10019307_3_D_0	InDel_1-0	1.0%	16000	INDEL-A	0.64375
425	del_chr7_116771829_TTCTTTCTCTCTGTTTTAAGATCT_-	del_chr7_116771829_TTCTTTCTCTCTGTTTTAAGATCT_-	TRUE	2017-06-10_RTP0573	Op2	LotA	2	10019307_3_D_0	InDel_1-0	1.0%	16000	INDEL-A	1.9
426	del_chr4_54727437_TGGAAGGTTGTTGAG_-	del_chr4_54727437_TGGAAGGTTGTTGAG_-	TRUE	2017-06-10_RTP0573	Op2	LotA	2	10019307_3_D_0	InDel_1-0	1.0%	16000	INDEL-A	1.35
427	del_chr3_41224645_TCT_-	del_chr3_41224645_TCT_-	TRUE	2017-06-10_RTP0573	Op2	LotA	2	10019307_3_D_0	InDel_1-0	1.0%	16000	INDEL-A	0.9125
428	del_chr17_7675073_TCATGGTGGGGGCAGCGC_-	del_chr17_7675073_TCATGGTGGGGGCAGCGC_-	TRUE	2017-06-10_RTP0573	Op2	LotA	2	10019307_3_D_0	InDel_1-0	1.0%	16000	INDEL-A	1.3375
429	del_chr17_7673732_GTGAGGCTCCCCTTTCTTG_-	del_chr17_7673732_GTGAGGCTCCCCTTTCTTG_-	TRUE	2017-06-10_RTP0573	Op2	LotA	2	10019307_3_D_0	InDel_1-0	1.0%	16000	INDEL-A	1.2625
430	del_chr10_87961047_ACTT_-	del_chr10_87961047_ACTT_-	TRUE	2017-06-10_RTP0573	Op2	LotA	2	10019307_3_D_0	InDel_1-0	1.0%	16000	INDEL-A	0.9875
431	del_chr17_7674905_CT_-	del_chr17_7674905_CT_-	TRUE	2017-06-10_RTP0573	Op2	LotA	2	10019307_3_D_0	InDel_1-0	1.0%	16000	INDEL-A	1.2375
432	del_chr17_7674241_G_-	del_chr17_7674241_G_-	TRUE	2017-06-10_RTP0573	Op2	LotA	2	10019307_3_D_0	InDel_1-0	1.0%	16000	INDEL-A	0.9875
433	ins_chr7_55181319_-_GGT	ins_chr7_55181319_-_GGT	TRUE	2017-06-10_RTP0573	Op2	LotA	3	10019308_3_E_0	InDel_1-0	1.0%	16000	INDEL-A	0.725
434	ins_chr7_140753338_-_TAC	ins_chr7_140753338_-_TAC	TRUE	2017-06-10_RTP0573	Op2	LotA	3	10019308_3_E_0	InDel_1-0	1.0%	16000	INDEL-A	1.35
435	ins_chr17_7675048_-_AC	ins_chr17_7675048_-_AC	TRUE	2017-06-10_RTP0573	Op2	LotA	3	10019308_3_E_0	InDel_1-0	1.0%	16000	INDEL-A	1.175
436	ins_chr17_39724742_-_ATACGTGATGGC	ins_chr17_39724742_-_ATACGTGATGGC	TRUE	2017-06-10_RTP0573	Op2	LotA	3	10019308_3_E_0	InDel_1-0	1.0%	16000	INDEL-A	0.8
437	ins_chr7_55181328_-_AACCCCCAC	ins_chr7_55181328_-_AACCCCCAC	TRUE	2017-06-10_RTP0573	Op2	LotA	3	10019308_3_E_0	InDel_1-0	1.0%	16000	INDEL-A	0.75
438	ins_chr7_55181317_-_CCAGCGTGG	ins_chr7_55181317_-_CCAGCGTGG	TRUE	2017-06-10_RTP0573	Op2	LotA	3	10019308_3_E_0	InDel_1-0	1.0%	16000	INDEL-A	0.3375
439	ins_chr4_54726019_-_GCCTAT	ins_chr4_54726019_-_GCCTAT	TRUE	2017-06-10_RTP0573	Op2	LotA	3	10019308_3_E_0	InDel_1-0	1.0%	16000	INDEL-A	0.775
440	ins_chr17_7674917_-_G	ins_chr17_7674917_-_G	TRUE	2017-06-10_RTP0573	Op2	LotA	3	10019308_3_E_0	InDel_1-0	1.0%	16000	INDEL-A	1.2125
441	ins_chr17_7674249_-_A	ins_chr17_7674249_-_A	TRUE	2017-06-10_RTP0573	Op2	LotA	3	10019308_3_E_0	InDel_1-0	1.0%	16000	INDEL-A	0.9875
442	del_chr7_55174772_GGAATTAAGAGAAGC_-	del_chr7_55174772_GGAATTAAGAGAAGC_-	TRUE	2017-06-10_RTP0573	Op2	LotA	3	10019308_3_E_0	InDel_1-0	1.0%	16000	INDEL-A	1.85
443	del_chr7_116771829_TTCTTTCTCTCTGTTTTAAGATCT_-	del_chr7_116771829_TTCTTTCTCTCTGTTTTAAGATCT_-	TRUE	2017-06-10_RTP0573	Op2	LotA	3	10019308_3_E_0	InDel_1-0	1.0%	16000	INDEL-A	1.2125
444	del_chr4_54727437_TGGAAGGTTGTTGAG_-	del_chr4_54727437_TGGAAGGTTGTTGAG_-	TRUE	2017-06-10_RTP0573	Op2	LotA	3	10019308_3_E_0	InDel_1-0	1.0%	16000	INDEL-A	1.1375
445	del_chr3_41224645_TCT_-	del_chr3_41224645_TCT_-	TRUE	2017-06-10_RTP0573	Op2	LotA	3	10019308_3_E_0	InDel_1-0	1.0%	16000	INDEL-A	1.025
446	del_chr17_7675073_TCATGGTGGGGGCAGCGC_-	del_chr17_7675073_TCATGGTGGGGGCAGCGC_-	TRUE	2017-06-10_RTP0573	Op2	LotA	3	10019308_3_E_0	InDel_1-0	1.0%	16000	INDEL-A	1
447	del_chr17_7673732_GTGAGGCTCCCCTTTCTTG_-	del_chr17_7673732_GTGAGGCTCCCCTTTCTTG_-	TRUE	2017-06-10_RTP0573	Op2	LotA	3	10019308_3_E_0	InDel_1-0	1.0%	16000	INDEL-A	1.5125
448	del_chr10_87961047_ACTT_-	del_chr10_87961047_ACTT_-	TRUE	2017-06-10_RTP0573	Op2	LotA	3	10019308_3_E_0	InDel_1-0	1.0%	16000	INDEL-A	0.7875
449	del_chr17_7674905_CT_-	del_chr17_7674905_CT_-	TRUE	2017-06-10_RTP0573	Op2	LotA	3	10019308_3_E_0	InDel_1-0	1.0%	16000	INDEL-A	1.25
450	del_chr17_7674241_G_-	del_chr17_7674241_G_-	TRUE	2017-06-10_RTP0573	Op2	LotA	3	10019308_3_E_0	InDel_1-0	1.0%	16000	INDEL-A	1.75
451	ins_chr7_55181319_-_GGT	ins_chr7_55181319_-_GGT	TRUE	2017-06-10_RTP0573	Op2	LotA	1	10019370_3_A_1	0710-0200InDel0-5	0.5%	16000	INDEL-A	0.55
452	ins_chr7_140753338_-_TAC	ins_chr7_140753338_-_TAC	TRUE	2017-06-10_RTP0573	Op2	LotA	1	10019370_3_A_1	0710-0200InDel0-5	0.5%	16000	INDEL-A	0.5875
453	ins_chr17_7675048_-_AC	ins_chr17_7675048_-_AC	TRUE	2017-06-10_RTP0573	Op2	LotA	1	10019370_3_A_1	0710-0200InDel0-5	0.5%	16000	INDEL-A	0.35
454	ins_chr17_39724742_-_ATACGTGATGGC	ins_chr17_39724742_-_ATACGTGATGGC	TRUE	2017-06-10_RTP0573	Op2	LotA	1	10019370_3_A_1	0710-0200InDel0-5	0.5%	16000	INDEL-A	0.38125
455	ins_chr7_55181328_-_AACCCCCAC	ins_chr7_55181328_-_AACCCCCAC	TRUE	2017-06-10_RTP0573	Op2	LotA	1	10019370_3_A_1	0710-0200InDel0-5	0.5%	16000	INDEL-A	0.225
456	ins_chr7_55181317_-_CCAGCGTGG	ins_chr7_55181317_-_CCAGCGTGG	TRUE	2017-06-10_RTP0573	Op2	LotA	1	10019370_3_A_1	0710-0200InDel0-5	0.5%	16000	INDEL-A	0.3
457	ins_chr4_54726019_-_GCCTAT	ins_chr4_54726019_-_GCCTAT	TRUE	2017-06-10_RTP0573	Op2	LotA	1	10019370_3_A_1	0710-0200InDel0-5	0.5%	16000	INDEL-A	0.5125
458	ins_chr17_7674917_-_G	ins_chr17_7674917_-_G	TRUE	2017-06-10_RTP0573	Op2	LotA	1	10019370_3_A_1	0710-0200InDel0-5	0.5%	16000	INDEL-A	0.7875
459	ins_chr17_7674249_-_A	ins_chr17_7674249_-_A	TRUE	2017-06-10_RTP0573	Op2	LotA	1	10019370_3_A_1	0710-0200InDel0-5	0.5%	16000	INDEL-A	0.6
460	del_chr7_55174772_GGAATTAAGAGAAGC_-	del_chr7_55174772_GGAATTAAGAGAAGC_-	TRUE	2017-06-10_RTP0573	Op2	LotA	1	10019370_3_A_1	0710-0200InDel0-5	0.5%	16000	INDEL-A	0.56875
461	del_chr7_116771829_TTCTTTCTCTCTGTTTTAAGATCT_-	del_chr7_116771829_TTCTTTCTCTCTGTTTTAAGATCT_-	TRUE	2017-06-10_RTP0573	Op2	LotA	1	10019370_3_A_1	0710-0200InDel0-5	0.5%	16000	INDEL-A	1.8
462	del_chr4_54727437_TGGAAGGTTGTTGAG_-	del_chr4_54727437_TGGAAGGTTGTTGAG_-	TRUE	2017-06-10_RTP0573	Op2	LotA	1	10019370_3_A_1	0710-0200InDel0-5	0.5%	16000	INDEL-A	0.475
463	del_chr3_41224645_TCT_-	del_chr3_41224645_TCT_-	TRUE	2017-06-10_RTP0573	Op2	LotA	1	10019370_3_A_1	0710-0200InDel0-5	0.5%	16000	INDEL-A	0.60625
464	del_chr17_7675073_TCATGGTGGGGGCAGCGC_-	del_chr17_7675073_TCATGGTGGGGGCAGCGC_-	TRUE	2017-06-10_RTP0573	Op2	LotA	1	10019370_3_A_1	0710-0200InDel0-5	0.5%	16000	INDEL-A	0.65
465	del_chr17_7673732_GTGAGGCTCCCCTTTCTTG_-	del_chr17_7673732_GTGAGGCTCCCCTTTCTTG_-	TRUE	2017-06-10_RTP0573	Op2	LotA	1	10019370_3_A_1	0710-0200InDel0-5	0.5%	16000	INDEL-A	0.7375
466	del_chr10_87961047_ACTT_-	del_chr10_87961047_ACTT_-	TRUE	2017-06-10_RTP0573	Op2	LotA	1	10019370_3_A_1	0710-0200InDel0-5	0.5%	16000	INDEL-A	0.6
467	del_chr17_7674905_CT_-	del_chr17_7674905_CT_-	TRUE	2017-06-10_RTP0573	Op2	LotA	1	10019370_3_A_1	0710-0200InDel0-5	0.5%	16000	INDEL-A	0.8875
468	del_chr17_7674241_G_-	del_chr17_7674241_G_-	TRUE	2017-06-10_RTP0573	Op2	LotA	1	10019370_3_A_1	0710-0200InDel0-5	0.5%	16000	INDEL-A	0.325
469	ins_chr7_55181319_-_GGT	ins_chr7_55181319_-_GGT	TRUE	2017-06-10_RTP0573	Op2	LotA	2	10019371_3_B_1	0710-0200InDel0-5	0.5%	16000	INDEL-A	0.4125
470	ins_chr7_140753338_-_TAC	ins_chr7_140753338_-_TAC	TRUE	2017-06-10_RTP0573	Op2	LotA	2	10019371_3_B_1	0710-0200InDel0-5	0.5%	16000	INDEL-A	0.63125
471	ins_chr17_7675048_-_AC	ins_chr17_7675048_-_AC	TRUE	2017-06-10_RTP0573	Op2	LotA	2	10019371_3_B_1	0710-0200InDel0-5	0.5%	16000	INDEL-A	0.825
472	ins_chr17_39724742_-_ATACGTGATGGC	ins_chr17_39724742_-_ATACGTGATGGC	TRUE	2017-06-10_RTP0573	Op2	LotA	2	10019371_3_B_1	0710-0200InDel0-5	0.5%	16000	INDEL-A	0.38125
473	ins_chr7_55181328_-_AACCCCCAC	ins_chr7_55181328_-_AACCCCCAC	TRUE	2017-06-10_RTP0573	Op2	LotA	2	10019371_3_B_1	0710-0200InDel0-5	0.5%	16000	INDEL-A	0.5
474	ins_chr7_55181317_-_CCAGCGTGG	ins_chr7_55181317_-_CCAGCGTGG	TRUE	2017-06-10_RTP0573	Op2	LotA	2	10019371_3_B_1	0710-0200InDel0-5	0.5%	16000	INDEL-A	0.2875
475	ins_chr4_54726019_-_GCCTAT	ins_chr4_54726019_-_GCCTAT	TRUE	2017-06-10_RTP0573	Op2	LotA	2	10019371_3_B_1	0710-0200InDel0-5	0.5%	16000	INDEL-A	0.25
476	ins_chr17_7674917_-_G	ins_chr17_7674917_-_G	TRUE	2017-06-10_RTP0573	Op2	LotA	2	10019371_3_B_1	0710-0200InDel0-5	0.5%	16000	INDEL-A	0.6
477	ins_chr17_7674249_-_A	ins_chr17_7674249_-_A	TRUE	2017-06-10_RTP0573	Op2	LotA	2	10019371_3_B_1	0710-0200InDel0-5	0.5%	16000	INDEL-A	0.2875
478	del_chr7_55174772_GGAATTAAGAGAAGC_-	del_chr7_55174772_GGAATTAAGAGAAGC_-	TRUE	2017-06-10_RTP0573	Op2	LotA	2	10019371_3_B_1	0710-0200InDel0-5	0.5%	16000	INDEL-A	0.45
479	del_chr7_116771829_TTCTTTCTCTCTGTTTTAAGATCT_-	del_chr7_116771829_TTCTTTCTCTCTGTTTTAAGATCT_-	TRUE	2017-06-10_RTP0573	Op2	LotA	2	10019371_3_B_1	0710-0200InDel0-5	0.5%	16000	INDEL-A	1.025
480	del_chr4_54727437_TGGAAGGTTGTTGAG_-	del_chr4_54727437_TGGAAGGTTGTTGAG_-	TRUE	2017-06-10_RTP0573	Op2	LotA	2	10019371_3_B_1	0710-0200InDel0-5	0.5%	16000	INDEL-A	0.4375
481	del_chr3_41224645_TCT_-	del_chr3_41224645_TCT_-	TRUE	2017-06-10_RTP0573	Op2	LotA	2	10019371_3_B_1	0710-0200InDel0-5	0.5%	16000	INDEL-A	0.5875
482	del_chr17_7675073_TCATGGTGGGGGCAGCGC_-	del_chr17_7675073_TCATGGTGGGGGCAGCGC_-	TRUE	2017-06-10_RTP0573	Op2	LotA	2	10019371_3_B_1	0710-0200InDel0-5	0.5%	16000	INDEL-A	0.5375
483	del_chr17_7673732_GTGAGGCTCCCCTTTCTTG_-	del_chr17_7673732_GTGAGGCTCCCCTTTCTTG_-	TRUE	2017-06-10_RTP0573	Op2	LotA	2	10019371_3_B_1	0710-0200InDel0-5	0.5%	16000	INDEL-A	0.7125
484	del_chr10_87961047_ACTT_-	del_chr10_87961047_ACTT_-	TRUE	2017-06-10_RTP0573	Op2	LotA	2	10019371_3_B_1	0710-0200InDel0-5	0.5%	16000	INDEL-A	0.7375
485	del_chr17_7674905_CT_-	del_chr17_7674905_CT_-	TRUE	2017-06-10_RTP0573	Op2	LotA	2	10019371_3_B_1	0710-0200InDel0-5	0.5%	16000	INDEL-A	0.525
486	del_chr17_7674241_G_-	del_chr17_7674241_G_-	TRUE	2017-06-10_RTP0573	Op2	LotA	2	10019371_3_B_1	0710-0200InDel0-5	0.5%	16000	INDEL-A	0.5625
487	ins_chr7_55181319_-_GGT	ins_chr7_55181319_-_GGT	TRUE	2017-06-10_RTP0573	Op2	LotA	3	10019372_3_C_1	0710-0200InDel0-5	0.5%	16000	INDEL-A	0.4875
488	ins_chr7_140753338_-_TAC	ins_chr7_140753338_-_TAC	TRUE	2017-06-10_RTP0573	Op2	LotA	3	10019372_3_C_1	0710-0200InDel0-5	0.5%	16000	INDEL-A	0.5
489	ins_chr17_7675048_-_AC	ins_chr17_7675048_-_AC	TRUE	2017-06-10_RTP0573	Op2	LotA	3	10019372_3_C_1	0710-0200InDel0-5	0.5%	16000	INDEL-A	0.4875
490	ins_chr17_39724742_-_ATACGTGATGGC	ins_chr17_39724742_-_ATACGTGATGGC	TRUE	2017-06-10_RTP0573	Op2	LotA	3	10019372_3_C_1	0710-0200InDel0-5	0.5%	16000	INDEL-A	0.3375
491	ins_chr7_55181328_-_AACCCCCAC	ins_chr7_55181328_-_AACCCCCAC	TRUE	2017-06-10_RTP0573	Op2	LotA	3	10019372_3_C_1	0710-0200InDel0-5	0.5%	16000	INDEL-A	0.7
492	ins_chr7_55181317_-_CCAGCGTGG	ins_chr7_55181317_-_CCAGCGTGG	TRUE	2017-06-10_RTP0573	Op2	LotA	3	10019372_3_C_1	0710-0200InDel0-5	0.5%	16000	INDEL-A	0.275
493	ins_chr4_54726019_-_GCCTAT	ins_chr4_54726019_-_GCCTAT	TRUE	2017-06-10_RTP0573	Op2	LotA	3	10019372_3_C_1	0710-0200InDel0-5	0.5%	16000	INDEL-A	0.325
494	ins_chr17_7674917_-_G	ins_chr17_7674917_-_G	TRUE	2017-06-10_RTP0573	Op2	LotA	3	10019372_3_C_1	0710-0200InDel0-5	0.5%	16000	INDEL-A	0.7875
495	ins_chr17_7674249_-_A	ins_chr17_7674249_-_A	TRUE	2017-06-10_RTP0573	Op2	LotA	3	10019372_3_C_1	0710-0200InDel0-5	0.5%	16000	INDEL-A	0.6375
496	del_chr7_55174772_GGAATTAAGAGAAGC_-	del_chr7_55174772_GGAATTAAGAGAAGC_-	TRUE	2017-06-10_RTP0573	Op2	LotA	3	10019372_3_C_1	0710-0200InDel0-5	0.5%	16000	INDEL-A	0.35
497	del_chr7_116771829_TTCTTTCTCTCTGTTTTAAGATCT_-	del_chr7_116771829_TTCTTTCTCTCTGTTTTAAGATCT_-	TRUE	2017-06-10_RTP0573	Op2	LotA	3	10019372_3_C_1	0710-0200InDel0-5	0.5%	16000	INDEL-A	0.875
498	del_chr4_54727437_TGGAAGGTTGTTGAG_-	del_chr4_54727437_TGGAAGGTTGTTGAG_-	TRUE	2017-06-10_RTP0573	Op2	LotA	3	10019372_3_C_1	0710-0200InDel0-5	0.5%	16000	INDEL-A	0.55
499	del_chr3_41224645_TCT_-	del_chr3_41224645_TCT_-	TRUE	2017-06-10_RTP0573	Op2	LotA	3	10019372_3_C_1	0710-0200InDel0-5	0.5%	16000	INDEL-A	0.49375
500	del_chr17_7675073_TCATGGTGGGGGCAGCGC_-	del_chr17_7675073_TCATGGTGGGGGCAGCGC_-	TRUE	2017-06-10_RTP0573	Op2	LotA	3	10019372_3_C_1	0710-0200InDel0-5	0.5%	16000	INDEL-A	0.6625
501	del_chr17_7673732_GTGAGGCTCCCCTTTCTTG_-	del_chr17_7673732_GTGAGGCTCCCCTTTCTTG_-	TRUE	2017-06-10_RTP0573	Op2	LotA	3	10019372_3_C_1	0710-0200InDel0-5	0.5%	16000	INDEL-A	0.475
502	del_chr10_87961047_ACTT_-	del_chr10_87961047_ACTT_-	TRUE	2017-06-10_RTP0573	Op2	LotA	3	10019372_3_C_1	0710-0200InDel0-5	0.5%	16000	INDEL-A	0.8875
503	del_chr17_7674905_CT_-	del_chr17_7674905_CT_-	TRUE	2017-06-10_RTP0573	Op2	LotA	3	10019372_3_C_1	0710-0200InDel0-5	0.5%	16000	INDEL-A	0.75
504	del_chr17_7674241_G_-	del_chr17_7674241_G_-	TRUE	2017-06-10_RTP0573	Op2	LotA	3	10019372_3_C_1	0710-0200InDel0-5	0.5%	16000	INDEL-A	0.675
505	ins_chr7_55181319_-_GGT	ins_chr7_55181319_-_GGT	TRUE	2017-06-10_RTP0573	Op2	LotA	4	10019373_3_D_1	0710-0200InDel0-5	0.5%	16000	INDEL-A	0.3875
506	ins_chr7_140753338_-_TAC	ins_chr7_140753338_-_TAC	TRUE	2017-06-10_RTP0573	Op2	LotA	4	10019373_3_D_1	0710-0200InDel0-5	0.5%	16000	INDEL-A	0.6
507	ins_chr17_7675048_-_AC	ins_chr17_7675048_-_AC	TRUE	2017-06-10_RTP0573	Op2	LotA	4	10019373_3_D_1	0710-0200InDel0-5	0.5%	16000	INDEL-A	0.3125
508	ins_chr17_39724742_-_ATACGTGATGGC	ins_chr17_39724742_-_ATACGTGATGGC	TRUE	2017-06-10_RTP0573	Op2	LotA	4	10019373_3_D_1	0710-0200InDel0-5	0.5%	16000	INDEL-A	0.475
509	ins_chr7_55181328_-_AACCCCCAC	ins_chr7_55181328_-_AACCCCCAC	TRUE	2017-06-10_RTP0573	Op2	LotA	4	10019373_3_D_1	0710-0200InDel0-5	0.5%	16000	INDEL-A	0.475
510	ins_chr7_55181317_-_CCAGCGTGG	ins_chr7_55181317_-_CCAGCGTGG	TRUE	2017-06-10_RTP0573	Op2	LotA	4	10019373_3_D_1	0710-0200InDel0-5	0.5%	16000	INDEL-A	0.225
511	ins_chr4_54726019_-_GCCTAT	ins_chr4_54726019_-_GCCTAT	TRUE	2017-06-10_RTP0573	Op2	LotA	4	10019373_3_D_1	0710-0200InDel0-5	0.5%	16000	INDEL-A	0.675
512	ins_chr17_7674917_-_G	ins_chr17_7674917_-_G	TRUE	2017-06-10_RTP0573	Op2	LotA	4	10019373_3_D_1	0710-0200InDel0-5	0.5%	16000	INDEL-A	0.5375
513	ins_chr17_7674249_-_A	ins_chr17_7674249_-_A	TRUE	2017-06-10_RTP0573	Op2	LotA	4	10019373_3_D_1	0710-0200InDel0-5	0.5%	16000	INDEL-A	0.4875
514	del_chr7_55174772_GGAATTAAGAGAAGC_-	del_chr7_55174772_GGAATTAAGAGAAGC_-	TRUE	2017-06-10_RTP0573	Op2	LotA	4	10019373_3_D_1	0710-0200InDel0-5	0.5%	16000	INDEL-A	0.6875
515	del_chr7_116771829_TTCTTTCTCTCTGTTTTAAGATCT_-	del_chr7_116771829_TTCTTTCTCTCTGTTTTAAGATCT_-	TRUE	2017-06-10_RTP0573	Op2	LotA	4	10019373_3_D_1	0710-0200InDel0-5	0.5%	16000	INDEL-A	0.8625
516	del_chr4_54727437_TGGAAGGTTGTTGAG_-	del_chr4_54727437_TGGAAGGTTGTTGAG_-	TRUE	2017-06-10_RTP0573	Op2	LotA	4	10019373_3_D_1	0710-0200InDel0-5	0.5%	16000	INDEL-A	0.45
517	del_chr3_41224645_TCT_-	del_chr3_41224645_TCT_-	TRUE	2017-06-10_RTP0573	Op2	LotA	4	10019373_3_D_1	0710-0200InDel0-5	0.5%	16000	INDEL-A	0.53125
518	del_chr17_7675073_TCATGGTGGGGGCAGCGC_-	del_chr17_7675073_TCATGGTGGGGGCAGCGC_-	TRUE	2017-06-10_RTP0573	Op2	LotA	4	10019373_3_D_1	0710-0200InDel0-5	0.5%	16000	INDEL-A	0.6125
519	del_chr17_7673732_GTGAGGCTCCCCTTTCTTG_-	del_chr17_7673732_GTGAGGCTCCCCTTTCTTG_-	TRUE	2017-06-10_RTP0573	Op2	LotA	4	10019373_3_D_1	0710-0200InDel0-5	0.5%	16000	INDEL-A	0.4375
520	del_chr10_87961047_ACTT_-	del_chr10_87961047_ACTT_-	TRUE	2017-06-10_RTP0573	Op2	LotA	4	10019373_3_D_1	0710-0200InDel0-5	0.5%	16000	INDEL-A	0.975
521	del_chr17_7674905_CT_-	del_chr17_7674905_CT_-	TRUE	2017-06-10_RTP0573	Op2	LotA	4	10019373_3_D_1	0710-0200InDel0-5	0.5%	16000	INDEL-A	0.775
522	del_chr17_7674241_G_-	del_chr17_7674241_G_-	TRUE	2017-06-10_RTP0573	Op2	LotA	4	10019373_3_D_1	0710-0200InDel0-5	0.5%	16000	INDEL-A	0.6375
523	ins_chr7_55181319_-_GGT	ins_chr7_55181319_-_GGT	TRUE	2017-06-10_RTP0573	Op2	LotA	5	10019374_3_E_1	0710-0200InDel0-5	0.5%	16000	INDEL-A	0.675
524	ins_chr7_140753338_-_TAC	ins_chr7_140753338_-_TAC	TRUE	2017-06-10_RTP0573	Op2	LotA	5	10019374_3_E_1	0710-0200InDel0-5	0.5%	16000	INDEL-A	0.5375
525	ins_chr17_7675048_-_AC	ins_chr17_7675048_-_AC	TRUE	2017-06-10_RTP0573	Op2	LotA	5	10019374_3_E_1	0710-0200InDel0-5	0.5%	16000	INDEL-A	0.5625
526	ins_chr17_39724742_-_ATACGTGATGGC	ins_chr17_39724742_-_ATACGTGATGGC	TRUE	2017-06-10_RTP0573	Op2	LotA	5	10019374_3_E_1	0710-0200InDel0-5	0.5%	16000	INDEL-A	0.4375
527	ins_chr7_55181328_-_AACCCCCAC	ins_chr7_55181328_-_AACCCCCAC	TRUE	2017-06-10_RTP0573	Op2	LotA	5	10019374_3_E_1	0710-0200InDel0-5	0.5%	16000	INDEL-A	0.7625
528	ins_chr7_55181317_-_CCAGCGTGG	ins_chr7_55181317_-_CCAGCGTGG	TRUE	2017-06-10_RTP0573	Op2	LotA	5	10019374_3_E_1	0710-0200InDel0-5	0.5%	16000	INDEL-A	0.2125
529	ins_chr4_54726019_-_GCCTAT	ins_chr4_54726019_-_GCCTAT	TRUE	2017-06-10_RTP0573	Op2	LotA	5	10019374_3_E_1	0710-0200InDel0-5	0.5%	16000	INDEL-A	0.3375
530	ins_chr17_7674917_-_G	ins_chr17_7674917_-_G	TRUE	2017-06-10_RTP0573	Op2	LotA	5	10019374_3_E_1	0710-0200InDel0-5	0.5%	16000	INDEL-A	0.5625
531	ins_chr17_7674249_-_A	ins_chr17_7674249_-_A	TRUE	2017-06-10_RTP0573	Op2	LotA	5	10019374_3_E_1	0710-0200InDel0-5	0.5%	16000	INDEL-A	0.5
532	del_chr7_55174772_GGAATTAAGAGAAGC_-	del_chr7_55174772_GGAATTAAGAGAAGC_-	TRUE	2017-06-10_RTP0573	Op2	LotA	5	10019374_3_E_1	0710-0200InDel0-5	0.5%	16000	INDEL-A	0.44375
533	del_chr7_116771829_TTCTTTCTCTCTGTTTTAAGATCT_-	del_chr7_116771829_TTCTTTCTCTCTGTTTTAAGATCT_-	TRUE	2017-06-10_RTP0573	Op2	LotA	5	10019374_3_E_1	0710-0200InDel0-5	0.5%	16000	INDEL-A	1.0125
534	del_chr4_54727437_TGGAAGGTTGTTGAG_-	del_chr4_54727437_TGGAAGGTTGTTGAG_-	TRUE	2017-06-10_RTP0573	Op2	LotA	5	10019374_3_E_1	0710-0200InDel0-5	0.5%	16000	INDEL-A	0.4
535	del_chr3_41224645_TCT_-	del_chr3_41224645_TCT_-	TRUE	2017-06-10_RTP0573	Op2	LotA	5	10019374_3_E_1	0710-0200InDel0-5	0.5%	16000	INDEL-A	0.63125
536	del_chr17_7675073_TCATGGTGGGGGCAGCGC_-	del_chr17_7675073_TCATGGTGGGGGCAGCGC_-	TRUE	2017-06-10_RTP0573	Op2	LotA	5	10019374_3_E_1	0710-0200InDel0-5	0.5%	16000	INDEL-A	0.5
537	del_chr17_7673732_GTGAGGCTCCCCTTTCTTG_-	del_chr17_7673732_GTGAGGCTCCCCTTTCTTG_-	TRUE	2017-06-10_RTP0573	Op2	LotA	5	10019374_3_E_1	0710-0200InDel0-5	0.5%	16000	INDEL-A	0.525
538	del_chr10_87961047_ACTT_-	del_chr10_87961047_ACTT_-	TRUE	2017-06-10_RTP0573	Op2	LotA	5	10019374_3_E_1	0710-0200InDel0-5	0.5%	16000	INDEL-A	0.9375
539	del_chr17_7674905_CT_-	del_chr17_7674905_CT_-	TRUE	2017-06-10_RTP0573	Op2	LotA	5	10019374_3_E_1	0710-0200InDel0-5	0.5%	16000	INDEL-A	0.5375
540	del_chr17_7674241_G_-	del_chr17_7674241_G_-	TRUE	2017-06-10_RTP0573	Op2	LotA	5	10019374_3_E_1	0710-0200InDel0-5	0.5%	16000	INDEL-A	0.85
541	ins_chr7_55181319_-_GGT	ins_chr7_55181319_-_GGT	TRUE	2017-06-10_RTP0573	Op2	LotA	6	10019375_3_F_1	0710-0200InDel0-5	0.5%	16000	INDEL-A	0.55
542	ins_chr7_140753338_-_TAC	ins_chr7_140753338_-_TAC	TRUE	2017-06-10_RTP0573	Op2	LotA	6	10019375_3_F_1	0710-0200InDel0-5	0.5%	16000	INDEL-A	0.56875
543	ins_chr17_7675048_-_AC	ins_chr17_7675048_-_AC	TRUE	2017-06-10_RTP0573	Op2	LotA	6	10019375_3_F_1	0710-0200InDel0-5	0.5%	16000	INDEL-A	0.575
544	ins_chr17_39724742_-_ATACGTGATGGC	ins_chr17_39724742_-_ATACGTGATGGC	TRUE	2017-06-10_RTP0573	Op2	LotA	6	10019375_3_F_1	0710-0200InDel0-5	0.5%	16000	INDEL-A	0.53125
545	ins_chr7_55181328_-_AACCCCCAC	ins_chr7_55181328_-_AACCCCCAC	TRUE	2017-06-10_RTP0573	Op2	LotA	6	10019375_3_F_1	0710-0200InDel0-5	0.5%	16000	INDEL-A	0.3
546	ins_chr7_55181317_-_CCAGCGTGG	ins_chr7_55181317_-_CCAGCGTGG	TRUE	2017-06-10_RTP0573	Op2	LotA	6	10019375_3_F_1	0710-0200InDel0-5	0.5%	16000	INDEL-A	0.425
547	ins_chr4_54726019_-_GCCTAT	ins_chr4_54726019_-_GCCTAT	TRUE	2017-06-10_RTP0573	Op2	LotA	6	10019375_3_F_1	0710-0200InDel0-5	0.5%	16000	INDEL-A	0.525
548	ins_chr17_7674917_-_G	ins_chr17_7674917_-_G	TRUE	2017-06-10_RTP0573	Op2	LotA	6	10019375_3_F_1	0710-0200InDel0-5	0.5%	16000	INDEL-A	0.5
549	ins_chr17_7674249_-_A	ins_chr17_7674249_-_A	TRUE	2017-06-10_RTP0573	Op2	LotA	6	10019375_3_F_1	0710-0200InDel0-5	0.5%	16000	INDEL-A	0.75
550	del_chr7_55174772_GGAATTAAGAGAAGC_-	del_chr7_55174772_GGAATTAAGAGAAGC_-	TRUE	2017-06-10_RTP0573	Op2	LotA	6	10019375_3_F_1	0710-0200InDel0-5	0.5%	16000	INDEL-A	0.45
551	del_chr7_116771829_TTCTTTCTCTCTGTTTTAAGATCT_-	del_chr7_116771829_TTCTTTCTCTCTGTTTTAAGATCT_-	TRUE	2017-06-10_RTP0573	Op2	LotA	6	10019375_3_F_1	0710-0200InDel0-5	0.5%	16000	INDEL-A	0.575
552	del_chr4_54727437_TGGAAGGTTGTTGAG_-	del_chr4_54727437_TGGAAGGTTGTTGAG_-	TRUE	2017-06-10_RTP0573	Op2	LotA	6	10019375_3_F_1	0710-0200InDel0-5	0.5%	16000	INDEL-A	0.3625
553	del_chr3_41224645_TCT_-	del_chr3_41224645_TCT_-	TRUE	2017-06-10_RTP0573	Op2	LotA	6	10019375_3_F_1	0710-0200InDel0-5	0.5%	16000	INDEL-A	0.44375
554	del_chr17_7675073_TCATGGTGGGGGCAGCGC_-	del_chr17_7675073_TCATGGTGGGGGCAGCGC_-	TRUE	2017-06-10_RTP0573	Op2	LotA	6	10019375_3_F_1	0710-0200InDel0-5	0.5%	16000	INDEL-A	0.425
555	del_chr17_7673732_GTGAGGCTCCCCTTTCTTG_-	del_chr17_7673732_GTGAGGCTCCCCTTTCTTG_-	TRUE	2017-06-10_RTP0573	Op2	LotA	6	10019375_3_F_1	0710-0200InDel0-5	0.5%	16000	INDEL-A	0.5125
556	del_chr10_87961047_ACTT_-	del_chr10_87961047_ACTT_-	TRUE	2017-06-10_RTP0573	Op2	LotA	6	10019375_3_F_1	0710-0200InDel0-5	0.5%	16000	INDEL-A	0.6
557	del_chr17_7674905_CT_-	del_chr17_7674905_CT_-	TRUE	2017-06-10_RTP0573	Op2	LotA	6	10019375_3_F_1	0710-0200InDel0-5	0.5%	16000	INDEL-A	0.375
558	del_chr17_7674241_G_-	del_chr17_7674241_G_-	TRUE	2017-06-10_RTP0573	Op2	LotA	6	10019375_3_F_1	0710-0200InDel0-5	0.5%	16000	INDEL-A	0.7
559	ins_chr7_55181319_-_GGT	ins_chr7_55181319_-_GGT	TRUE	2017-06-10_RTP0573	Op2	LotA	7	10019376_3_G_1	0710-0200InDel0-5	0.5%	16000	INDEL-A	0.6375
560	ins_chr7_140753338_-_TAC	ins_chr7_140753338_-_TAC	TRUE	2017-06-10_RTP0573	Op2	LotA	7	10019376_3_G_1	0710-0200InDel0-5	0.5%	16000	INDEL-A	0.55
561	ins_chr17_7675048_-_AC	ins_chr17_7675048_-_AC	TRUE	2017-06-10_RTP0573	Op2	LotA	7	10019376_3_G_1	0710-0200InDel0-5	0.5%	16000	INDEL-A	0.5625
562	ins_chr17_39724742_-_ATACGTGATGGC	ins_chr17_39724742_-_ATACGTGATGGC	TRUE	2017-06-10_RTP0573	Op2	LotA	7	10019376_3_G_1	0710-0200InDel0-5	0.5%	16000	INDEL-A	0.45
563	ins_chr7_55181328_-_AACCCCCAC	ins_chr7_55181328_-_AACCCCCAC	TRUE	2017-06-10_RTP0573	Op2	LotA	7	10019376_3_G_1	0710-0200InDel0-5	0.5%	16000	INDEL-A	0.575
564	ins_chr7_55181317_-_CCAGCGTGG	ins_chr7_55181317_-_CCAGCGTGG	TRUE	2017-06-10_RTP0573	Op2	LotA	7	10019376_3_G_1	0710-0200InDel0-5	0.5%	16000	INDEL-A	0.275
565	ins_chr4_54726019_-_GCCTAT	ins_chr4_54726019_-_GCCTAT	TRUE	2017-06-10_RTP0573	Op2	LotA	7	10019376_3_G_1	0710-0200InDel0-5	0.5%	16000	INDEL-A	0.8125
566	ins_chr17_7674917_-_G	ins_chr17_7674917_-_G	TRUE	2017-06-10_RTP0573	Op2	LotA	7	10019376_3_G_1	0710-0200InDel0-5	0.5%	16000	INDEL-A	0.5875
567	ins_chr17_7674249_-_A	ins_chr17_7674249_-_A	TRUE	2017-06-10_RTP0573	Op2	LotA	7	10019376_3_G_1	0710-0200InDel0-5	0.5%	16000	INDEL-A	0.55
568	del_chr7_55174772_GGAATTAAGAGAAGC_-	del_chr7_55174772_GGAATTAAGAGAAGC_-	TRUE	2017-06-10_RTP0573	Op2	LotA	7	10019376_3_G_1	0710-0200InDel0-5	0.5%	16000	INDEL-A	0.45
569	del_chr7_116771829_TTCTTTCTCTCTGTTTTAAGATCT_-	del_chr7_116771829_TTCTTTCTCTCTGTTTTAAGATCT_-	TRUE	2017-06-10_RTP0573	Op2	LotA	7	10019376_3_G_1	0710-0200InDel0-5	0.5%	16000	INDEL-A	0.6875
570	del_chr4_54727437_TGGAAGGTTGTTGAG_-	del_chr4_54727437_TGGAAGGTTGTTGAG_-	TRUE	2017-06-10_RTP0573	Op2	LotA	7	10019376_3_G_1	0710-0200InDel0-5	0.5%	16000	INDEL-A	0.4375
571	del_chr3_41224645_TCT_-	del_chr3_41224645_TCT_-	TRUE	2017-06-10_RTP0573	Op2	LotA	7	10019376_3_G_1	0710-0200InDel0-5	0.5%	16000	INDEL-A	0.51875
572	del_chr17_7675073_TCATGGTGGGGGCAGCGC_-	del_chr17_7675073_TCATGGTGGGGGCAGCGC_-	TRUE	2017-06-10_RTP0573	Op2	LotA	7	10019376_3_G_1	0710-0200InDel0-5	0.5%	16000	INDEL-A	0.65
573	del_chr17_7673732_GTGAGGCTCCCCTTTCTTG_-	del_chr17_7673732_GTGAGGCTCCCCTTTCTTG_-	TRUE	2017-06-10_RTP0573	Op2	LotA	7	10019376_3_G_1	0710-0200InDel0-5	0.5%	16000	INDEL-A	0.6125
574	del_chr10_87961047_ACTT_-	del_chr10_87961047_ACTT_-	TRUE	2017-06-10_RTP0573	Op2	LotA	7	10019376_3_G_1	0710-0200InDel0-5	0.5%	16000	INDEL-A	0.8625
575	del_chr17_7674905_CT_-	del_chr17_7674905_CT_-	TRUE	2017-06-10_RTP0573	Op2	LotA	7	10019376_3_G_1	0710-0200InDel0-5	0.5%	16000	INDEL-A	0.5875
576	del_chr17_7674241_G_-	del_chr17_7674241_G_-	TRUE	2017-06-10_RTP0573	Op2	LotA	7	10019376_3_G_1	0710-0200InDel0-5	0.5%	16000	INDEL-A	0.35
577	ins_chr7_55181319_-_GGT	ins_chr7_55181319_-_GGT	TRUE	2017-06-10_RTP0573	Op2	LotA	1	10019426_3_H_1	0710-0201InDel0-25	0.25%	16000	INDEL-A	0.175
578	ins_chr7_140753338_-_TAC	ins_chr7_140753338_-_TAC	TRUE	2017-06-10_RTP0573	Op2	LotA	1	10019426_3_H_1	0710-0201InDel0-25	0.25%	16000	INDEL-A	0.2
579	ins_chr17_7675048_-_AC	ins_chr17_7675048_-_AC	TRUE	2017-06-10_RTP0573	Op2	LotA	1	10019426_3_H_1	0710-0201InDel0-25	0.25%	16000	INDEL-A	0.1875
580	ins_chr17_39724742_-_ATACGTGATGGC	ins_chr17_39724742_-_ATACGTGATGGC	TRUE	2017-06-10_RTP0573	Op2	LotA	1	10019426_3_H_1	0710-0201InDel0-25	0.25%	16000	INDEL-A	0.26875
581	ins_chr7_55181328_-_AACCCCCAC	ins_chr7_55181328_-_AACCCCCAC	TRUE	2017-06-10_RTP0573	Op2	LotA	1	10019426_3_H_1	0710-0201InDel0-25	0.25%	16000	INDEL-A	0.25
582	ins_chr7_55181317_-_CCAGCGTGG	ins_chr7_55181317_-_CCAGCGTGG	FALSE	2017-06-10_RTP0573	Op2	LotA	1	10019426_3_H_1	0710-0201InDel0-25	0.25%	16000	INDEL-A	#N/A
583	ins_chr4_54726019_-_GCCTAT	ins_chr4_54726019_-_GCCTAT	TRUE	2017-06-10_RTP0573	Op2	LotA	1	10019426_3_H_1	0710-0201InDel0-25	0.25%	16000	INDEL-A	0.2625
584	ins_chr17_7674917_-_G	ins_chr17_7674917_-_G	TRUE	2017-06-10_RTP0573	Op2	LotA	1	10019426_3_H_1	0710-0201InDel0-25	0.25%	16000	INDEL-A	0.2125
585	ins_chr17_7674249_-_A	ins_chr17_7674249_-_A	FALSE	2017-06-10_RTP0573	Op2	LotA	1	10019426_3_H_1	0710-0201InDel0-25	0.25%	16000	INDEL-A	#N/A
586	del_chr7_55174772_GGAATTAAGAGAAGC_-	del_chr7_55174772_GGAATTAAGAGAAGC_-	TRUE	2017-06-10_RTP0573	Op2	LotA	1	10019426_3_H_1	0710-0201InDel0-25	0.25%	16000	INDEL-A	0.21875
587	del_chr7_116771829_TTCTTTCTCTCTGTTTTAAGATCT_-	del_chr7_116771829_TTCTTTCTCTCTGTTTTAAGATCT_-	TRUE	2017-06-10_RTP0573	Op2	LotA	1	10019426_3_H_1	0710-0201InDel0-25	0.25%	16000	INDEL-A	0.6125
588	del_chr4_54727437_TGGAAGGTTGTTGAG_-	del_chr4_54727437_TGGAAGGTTGTTGAG_-	TRUE	2017-06-10_RTP0573	Op2	LotA	1	10019426_3_H_1	0710-0201InDel0-25	0.25%	16000	INDEL-A	0.1125
589	del_chr3_41224645_TCT_-	del_chr3_41224645_TCT_-	TRUE	2017-06-10_RTP0573	Op2	LotA	1	10019426_3_H_1	0710-0201InDel0-25	0.25%	16000	INDEL-A	0.20625
590	del_chr17_7675073_TCATGGTGGGGGCAGCGC_-	del_chr17_7675073_TCATGGTGGGGGCAGCGC_-	TRUE	2017-06-10_RTP0573	Op2	LotA	1	10019426_3_H_1	0710-0201InDel0-25	0.25%	16000	INDEL-A	0.4375
591	del_chr17_7673732_GTGAGGCTCCCCTTTCTTG_-	del_chr17_7673732_GTGAGGCTCCCCTTTCTTG_-	TRUE	2017-06-10_RTP0573	Op2	LotA	1	10019426_3_H_1	0710-0201InDel0-25	0.25%	16000	INDEL-A	0.475
592	del_chr10_87961047_ACTT_-	del_chr10_87961047_ACTT_-	TRUE	2017-06-10_RTP0573	Op2	LotA	1	10019426_3_H_1	0710-0201InDel0-25	0.25%	16000	INDEL-A	0.1
593	del_chr17_7674905_CT_-	del_chr17_7674905_CT_-	TRUE	2017-06-10_RTP0573	Op2	LotA	1	10019426_3_H_1	0710-0201InDel0-25	0.25%	16000	INDEL-A	0.325
594	del_chr17_7674241_G_-	del_chr17_7674241_G_-	TRUE	2017-06-10_RTP0573	Op2	LotA	1	10019426_3_H_1	0710-0201InDel0-25	0.25%	16000	INDEL-A	0.3
595	ins_chr7_55181319_-_GGT	ins_chr7_55181319_-_GGT	TRUE	2017-06-10_RTP0573	Op2	LotA	2	10019427_3_A_2	0710-0201InDel0-25	0.25%	16000	INDEL-A	0.175
596	ins_chr7_140753338_-_TAC	ins_chr7_140753338_-_TAC	TRUE	2017-06-10_RTP0573	Op2	LotA	2	10019427_3_A_2	0710-0201InDel0-25	0.25%	16000	INDEL-A	0.2875
597	ins_chr17_7675048_-_AC	ins_chr17_7675048_-_AC	TRUE	2017-06-10_RTP0573	Op2	LotA	2	10019427_3_A_2	0710-0201InDel0-25	0.25%	16000	INDEL-A	0.275
598	ins_chr17_39724742_-_ATACGTGATGGC	ins_chr17_39724742_-_ATACGTGATGGC	TRUE	2017-06-10_RTP0573	Op2	LotA	2	10019427_3_A_2	0710-0201InDel0-25	0.25%	16000	INDEL-A	0.2
599	ins_chr7_55181328_-_AACCCCCAC	ins_chr7_55181328_-_AACCCCCAC	TRUE	2017-06-10_RTP0573	Op2	LotA	2	10019427_3_A_2	0710-0201InDel0-25	0.25%	16000	INDEL-A	0.1125
600	ins_chr7_55181317_-_CCAGCGTGG	ins_chr7_55181317_-_CCAGCGTGG	TRUE	2017-06-10_RTP0573	Op2	LotA	2	10019427_3_A_2	0710-0201InDel0-25	0.25%	16000	INDEL-A	0.1375
601	ins_chr4_54726019_-_GCCTAT	ins_chr4_54726019_-_GCCTAT	TRUE	2017-06-10_RTP0573	Op2	LotA	2	10019427_3_A_2	0710-0201InDel0-25	0.25%	16000	INDEL-A	0.125
602	ins_chr17_7674917_-_G	ins_chr17_7674917_-_G	TRUE	2017-06-10_RTP0573	Op2	LotA	2	10019427_3_A_2	0710-0201InDel0-25	0.25%	16000	INDEL-A	0.5
603	ins_chr17_7674249_-_A	ins_chr17_7674249_-_A	TRUE	2017-06-10_RTP0573	Op2	LotA	2	10019427_3_A_2	0710-0201InDel0-25	0.25%	16000	INDEL-A	0.275
604	del_chr7_55174772_GGAATTAAGAGAAGC_-	del_chr7_55174772_GGAATTAAGAGAAGC_-	TRUE	2017-06-10_RTP0573	Op2	LotA	2	10019427_3_A_2	0710-0201InDel0-25	0.25%	16000	INDEL-A	0.175
605	del_chr7_116771829_TTCTTTCTCTCTGTTTTAAGATCT_-	del_chr7_116771829_TTCTTTCTCTCTGTTTTAAGATCT_-	TRUE	2017-06-10_RTP0573	Op2	LotA	2	10019427_3_A_2	0710-0201InDel0-25	0.25%	16000	INDEL-A	0.625
606	del_chr4_54727437_TGGAAGGTTGTTGAG_-	del_chr4_54727437_TGGAAGGTTGTTGAG_-	FALSE	2017-06-10_RTP0573	Op2	LotA	2	10019427_3_A_2	0710-0201InDel0-25	0.25%	16000	INDEL-A	#N/A
607	del_chr3_41224645_TCT_-	del_chr3_41224645_TCT_-	TRUE	2017-06-10_RTP0573	Op2	LotA	2	10019427_3_A_2	0710-0201InDel0-25	0.25%	16000	INDEL-A	0.2625
608	del_chr17_7675073_TCATGGTGGGGGCAGCGC_-	del_chr17_7675073_TCATGGTGGGGGCAGCGC_-	TRUE	2017-06-10_RTP0573	Op2	LotA	2	10019427_3_A_2	0710-0201InDel0-25	0.25%	16000	INDEL-A	0.275
609	del_chr17_7673732_GTGAGGCTCCCCTTTCTTG_-	del_chr17_7673732_GTGAGGCTCCCCTTTCTTG_-	TRUE	2017-06-10_RTP0573	Op2	LotA	2	10019427_3_A_2	0710-0201InDel0-25	0.25%	16000	INDEL-A	0.5
610	del_chr10_87961047_ACTT_-	del_chr10_87961047_ACTT_-	FALSE	2017-06-10_RTP0573	Op2	LotA	2	10019427_3_A_2	0710-0201InDel0-25	0.25%	16000	INDEL-A	#N/A
611	del_chr17_7674905_CT_-	del_chr17_7674905_CT_-	TRUE	2017-06-10_RTP0573	Op2	LotA	2	10019427_3_A_2	0710-0201InDel0-25	0.25%	16000	INDEL-A	0.4125
612	del_chr17_7674241_G_-	del_chr17_7674241_G_-	TRUE	2017-06-10_RTP0573	Op2	LotA	2	10019427_3_A_2	0710-0201InDel0-25	0.25%	16000	INDEL-A	0.325
613	ins_chr7_55181319_-_GGT	ins_chr7_55181319_-_GGT	TRUE	2017-06-10_RTP0573	Op2	LotA	3	10019428_3_B_2	0710-0201InDel0-25	0.25%	16000	INDEL-A	0.3375
614	ins_chr7_140753338_-_TAC	ins_chr7_140753338_-_TAC	TRUE	2017-06-10_RTP0573	Op2	LotA	3	10019428_3_B_2	0710-0201InDel0-25	0.25%	16000	INDEL-A	0.23125
615	ins_chr17_7675048_-_AC	ins_chr17_7675048_-_AC	FALSE	2017-06-10_RTP0573	Op2	LotA	3	10019428_3_B_2	0710-0201InDel0-25	0.25%	16000	INDEL-A	#N/A
616	ins_chr17_39724742_-_ATACGTGATGGC	ins_chr17_39724742_-_ATACGTGATGGC	TRUE	2017-06-10_RTP0573	Op2	LotA	3	10019428_3_B_2	0710-0201InDel0-25	0.25%	16000	INDEL-A	0.2
617	ins_chr7_55181328_-_AACCCCCAC	ins_chr7_55181328_-_AACCCCCAC	FALSE	2017-06-10_RTP0573	Op2	LotA	3	10019428_3_B_2	0710-0201InDel0-25	0.25%	16000	INDEL-A	#N/A
618	ins_chr7_55181317_-_CCAGCGTGG	ins_chr7_55181317_-_CCAGCGTGG	FALSE	2017-06-10_RTP0573	Op2	LotA	3	10019428_3_B_2	0710-0201InDel0-25	0.25%	16000	INDEL-A	#N/A
619	ins_chr4_54726019_-_GCCTAT	ins_chr4_54726019_-_GCCTAT	FALSE	2017-06-10_RTP0573	Op2	LotA	3	10019428_3_B_2	0710-0201InDel0-25	0.25%	16000	INDEL-A	#N/A
620	ins_chr17_7674917_-_G	ins_chr17_7674917_-_G	TRUE	2017-06-10_RTP0573	Op2	LotA	3	10019428_3_B_2	0710-0201InDel0-25	0.25%	16000	INDEL-A	0.4125
621	ins_chr17_7674249_-_A	ins_chr17_7674249_-_A	FALSE	2017-06-10_RTP0573	Op2	LotA	3	10019428_3_B_2	0710-0201InDel0-25	0.25%	16000	INDEL-A	#N/A
622	del_chr7_55174772_GGAATTAAGAGAAGC_-	del_chr7_55174772_GGAATTAAGAGAAGC_-	TRUE	2017-06-10_RTP0573	Op2	LotA	3	10019428_3_B_2	0710-0201InDel0-25	0.25%	16000	INDEL-A	0.3
623	del_chr7_116771829_TTCTTTCTCTCTGTTTTAAGATCT_-	del_chr7_116771829_TTCTTTCTCTCTGTTTTAAGATCT_-	TRUE	2017-06-10_RTP0573	Op2	LotA	3	10019428_3_B_2	0710-0201InDel0-25	0.25%	16000	INDEL-A	0.5625
624	del_chr4_54727437_TGGAAGGTTGTTGAG_-	del_chr4_54727437_TGGAAGGTTGTTGAG_-	TRUE	2017-06-10_RTP0573	Op2	LotA	3	10019428_3_B_2	0710-0201InDel0-25	0.25%	16000	INDEL-A	0.4
625	del_chr3_41224645_TCT_-	del_chr3_41224645_TCT_-	TRUE	2017-06-10_RTP0573	Op2	LotA	3	10019428_3_B_2	0710-0201InDel0-25	0.25%	16000	INDEL-A	0.3625
626	del_chr17_7675073_TCATGGTGGGGGCAGCGC_-	del_chr17_7675073_TCATGGTGGGGGCAGCGC_-	TRUE	2017-06-10_RTP0573	Op2	LotA	3	10019428_3_B_2	0710-0201InDel0-25	0.25%	16000	INDEL-A	0.325
627	del_chr17_7673732_GTGAGGCTCCCCTTTCTTG_-	del_chr17_7673732_GTGAGGCTCCCCTTTCTTG_-	TRUE	2017-06-10_RTP0573	Op2	LotA	3	10019428_3_B_2	0710-0201InDel0-25	0.25%	16000	INDEL-A	0.25
628	del_chr10_87961047_ACTT_-	del_chr10_87961047_ACTT_-	TRUE	2017-06-10_RTP0573	Op2	LotA	3	10019428_3_B_2	0710-0201InDel0-25	0.25%	16000	INDEL-A	0.2125
629	del_chr17_7674905_CT_-	del_chr17_7674905_CT_-	TRUE	2017-06-10_RTP0573	Op2	LotA	3	10019428_3_B_2	0710-0201InDel0-25	0.25%	16000	INDEL-A	0.4875
630	del_chr17_7674241_G_-	del_chr17_7674241_G_-	TRUE	2017-06-10_RTP0573	Op2	LotA	3	10019428_3_B_2	0710-0201InDel0-25	0.25%	16000	INDEL-A	0.1875
631	ins_chr7_55181319_-_GGT	ins_chr7_55181319_-_GGT	FALSE	2017-06-10_RTP0573	Op2	LotA	4	10019429_3_C_2	0710-0201InDel0-25	0.25%	16000	INDEL-A	#N/A
632	ins_chr7_140753338_-_TAC	ins_chr7_140753338_-_TAC	TRUE	2017-06-10_RTP0573	Op2	LotA	4	10019429_3_C_2	0710-0201InDel0-25	0.25%	16000	INDEL-A	0.29375
633	ins_chr17_7675048_-_AC	ins_chr17_7675048_-_AC	TRUE	2017-06-10_RTP0573	Op2	LotA	4	10019429_3_C_2	0710-0201InDel0-25	0.25%	16000	INDEL-A	0.3375
634	ins_chr17_39724742_-_ATACGTGATGGC	ins_chr17_39724742_-_ATACGTGATGGC	TRUE	2017-06-10_RTP0573	Op2	LotA	4	10019429_3_C_2	0710-0201InDel0-25	0.25%	16000	INDEL-A	0.1875
635	ins_chr7_55181328_-_AACCCCCAC	ins_chr7_55181328_-_AACCCCCAC	TRUE	2017-06-10_RTP0573	Op2	LotA	4	10019429_3_C_2	0710-0201InDel0-25	0.25%	16000	INDEL-A	0.2375
636	ins_chr7_55181317_-_CCAGCGTGG	ins_chr7_55181317_-_CCAGCGTGG	FALSE	2017-06-10_RTP0573	Op2	LotA	4	10019429_3_C_2	0710-0201InDel0-25	0.25%	16000	INDEL-A	#N/A
637	ins_chr4_54726019_-_GCCTAT	ins_chr4_54726019_-_GCCTAT	TRUE	2017-06-10_RTP0573	Op2	LotA	4	10019429_3_C_2	0710-0201InDel0-25	0.25%	16000	INDEL-A	0.375
638	ins_chr17_7674917_-_G	ins_chr17_7674917_-_G	TRUE	2017-06-10_RTP0573	Op2	LotA	4	10019429_3_C_2	0710-0201InDel0-25	0.25%	16000	INDEL-A	0.4
639	ins_chr17_7674249_-_A	ins_chr17_7674249_-_A	TRUE	2017-06-10_RTP0573	Op2	LotA	4	10019429_3_C_2	0710-0201InDel0-25	0.25%	16000	INDEL-A	0.2125
640	del_chr7_55174772_GGAATTAAGAGAAGC_-	del_chr7_55174772_GGAATTAAGAGAAGC_-	TRUE	2017-06-10_RTP0573	Op2	LotA	4	10019429_3_C_2	0710-0201InDel0-25	0.25%	16000	INDEL-A	0.30625
641	del_chr7_116771829_TTCTTTCTCTCTGTTTTAAGATCT_-	del_chr7_116771829_TTCTTTCTCTCTGTTTTAAGATCT_-	TRUE	2017-06-10_RTP0573	Op2	LotA	4	10019429_3_C_2	0710-0201InDel0-25	0.25%	16000	INDEL-A	0.4375
642	del_chr4_54727437_TGGAAGGTTGTTGAG_-	del_chr4_54727437_TGGAAGGTTGTTGAG_-	TRUE	2017-06-10_RTP0573	Op2	LotA	4	10019429_3_C_2	0710-0201InDel0-25	0.25%	16000	INDEL-A	0.125
643	del_chr3_41224645_TCT_-	del_chr3_41224645_TCT_-	TRUE	2017-06-10_RTP0573	Op2	LotA	4	10019429_3_C_2	0710-0201InDel0-25	0.25%	16000	INDEL-A	0.2625
644	del_chr17_7675073_TCATGGTGGGGGCAGCGC_-	del_chr17_7675073_TCATGGTGGGGGCAGCGC_-	TRUE	2017-06-10_RTP0573	Op2	LotA	4	10019429_3_C_2	0710-0201InDel0-25	0.25%	16000	INDEL-A	0.4
645	del_chr17_7673732_GTGAGGCTCCCCTTTCTTG_-	del_chr17_7673732_GTGAGGCTCCCCTTTCTTG_-	TRUE	2017-06-10_RTP0573	Op2	LotA	4	10019429_3_C_2	0710-0201InDel0-25	0.25%	16000	INDEL-A	0.4
646	del_chr10_87961047_ACTT_-	del_chr10_87961047_ACTT_-	TRUE	2017-06-10_RTP0573	Op2	LotA	4	10019429_3_C_2	0710-0201InDel0-25	0.25%	16000	INDEL-A	0.375
647	del_chr17_7674905_CT_-	del_chr17_7674905_CT_-	TRUE	2017-06-10_RTP0573	Op2	LotA	4	10019429_3_C_2	0710-0201InDel0-25	0.25%	16000	INDEL-A	0.3375
648	del_chr17_7674241_G_-	del_chr17_7674241_G_-	FALSE	2017-06-10_RTP0573	Op2	LotA	4	10019429_3_C_2	0710-0201InDel0-25	0.25%	16000	INDEL-A	#N/A
649	ins_chr7_55181319_-_GGT	ins_chr7_55181319_-_GGT	TRUE	2017-06-10_RTP0573	Op2	LotA	5	10019430_3_D_2	0710-0201InDel0-25	0.25%	16000	INDEL-A	0.4125
650	ins_chr7_140753338_-_TAC	ins_chr7_140753338_-_TAC	TRUE	2017-06-10_RTP0573	Op2	LotA	5	10019430_3_D_2	0710-0201InDel0-25	0.25%	16000	INDEL-A	0.325
651	ins_chr17_7675048_-_AC	ins_chr17_7675048_-_AC	TRUE	2017-06-10_RTP0573	Op2	LotA	5	10019430_3_D_2	0710-0201InDel0-25	0.25%	16000	INDEL-A	0.3375
652	ins_chr17_39724742_-_ATACGTGATGGC	ins_chr17_39724742_-_ATACGTGATGGC	TRUE	2017-06-10_RTP0573	Op2	LotA	5	10019430_3_D_2	0710-0201InDel0-25	0.25%	16000	INDEL-A	0.2
653	ins_chr7_55181328_-_AACCCCCAC	ins_chr7_55181328_-_AACCCCCAC	FALSE	2017-06-10_RTP0573	Op2	LotA	5	10019430_3_D_2	0710-0201InDel0-25	0.25%	16000	INDEL-A	#N/A
654	ins_chr7_55181317_-_CCAGCGTGG	ins_chr7_55181317_-_CCAGCGTGG	FALSE	2017-06-10_RTP0573	Op2	LotA	5	10019430_3_D_2	0710-0201InDel0-25	0.25%	16000	INDEL-A	#N/A
655	ins_chr4_54726019_-_GCCTAT	ins_chr4_54726019_-_GCCTAT	FALSE	2017-06-10_RTP0573	Op2	LotA	5	10019430_3_D_2	0710-0201InDel0-25	0.25%	16000	INDEL-A	#N/A
656	ins_chr17_7674917_-_G	ins_chr17_7674917_-_G	TRUE	2017-06-10_RTP0573	Op2	LotA	5	10019430_3_D_2	0710-0201InDel0-25	0.25%	16000	INDEL-A	0.3875
657	ins_chr17_7674249_-_A	ins_chr17_7674249_-_A	TRUE	2017-06-10_RTP0573	Op2	LotA	5	10019430_3_D_2	0710-0201InDel0-25	0.25%	16000	INDEL-A	0.2625
658	del_chr7_55174772_GGAATTAAGAGAAGC_-	del_chr7_55174772_GGAATTAAGAGAAGC_-	TRUE	2017-06-10_RTP0573	Op2	LotA	5	10019430_3_D_2	0710-0201InDel0-25	0.25%	16000	INDEL-A	0.41875
659	del_chr7_116771829_TTCTTTCTCTCTGTTTTAAGATCT_-	del_chr7_116771829_TTCTTTCTCTCTGTTTTAAGATCT_-	TRUE	2017-06-10_RTP0573	Op2	LotA	5	10019430_3_D_2	0710-0201InDel0-25	0.25%	16000	INDEL-A	0.475
660	del_chr4_54727437_TGGAAGGTTGTTGAG_-	del_chr4_54727437_TGGAAGGTTGTTGAG_-	TRUE	2017-06-10_RTP0573	Op2	LotA	5	10019430_3_D_2	0710-0201InDel0-25	0.25%	16000	INDEL-A	0.2625
661	del_chr3_41224645_TCT_-	del_chr3_41224645_TCT_-	TRUE	2017-06-10_RTP0573	Op2	LotA	5	10019430_3_D_2	0710-0201InDel0-25	0.25%	16000	INDEL-A	0.2875
662	del_chr17_7675073_TCATGGTGGGGGCAGCGC_-	del_chr17_7675073_TCATGGTGGGGGCAGCGC_-	TRUE	2017-06-10_RTP0573	Op2	LotA	5	10019430_3_D_2	0710-0201InDel0-25	0.25%	16000	INDEL-A	0.3125
663	del_chr17_7673732_GTGAGGCTCCCCTTTCTTG_-	del_chr17_7673732_GTGAGGCTCCCCTTTCTTG_-	TRUE	2017-06-10_RTP0573	Op2	LotA	5	10019430_3_D_2	0710-0201InDel0-25	0.25%	16000	INDEL-A	0.525
664	del_chr10_87961047_ACTT_-	del_chr10_87961047_ACTT_-	TRUE	2017-06-10_RTP0573	Op2	LotA	5	10019430_3_D_2	0710-0201InDel0-25	0.25%	16000	INDEL-A	0.175
665	del_chr17_7674905_CT_-	del_chr17_7674905_CT_-	TRUE	2017-06-10_RTP0573	Op2	LotA	5	10019430_3_D_2	0710-0201InDel0-25	0.25%	16000	INDEL-A	0.2125
666	del_chr17_7674241_G_-	del_chr17_7674241_G_-	TRUE	2017-06-10_RTP0573	Op2	LotA	5	10019430_3_D_2	0710-0201InDel0-25	0.25%	16000	INDEL-A	0.325
667	ins_chr7_55181319_-_GGT	ins_chr7_55181319_-_GGT	TRUE	2017-06-10_RTP0573	Op2	LotA	6	10019431_3_E_2	0710-0201InDel0-25	0.25%	16000	INDEL-A	0.1625
668	ins_chr7_140753338_-_TAC	ins_chr7_140753338_-_TAC	TRUE	2017-06-10_RTP0573	Op2	LotA	6	10019431_3_E_2	0710-0201InDel0-25	0.25%	16000	INDEL-A	0.3625
669	ins_chr17_7675048_-_AC	ins_chr17_7675048_-_AC	TRUE	2017-06-10_RTP0573	Op2	LotA	6	10019431_3_E_2	0710-0201InDel0-25	0.25%	16000	INDEL-A	0.1875
670	ins_chr17_39724742_-_ATACGTGATGGC	ins_chr17_39724742_-_ATACGTGATGGC	TRUE	2017-06-10_RTP0573	Op2	LotA	6	10019431_3_E_2	0710-0201InDel0-25	0.25%	16000	INDEL-A	0.23125
671	ins_chr7_55181328_-_AACCCCCAC	ins_chr7_55181328_-_AACCCCCAC	TRUE	2017-06-10_RTP0573	Op2	LotA	6	10019431_3_E_2	0710-0201InDel0-25	0.25%	16000	INDEL-A	0.15
672	ins_chr7_55181317_-_CCAGCGTGG	ins_chr7_55181317_-_CCAGCGTGG	TRUE	2017-06-10_RTP0573	Op2	LotA	6	10019431_3_E_2	0710-0201InDel0-25	0.25%	16000	INDEL-A	0.2
673	ins_chr4_54726019_-_GCCTAT	ins_chr4_54726019_-_GCCTAT	TRUE	2017-06-10_RTP0573	Op2	LotA	6	10019431_3_E_2	0710-0201InDel0-25	0.25%	16000	INDEL-A	0.325
674	ins_chr17_7674917_-_G	ins_chr17_7674917_-_G	TRUE	2017-06-10_RTP0573	Op2	LotA	6	10019431_3_E_2	0710-0201InDel0-25	0.25%	16000	INDEL-A	0.3375
675	ins_chr17_7674249_-_A	ins_chr17_7674249_-_A	FALSE	2017-06-10_RTP0573	Op2	LotA	6	10019431_3_E_2	0710-0201InDel0-25	0.25%	16000	INDEL-A	#N/A
676	del_chr7_55174772_GGAATTAAGAGAAGC_-	del_chr7_55174772_GGAATTAAGAGAAGC_-	TRUE	2017-06-10_RTP0573	Op2	LotA	6	10019431_3_E_2	0710-0201InDel0-25	0.25%	16000	INDEL-A	0.30625
677	del_chr7_116771829_TTCTTTCTCTCTGTTTTAAGATCT_-	del_chr7_116771829_TTCTTTCTCTCTGTTTTAAGATCT_-	TRUE	2017-06-10_RTP0573	Op2	LotA	6	10019431_3_E_2	0710-0201InDel0-25	0.25%	16000	INDEL-A	0.475
678	del_chr4_54727437_TGGAAGGTTGTTGAG_-	del_chr4_54727437_TGGAAGGTTGTTGAG_-	TRUE	2017-06-10_RTP0573	Op2	LotA	6	10019431_3_E_2	0710-0201InDel0-25	0.25%	16000	INDEL-A	0.1125
679	del_chr3_41224645_TCT_-	del_chr3_41224645_TCT_-	TRUE	2017-06-10_RTP0573	Op2	LotA	6	10019431_3_E_2	0710-0201InDel0-25	0.25%	16000	INDEL-A	0.3
680	del_chr17_7675073_TCATGGTGGGGGCAGCGC_-	del_chr17_7675073_TCATGGTGGGGGCAGCGC_-	TRUE	2017-06-10_RTP0573	Op2	LotA	6	10019431_3_E_2	0710-0201InDel0-25	0.25%	16000	INDEL-A	0.175
681	del_chr17_7673732_GTGAGGCTCCCCTTTCTTG_-	del_chr17_7673732_GTGAGGCTCCCCTTTCTTG_-	TRUE	2017-06-10_RTP0573	Op2	LotA	6	10019431_3_E_2	0710-0201InDel0-25	0.25%	16000	INDEL-A	0.425
682	del_chr10_87961047_ACTT_-	del_chr10_87961047_ACTT_-	TRUE	2017-06-10_RTP0573	Op2	LotA	6	10019431_3_E_2	0710-0201InDel0-25	0.25%	16000	INDEL-A	0.2125
683	del_chr17_7674905_CT_-	del_chr17_7674905_CT_-	TRUE	2017-06-10_RTP0573	Op2	LotA	6	10019431_3_E_2	0710-0201InDel0-25	0.25%	16000	INDEL-A	0.275
684	del_chr17_7674241_G_-	del_chr17_7674241_G_-	TRUE	2017-06-10_RTP0573	Op2	LotA	6	10019431_3_E_2	0710-0201InDel0-25	0.25%	16000	INDEL-A	0.3
685	ins_chr7_55181319_-_GGT	ins_chr7_55181319_-_GGT	TRUE	2017-06-10_RTP0573	Op2	LotA	7	10019432_3_F_2	0710-0201InDel0-25	0.25%	16000	INDEL-A	0.1
686	ins_chr7_140753338_-_TAC	ins_chr7_140753338_-_TAC	TRUE	2017-06-10_RTP0573	Op2	LotA	7	10019432_3_F_2	0710-0201InDel0-25	0.25%	16000	INDEL-A	0.275
687	ins_chr17_7675048_-_AC	ins_chr17_7675048_-_AC	TRUE	2017-06-10_RTP0573	Op2	LotA	7	10019432_3_F_2	0710-0201InDel0-25	0.25%	16000	INDEL-A	0.275
688	ins_chr17_39724742_-_ATACGTGATGGC	ins_chr17_39724742_-_ATACGTGATGGC	TRUE	2017-06-10_RTP0573	Op2	LotA	7	10019432_3_F_2	0710-0201InDel0-25	0.25%	16000	INDEL-A	0.18125
689	ins_chr7_55181328_-_AACCCCCAC	ins_chr7_55181328_-_AACCCCCAC	TRUE	2017-06-10_RTP0573	Op2	LotA	7	10019432_3_F_2	0710-0201InDel0-25	0.25%	16000	INDEL-A	0.2
690	ins_chr7_55181317_-_CCAGCGTGG	ins_chr7_55181317_-_CCAGCGTGG	FALSE	2017-06-10_RTP0573	Op2	LotA	7	10019432_3_F_2	0710-0201InDel0-25	0.25%	16000	INDEL-A	#N/A
691	ins_chr4_54726019_-_GCCTAT	ins_chr4_54726019_-_GCCTAT	TRUE	2017-06-10_RTP0573	Op2	LotA	7	10019432_3_F_2	0710-0201InDel0-25	0.25%	16000	INDEL-A	0.1875
692	ins_chr17_7674917_-_G	ins_chr17_7674917_-_G	TRUE	2017-06-10_RTP0573	Op2	LotA	7	10019432_3_F_2	0710-0201InDel0-25	0.25%	16000	INDEL-A	0.2875
693	ins_chr17_7674249_-_A	ins_chr17_7674249_-_A	TRUE	2017-06-10_RTP0573	Op2	LotA	7	10019432_3_F_2	0710-0201InDel0-25	0.25%	16000	INDEL-A	0.1875
694	del_chr7_55174772_GGAATTAAGAGAAGC_-	del_chr7_55174772_GGAATTAAGAGAAGC_-	TRUE	2017-06-10_RTP0573	Op2	LotA	7	10019432_3_F_2	0710-0201InDel0-25	0.25%	16000	INDEL-A	0.1125
695	del_chr7_116771829_TTCTTTCTCTCTGTTTTAAGATCT_-	del_chr7_116771829_TTCTTTCTCTCTGTTTTAAGATCT_-	TRUE	2017-06-10_RTP0573	Op2	LotA	7	10019432_3_F_2	0710-0201InDel0-25	0.25%	16000	INDEL-A	0.6125
696	del_chr4_54727437_TGGAAGGTTGTTGAG_-	del_chr4_54727437_TGGAAGGTTGTTGAG_-	TRUE	2017-06-10_RTP0573	Op2	LotA	7	10019432_3_F_2	0710-0201InDel0-25	0.25%	16000	INDEL-A	0.2875
697	del_chr3_41224645_TCT_-	del_chr3_41224645_TCT_-	TRUE	2017-06-10_RTP0573	Op2	LotA	7	10019432_3_F_2	0710-0201InDel0-25	0.25%	16000	INDEL-A	0.25
698	del_chr17_7675073_TCATGGTGGGGGCAGCGC_-	del_chr17_7675073_TCATGGTGGGGGCAGCGC_-	TRUE	2017-06-10_RTP0573	Op2	LotA	7	10019432_3_F_2	0710-0201InDel0-25	0.25%	16000	INDEL-A	0.35
699	del_chr17_7673732_GTGAGGCTCCCCTTTCTTG_-	del_chr17_7673732_GTGAGGCTCCCCTTTCTTG_-	TRUE	2017-06-10_RTP0573	Op2	LotA	7	10019432_3_F_2	0710-0201InDel0-25	0.25%	16000	INDEL-A	0.35
700	del_chr10_87961047_ACTT_-	del_chr10_87961047_ACTT_-	TRUE	2017-06-10_RTP0573	Op2	LotA	7	10019432_3_F_2	0710-0201InDel0-25	0.25%	16000	INDEL-A	0.25
701	del_chr17_7674905_CT_-	del_chr17_7674905_CT_-	TRUE	2017-06-10_RTP0573	Op2	LotA	7	10019432_3_F_2	0710-0201InDel0-25	0.25%	16000	INDEL-A	0.2
702	del_chr17_7674241_G_-	del_chr17_7674241_G_-	TRUE	2017-06-10_RTP0573	Op2	LotA	7	10019432_3_F_2	0710-0201InDel0-25	0.25%	16000	INDEL-A	0.325
703	ins_chr7_55181319_-_GGT	ins_chr7_55181319_-_GGT	TRUE	2017-06-10_RTP0573	Op2	LotA	1	10019443_3_G_2	0710-0202InDel0-1	0.1%	16000	INDEL-A	0.0625
704	ins_chr7_140753338_-_TAC	ins_chr7_140753338_-_TAC	TRUE	2017-06-10_RTP0573	Op2	LotA	1	10019443_3_G_2	0710-0202InDel0-1	0.1%	16000	INDEL-A	0.1875
705	ins_chr17_7675048_-_AC	ins_chr17_7675048_-_AC	FALSE	2017-06-10_RTP0573	Op2	LotA	1	10019443_3_G_2	0710-0202InDel0-1	0.1%	16000	INDEL-A	#N/A
706	ins_chr17_39724742_-_ATACGTGATGGC	ins_chr17_39724742_-_ATACGTGATGGC	TRUE	2017-06-10_RTP0573	Op2	LotA	1	10019443_3_G_2	0710-0202InDel0-1	0.1%	16000	INDEL-A	0.13125
707	ins_chr7_55181328_-_AACCCCCAC	ins_chr7_55181328_-_AACCCCCAC	TRUE	2017-06-10_RTP0573	Op2	LotA	1	10019443_3_G_2	0710-0202InDel0-1	0.1%	16000	INDEL-A	0.1
708	ins_chr7_55181317_-_CCAGCGTGG	ins_chr7_55181317_-_CCAGCGTGG	FALSE	2017-06-10_RTP0573	Op2	LotA	1	10019443_3_G_2	0710-0202InDel0-1	0.1%	16000	INDEL-A	#N/A
709	ins_chr4_54726019_-_GCCTAT	ins_chr4_54726019_-_GCCTAT	FALSE	2017-06-10_RTP0573	Op2	LotA	1	10019443_3_G_2	0710-0202InDel0-1	0.1%	16000	INDEL-A	#N/A
710	ins_chr17_7674917_-_G	ins_chr17_7674917_-_G	FALSE	2017-06-10_RTP0573	Op2	LotA	1	10019443_3_G_2	0710-0202InDel0-1	0.1%	16000	INDEL-A	#N/A
711	ins_chr17_7674249_-_A	ins_chr17_7674249_-_A	FALSE	2017-06-10_RTP0573	Op2	LotA	1	10019443_3_G_2	0710-0202InDel0-1	0.1%	16000	INDEL-A	#N/A
712	del_chr7_55174772_GGAATTAAGAGAAGC_-	del_chr7_55174772_GGAATTAAGAGAAGC_-	TRUE	2017-06-10_RTP0573	Op2	LotA	1	10019443_3_G_2	0710-0202InDel0-1	0.1%	16000	INDEL-A	0.06875
713	del_chr7_116771829_TTCTTTCTCTCTGTTTTAAGATCT_-	del_chr7_116771829_TTCTTTCTCTCTGTTTTAAGATCT_-	TRUE	2017-06-10_RTP0573	Op2	LotA	1	10019443_3_G_2	0710-0202InDel0-1	0.1%	16000	INDEL-A	0.075
714	del_chr4_54727437_TGGAAGGTTGTTGAG_-	del_chr4_54727437_TGGAAGGTTGTTGAG_-	TRUE	2017-06-10_RTP0573	Op2	LotA	1	10019443_3_G_2	0710-0202InDel0-1	0.1%	16000	INDEL-A	0.075
715	del_chr3_41224645_TCT_-	del_chr3_41224645_TCT_-	TRUE	2017-06-10_RTP0573	Op2	LotA	1	10019443_3_G_2	0710-0202InDel0-1	0.1%	16000	INDEL-A	0.18125
716	del_chr17_7675073_TCATGGTGGGGGCAGCGC_-	del_chr17_7675073_TCATGGTGGGGGCAGCGC_-	TRUE	2017-06-10_RTP0573	Op2	LotA	1	10019443_3_G_2	0710-0202InDel0-1	0.1%	16000	INDEL-A	0.125
717	del_chr17_7673732_GTGAGGCTCCCCTTTCTTG_-	del_chr17_7673732_GTGAGGCTCCCCTTTCTTG_-	TRUE	2017-06-10_RTP0573	Op2	LotA	1	10019443_3_G_2	0710-0202InDel0-1	0.1%	16000	INDEL-A	0.1875
718	del_chr10_87961047_ACTT_-	del_chr10_87961047_ACTT_-	TRUE	2017-06-10_RTP0573	Op2	LotA	1	10019443_3_G_2	0710-0202InDel0-1	0.1%	16000	INDEL-A	0.275
719	del_chr17_7674905_CT_-	del_chr17_7674905_CT_-	FALSE	2017-06-10_RTP0573	Op2	LotA	1	10019443_3_G_2	0710-0202InDel0-1	0.1%	16000	INDEL-A	#N/A
720	del_chr17_7674241_G_-	del_chr17_7674241_G_-	TRUE	2017-06-10_RTP0573	Op2	LotA	1	10019443_3_G_2	0710-0202InDel0-1	0.1%	16000	INDEL-A	0.1
721	ins_chr7_55181319_-_GGT	ins_chr7_55181319_-_GGT	FALSE	2017-06-10_RTP0573	Op2	LotA	2	10019444_3_A_0	0710-0202InDel0-1	0.1%	16000	INDEL-A	#N/A
722	ins_chr7_140753338_-_TAC	ins_chr7_140753338_-_TAC	TRUE	2017-06-10_RTP0573	Op2	LotA	2	10019444_3_A_0	0710-0202InDel0-1	0.1%	16000	INDEL-A	0.18125
723	ins_chr17_7675048_-_AC	ins_chr17_7675048_-_AC	FALSE	2017-06-10_RTP0573	Op2	LotA	2	10019444_3_A_0	0710-0202InDel0-1	0.1%	16000	INDEL-A	#N/A
724	ins_chr17_39724742_-_ATACGTGATGGC	ins_chr17_39724742_-_ATACGTGATGGC	TRUE	2017-06-10_RTP0573	Op2	LotA	2	10019444_3_A_0	0710-0202InDel0-1	0.1%	16000	INDEL-A	0.0875
725	ins_chr7_55181328_-_AACCCCCAC	ins_chr7_55181328_-_AACCCCCAC	TRUE	2017-06-10_RTP0573	Op2	LotA	2	10019444_3_A_0	0710-0202InDel0-1	0.1%	16000	INDEL-A	0.1
726	ins_chr7_55181317_-_CCAGCGTGG	ins_chr7_55181317_-_CCAGCGTGG	FALSE	2017-06-10_RTP0573	Op2	LotA	2	10019444_3_A_0	0710-0202InDel0-1	0.1%	16000	INDEL-A	#N/A
727	ins_chr4_54726019_-_GCCTAT	ins_chr4_54726019_-_GCCTAT	FALSE	2017-06-10_RTP0573	Op2	LotA	2	10019444_3_A_0	0710-0202InDel0-1	0.1%	16000	INDEL-A	#N/A
728	ins_chr17_7674917_-_G	ins_chr17_7674917_-_G	FALSE	2017-06-10_RTP0573	Op2	LotA	2	10019444_3_A_0	0710-0202InDel0-1	0.1%	16000	INDEL-A	#N/A
729	ins_chr17_7674249_-_A	ins_chr17_7674249_-_A	FALSE	2017-06-10_RTP0573	Op2	LotA	2	10019444_3_A_0	0710-0202InDel0-1	0.1%	16000	INDEL-A	#N/A
730	del_chr7_55174772_GGAATTAAGAGAAGC_-	del_chr7_55174772_GGAATTAAGAGAAGC_-	TRUE	2017-06-10_RTP0573	Op2	LotA	2	10019444_3_A_0	0710-0202InDel0-1	0.1%	16000	INDEL-A	0.14375
731	del_chr7_116771829_TTCTTTCTCTCTGTTTTAAGATCT_-	del_chr7_116771829_TTCTTTCTCTCTGTTTTAAGATCT_-	TRUE	2017-06-10_RTP0573	Op2	LotA	2	10019444_3_A_0	0710-0202InDel0-1	0.1%	16000	INDEL-A	0.225
732	del_chr4_54727437_TGGAAGGTTGTTGAG_-	del_chr4_54727437_TGGAAGGTTGTTGAG_-	TRUE	2017-06-10_RTP0573	Op2	LotA	2	10019444_3_A_0	0710-0202InDel0-1	0.1%	16000	INDEL-A	0.1125
733	del_chr3_41224645_TCT_-	del_chr3_41224645_TCT_-	TRUE	2017-06-10_RTP0573	Op2	LotA	2	10019444_3_A_0	0710-0202InDel0-1	0.1%	16000	INDEL-A	0.3
734	del_chr17_7675073_TCATGGTGGGGGCAGCGC_-	del_chr17_7675073_TCATGGTGGGGGCAGCGC_-	TRUE	2017-06-10_RTP0573	Op2	LotA	2	10019444_3_A_0	0710-0202InDel0-1	0.1%	16000	INDEL-A	0.125
735	del_chr17_7673732_GTGAGGCTCCCCTTTCTTG_-	del_chr17_7673732_GTGAGGCTCCCCTTTCTTG_-	TRUE	2017-06-10_RTP0573	Op2	LotA	2	10019444_3_A_0	0710-0202InDel0-1	0.1%	16000	INDEL-A	0.3125
736	del_chr10_87961047_ACTT_-	del_chr10_87961047_ACTT_-	FALSE	2017-06-10_RTP0573	Op2	LotA	2	10019444_3_A_0	0710-0202InDel0-1	0.1%	16000	INDEL-A	#N/A
737	del_chr17_7674905_CT_-	del_chr17_7674905_CT_-	FALSE	2017-06-10_RTP0573	Op2	LotA	2	10019444_3_A_0	0710-0202InDel0-1	0.1%	16000	INDEL-A	#N/A
738	del_chr17_7674241_G_-	del_chr17_7674241_G_-	FALSE	2017-06-10_RTP0573	Op2	LotA	2	10019444_3_A_0	0710-0202InDel0-1	0.1%	16000	INDEL-A	#N/A
739	ins_chr7_55181319_-_GGT	ins_chr7_55181319_-_GGT	TRUE	2017-06-10_RTP0573	Op2	LotA	3	10019445_3_B_0	0710-0202InDel0-1	0.1%	16000	INDEL-A	0.0625
740	ins_chr7_140753338_-_TAC	ins_chr7_140753338_-_TAC	TRUE	2017-06-10_RTP0573	Op2	LotA	3	10019445_3_B_0	0710-0202InDel0-1	0.1%	16000	INDEL-A	0.15
741	ins_chr17_7675048_-_AC	ins_chr17_7675048_-_AC	TRUE	2017-06-10_RTP0573	Op2	LotA	3	10019445_3_B_0	0710-0202InDel0-1	0.1%	16000	INDEL-A	0.2375
742	ins_chr17_39724742_-_ATACGTGATGGC	ins_chr17_39724742_-_ATACGTGATGGC	TRUE	2017-06-10_RTP0573	Op2	LotA	3	10019445_3_B_0	0710-0202InDel0-1	0.1%	16000	INDEL-A	0.125
743	ins_chr7_55181328_-_AACCCCCAC	ins_chr7_55181328_-_AACCCCCAC	TRUE	2017-06-10_RTP0573	Op2	LotA	3	10019445_3_B_0	0710-0202InDel0-1	0.1%	16000	INDEL-A	0.1125
744	ins_chr7_55181317_-_CCAGCGTGG	ins_chr7_55181317_-_CCAGCGTGG	TRUE	2017-06-10_RTP0573	Op2	LotA	3	10019445_3_B_0	0710-0202InDel0-1	0.1%	16000	INDEL-A	0.0875
745	ins_chr4_54726019_-_GCCTAT	ins_chr4_54726019_-_GCCTAT	FALSE	2017-06-10_RTP0573	Op2	LotA	3	10019445_3_B_0	0710-0202InDel0-1	0.1%	16000	INDEL-A	#N/A
746	ins_chr17_7674917_-_G	ins_chr17_7674917_-_G	TRUE	2017-06-10_RTP0573	Op2	LotA	3	10019445_3_B_0	0710-0202InDel0-1	0.1%	16000	INDEL-A	0.225
747	ins_chr17_7674249_-_A	ins_chr17_7674249_-_A	FALSE	2017-06-10_RTP0573	Op2	LotA	3	10019445_3_B_0	0710-0202InDel0-1	0.1%	16000	INDEL-A	#N/A
748	del_chr7_55174772_GGAATTAAGAGAAGC_-	del_chr7_55174772_GGAATTAAGAGAAGC_-	TRUE	2017-06-10_RTP0573	Op2	LotA	3	10019445_3_B_0	0710-0202InDel0-1	0.1%	16000	INDEL-A	0.18125
749	del_chr7_116771829_TTCTTTCTCTCTGTTTTAAGATCT_-	del_chr7_116771829_TTCTTTCTCTCTGTTTTAAGATCT_-	TRUE	2017-06-10_RTP0573	Op2	LotA	3	10019445_3_B_0	0710-0202InDel0-1	0.1%	16000	INDEL-A	0.1875
750	del_chr4_54727437_TGGAAGGTTGTTGAG_-	del_chr4_54727437_TGGAAGGTTGTTGAG_-	TRUE	2017-06-10_RTP0573	Op2	LotA	3	10019445_3_B_0	0710-0202InDel0-1	0.1%	16000	INDEL-A	0.175
751	del_chr3_41224645_TCT_-	del_chr3_41224645_TCT_-	TRUE	2017-06-10_RTP0573	Op2	LotA	3	10019445_3_B_0	0710-0202InDel0-1	0.1%	16000	INDEL-A	0.09375
752	del_chr17_7675073_TCATGGTGGGGGCAGCGC_-	del_chr17_7675073_TCATGGTGGGGGCAGCGC_-	TRUE	2017-06-10_RTP0573	Op2	LotA	3	10019445_3_B_0	0710-0202InDel0-1	0.1%	16000	INDEL-A	0.1375
753	del_chr17_7673732_GTGAGGCTCCCCTTTCTTG_-	del_chr17_7673732_GTGAGGCTCCCCTTTCTTG_-	TRUE	2017-06-10_RTP0573	Op2	LotA	3	10019445_3_B_0	0710-0202InDel0-1	0.1%	16000	INDEL-A	0.225
754	del_chr10_87961047_ACTT_-	del_chr10_87961047_ACTT_-	TRUE	2017-06-10_RTP0573	Op2	LotA	3	10019445_3_B_0	0710-0202InDel0-1	0.1%	16000	INDEL-A	0.2375
755	del_chr17_7674905_CT_-	del_chr17_7674905_CT_-	FALSE	2017-06-10_RTP0573	Op2	LotA	3	10019445_3_B_0	0710-0202InDel0-1	0.1%	16000	INDEL-A	#N/A
756	del_chr17_7674241_G_-	del_chr17_7674241_G_-	TRUE	2017-06-10_RTP0573	Op2	LotA	3	10019445_3_B_0	0710-0202InDel0-1	0.1%	16000	INDEL-A	0.2625
757	ins_chr7_55181319_-_GGT	ins_chr7_55181319_-_GGT	TRUE	2017-06-09_RTP0574	Op3	LotA	1	10019271_1_C_0	InDel_2-0	2.0%	16000	INDEL-A	1.7875
758	ins_chr7_140753338_-_TAC	ins_chr7_140753338_-_TAC	TRUE	2017-06-09_RTP0574	Op3	LotA	1	10019271_1_C_0	InDel_2-0	2.0%	16000	INDEL-A	2.6625
759	ins_chr17_7675048_-_AC	ins_chr17_7675048_-_AC	TRUE	2017-06-09_RTP0574	Op3	LotA	1	10019271_1_C_0	InDel_2-0	2.0%	16000	INDEL-A	2.4625
760	ins_chr17_39724742_-_ATACGTGATGGC	ins_chr17_39724742_-_ATACGTGATGGC	TRUE	2017-06-09_RTP0574	Op3	LotA	1	10019271_1_C_0	InDel_2-0	2.0%	16000	INDEL-A	2.95625
761	ins_chr7_55181328_-_AACCCCCAC	ins_chr7_55181328_-_AACCCCCAC	TRUE	2017-06-09_RTP0574	Op3	LotA	1	10019271_1_C_0	InDel_2-0	2.0%	16000	INDEL-A	1.6875
762	ins_chr7_55181317_-_CCAGCGTGG	ins_chr7_55181317_-_CCAGCGTGG	TRUE	2017-06-09_RTP0574	Op3	LotA	1	10019271_1_C_0	InDel_2-0	2.0%	16000	INDEL-A	0.625
763	ins_chr4_54726019_-_GCCTAT	ins_chr4_54726019_-_GCCTAT	TRUE	2017-06-09_RTP0574	Op3	LotA	1	10019271_1_C_0	InDel_2-0	2.0%	16000	INDEL-A	2.85
764	ins_chr17_7674917_-_G	ins_chr17_7674917_-_G	TRUE	2017-06-09_RTP0574	Op3	LotA	1	10019271_1_C_0	InDel_2-0	2.0%	16000	INDEL-A	2.9875
765	ins_chr17_7674249_-_A	ins_chr17_7674249_-_A	TRUE	2017-06-09_RTP0574	Op3	LotA	1	10019271_1_C_0	InDel_2-0	2.0%	16000	INDEL-A	1.7625
766	del_chr7_55174772_GGAATTAAGAGAAGC_-	del_chr7_55174772_GGAATTAAGAGAAGC_-	TRUE	2017-06-09_RTP0574	Op3	LotA	1	10019271_1_C_0	InDel_2-0	2.0%	16000	INDEL-A	1.20625
767	del_chr7_116771829_TTCTTTCTCTCTGTTTTAAGATCT_-	del_chr7_116771829_TTCTTTCTCTCTGTTTTAAGATCT_-	TRUE	2017-06-09_RTP0574	Op3	LotA	1	10019271_1_C_0	InDel_2-0	2.0%	16000	INDEL-A	0.9125
768	del_chr4_54727437_TGGAAGGTTGTTGAG_-	del_chr4_54727437_TGGAAGGTTGTTGAG_-	TRUE	2017-06-09_RTP0574	Op3	LotA	1	10019271_1_C_0	InDel_2-0	2.0%	16000	INDEL-A	1.1
769	del_chr3_41224645_TCT_-	del_chr3_41224645_TCT_-	TRUE	2017-06-09_RTP0574	Op3	LotA	1	10019271_1_C_0	InDel_2-0	2.0%	16000	INDEL-A	1.625
770	del_chr17_7675073_TCATGGTGGGGGCAGCGC_-	del_chr17_7675073_TCATGGTGGGGGCAGCGC_-	TRUE	2017-06-09_RTP0574	Op3	LotA	1	10019271_1_C_0	InDel_2-0	2.0%	16000	INDEL-A	0.625
771	del_chr17_7673732_GTGAGGCTCCCCTTTCTTG_-	del_chr17_7673732_GTGAGGCTCCCCTTTCTTG_-	TRUE	2017-06-09_RTP0574	Op3	LotA	1	10019271_1_C_0	InDel_2-0	2.0%	16000	INDEL-A	2.7125
772	del_chr10_87961047_ACTT_-	del_chr10_87961047_ACTT_-	TRUE	2017-06-09_RTP0574	Op3	LotA	1	10019271_1_C_0	InDel_2-0	2.0%	16000	INDEL-A	1.95
773	del_chr17_7674905_CT_-	del_chr17_7674905_CT_-	TRUE	2017-06-09_RTP0574	Op3	LotA	1	10019271_1_C_0	InDel_2-0	2.0%	16000	INDEL-A	1.7
774	del_chr17_7674241_G_-	del_chr17_7674241_G_-	TRUE	2017-06-09_RTP0574	Op3	LotA	1	10019271_1_C_0	InDel_2-0	2.0%	16000	INDEL-A	3.125
775	ins_chr7_55181319_-_GGT	ins_chr7_55181319_-_GGT	TRUE	2017-06-09_RTP0574	Op3	LotA	1	10019303_4_B_1	InDel_1-0	1.0%	16000	INDEL-A	0.9125
776	ins_chr7_140753338_-_TAC	ins_chr7_140753338_-_TAC	TRUE	2017-06-09_RTP0574	Op3	LotA	1	10019303_4_B_1	InDel_1-0	1.0%	16000	INDEL-A	1.3125
777	ins_chr17_7675048_-_AC	ins_chr17_7675048_-_AC	TRUE	2017-06-09_RTP0574	Op3	LotA	1	10019303_4_B_1	InDel_1-0	1.0%	16000	INDEL-A	1.1625
778	ins_chr17_39724742_-_ATACGTGATGGC	ins_chr17_39724742_-_ATACGTGATGGC	TRUE	2017-06-09_RTP0574	Op3	LotA	1	10019303_4_B_1	InDel_1-0	1.0%	16000	INDEL-A	1.55
779	ins_chr7_55181328_-_AACCCCCAC	ins_chr7_55181328_-_AACCCCCAC	TRUE	2017-06-09_RTP0574	Op3	LotA	1	10019303_4_B_1	InDel_1-0	1.0%	16000	INDEL-A	1.0375
780	ins_chr7_55181317_-_CCAGCGTGG	ins_chr7_55181317_-_CCAGCGTGG	TRUE	2017-06-09_RTP0574	Op3	LotA	1	10019303_4_B_1	InDel_1-0	1.0%	16000	INDEL-A	0.6375
781	ins_chr4_54726019_-_GCCTAT	ins_chr4_54726019_-_GCCTAT	TRUE	2017-06-09_RTP0574	Op3	LotA	1	10019303_4_B_1	InDel_1-0	1.0%	16000	INDEL-A	0.7625
782	ins_chr17_7674917_-_G	ins_chr17_7674917_-_G	TRUE	2017-06-09_RTP0574	Op3	LotA	1	10019303_4_B_1	InDel_1-0	1.0%	16000	INDEL-A	1.325
783	ins_chr17_7674249_-_A	ins_chr17_7674249_-_A	TRUE	2017-06-09_RTP0574	Op3	LotA	1	10019303_4_B_1	InDel_1-0	1.0%	16000	INDEL-A	0.875
784	del_chr7_55174772_GGAATTAAGAGAAGC_-	del_chr7_55174772_GGAATTAAGAGAAGC_-	TRUE	2017-06-09_RTP0574	Op3	LotA	1	10019303_4_B_1	InDel_1-0	1.0%	16000	INDEL-A	0.54375
785	del_chr7_116771829_TTCTTTCTCTCTGTTTTAAGATCT_-	del_chr7_116771829_TTCTTTCTCTCTGTTTTAAGATCT_-	TRUE	2017-06-09_RTP0574	Op3	LotA	1	10019303_4_B_1	InDel_1-0	1.0%	16000	INDEL-A	0.4875
786	del_chr4_54727437_TGGAAGGTTGTTGAG_-	del_chr4_54727437_TGGAAGGTTGTTGAG_-	TRUE	2017-06-09_RTP0574	Op3	LotA	1	10019303_4_B_1	InDel_1-0	1.0%	16000	INDEL-A	1.0625
787	del_chr3_41224645_TCT_-	del_chr3_41224645_TCT_-	TRUE	2017-06-09_RTP0574	Op3	LotA	1	10019303_4_B_1	InDel_1-0	1.0%	16000	INDEL-A	0.875
788	del_chr17_7675073_TCATGGTGGGGGCAGCGC_-	del_chr17_7675073_TCATGGTGGGGGCAGCGC_-	TRUE	2017-06-09_RTP0574	Op3	LotA	1	10019303_4_B_1	InDel_1-0	1.0%	16000	INDEL-A	0.575
789	del_chr17_7673732_GTGAGGCTCCCCTTTCTTG_-	del_chr17_7673732_GTGAGGCTCCCCTTTCTTG_-	TRUE	2017-06-09_RTP0574	Op3	LotA	1	10019303_4_B_1	InDel_1-0	1.0%	16000	INDEL-A	1.2
790	del_chr10_87961047_ACTT_-	del_chr10_87961047_ACTT_-	TRUE	2017-06-09_RTP0574	Op3	LotA	1	10019303_4_B_1	InDel_1-0	1.0%	16000	INDEL-A	0.7375
791	del_chr17_7674905_CT_-	del_chr17_7674905_CT_-	TRUE	2017-06-09_RTP0574	Op3	LotA	1	10019303_4_B_1	InDel_1-0	1.0%	16000	INDEL-A	1.375
792	del_chr17_7674241_G_-	del_chr17_7674241_G_-	TRUE	2017-06-09_RTP0574	Op3	LotA	1	10019303_4_B_1	InDel_1-0	1.0%	16000	INDEL-A	1.775
793	ins_chr7_55181319_-_GGT	ins_chr7_55181319_-_GGT	TRUE	2017-06-09_RTP0574	Op3	LotA	2	10019304_4_C_1	InDel_1-0	1.0%	16000	INDEL-A	0.8375
794	ins_chr7_140753338_-_TAC	ins_chr7_140753338_-_TAC	TRUE	2017-06-09_RTP0574	Op3	LotA	2	10019304_4_C_1	InDel_1-0	1.0%	16000	INDEL-A	1.6875
795	ins_chr17_7675048_-_AC	ins_chr17_7675048_-_AC	TRUE	2017-06-09_RTP0574	Op3	LotA	2	10019304_4_C_1	InDel_1-0	1.0%	16000	INDEL-A	1.0625
796	ins_chr17_39724742_-_ATACGTGATGGC	ins_chr17_39724742_-_ATACGTGATGGC	TRUE	2017-06-09_RTP0574	Op3	LotA	2	10019304_4_C_1	InDel_1-0	1.0%	16000	INDEL-A	1.29375
797	ins_chr7_55181328_-_AACCCCCAC	ins_chr7_55181328_-_AACCCCCAC	TRUE	2017-06-09_RTP0574	Op3	LotA	2	10019304_4_C_1	InDel_1-0	1.0%	16000	INDEL-A	1.0625
798	ins_chr7_55181317_-_CCAGCGTGG	ins_chr7_55181317_-_CCAGCGTGG	TRUE	2017-06-09_RTP0574	Op3	LotA	2	10019304_4_C_1	InDel_1-0	1.0%	16000	INDEL-A	0.4125
799	ins_chr4_54726019_-_GCCTAT	ins_chr4_54726019_-_GCCTAT	TRUE	2017-06-09_RTP0574	Op3	LotA	2	10019304_4_C_1	InDel_1-0	1.0%	16000	INDEL-A	1.525
800	ins_chr17_7674917_-_G	ins_chr17_7674917_-_G	TRUE	2017-06-09_RTP0574	Op3	LotA	2	10019304_4_C_1	InDel_1-0	1.0%	16000	INDEL-A	0.9375
801	ins_chr17_7674249_-_A	ins_chr17_7674249_-_A	TRUE	2017-06-09_RTP0574	Op3	LotA	2	10019304_4_C_1	InDel_1-0	1.0%	16000	INDEL-A	1.2
802	del_chr7_55174772_GGAATTAAGAGAAGC_-	del_chr7_55174772_GGAATTAAGAGAAGC_-	TRUE	2017-06-09_RTP0574	Op3	LotA	2	10019304_4_C_1	InDel_1-0	1.0%	16000	INDEL-A	0.4625
803	del_chr7_116771829_TTCTTTCTCTCTGTTTTAAGATCT_-	del_chr7_116771829_TTCTTTCTCTCTGTTTTAAGATCT_-	TRUE	2017-06-09_RTP0574	Op3	LotA	2	10019304_4_C_1	InDel_1-0	1.0%	16000	INDEL-A	0.35
804	del_chr4_54727437_TGGAAGGTTGTTGAG_-	del_chr4_54727437_TGGAAGGTTGTTGAG_-	TRUE	2017-06-09_RTP0574	Op3	LotA	2	10019304_4_C_1	InDel_1-0	1.0%	16000	INDEL-A	0.7625
805	del_chr3_41224645_TCT_-	del_chr3_41224645_TCT_-	TRUE	2017-06-09_RTP0574	Op3	LotA	2	10019304_4_C_1	InDel_1-0	1.0%	16000	INDEL-A	0.98125
806	del_chr17_7675073_TCATGGTGGGGGCAGCGC_-	del_chr17_7675073_TCATGGTGGGGGCAGCGC_-	TRUE	2017-06-09_RTP0574	Op3	LotA	2	10019304_4_C_1	InDel_1-0	1.0%	16000	INDEL-A	0.4375
807	del_chr17_7673732_GTGAGGCTCCCCTTTCTTG_-	del_chr17_7673732_GTGAGGCTCCCCTTTCTTG_-	TRUE	2017-06-09_RTP0574	Op3	LotA	2	10019304_4_C_1	InDel_1-0	1.0%	16000	INDEL-A	0.9625
808	del_chr10_87961047_ACTT_-	del_chr10_87961047_ACTT_-	TRUE	2017-06-09_RTP0574	Op3	LotA	2	10019304_4_C_1	InDel_1-0	1.0%	16000	INDEL-A	1.125
809	del_chr17_7674905_CT_-	del_chr17_7674905_CT_-	TRUE	2017-06-09_RTP0574	Op3	LotA	2	10019304_4_C_1	InDel_1-0	1.0%	16000	INDEL-A	1.3375
810	del_chr17_7674241_G_-	del_chr17_7674241_G_-	TRUE	2017-06-09_RTP0574	Op3	LotA	2	10019304_4_C_1	InDel_1-0	1.0%	16000	INDEL-A	1.875
811	ins_chr7_55181319_-_GGT	ins_chr7_55181319_-_GGT	TRUE	2017-06-09_RTP0574	Op3	LotA	3	10019305_4_D_1	InDel_1-0	1.0%	16000	INDEL-A	1.2
812	ins_chr7_140753338_-_TAC	ins_chr7_140753338_-_TAC	TRUE	2017-06-09_RTP0574	Op3	LotA	3	10019305_4_D_1	InDel_1-0	1.0%	16000	INDEL-A	1.175
813	ins_chr17_7675048_-_AC	ins_chr17_7675048_-_AC	TRUE	2017-06-09_RTP0574	Op3	LotA	3	10019305_4_D_1	InDel_1-0	1.0%	16000	INDEL-A	1.325
814	ins_chr17_39724742_-_ATACGTGATGGC	ins_chr17_39724742_-_ATACGTGATGGC	TRUE	2017-06-09_RTP0574	Op3	LotA	3	10019305_4_D_1	InDel_1-0	1.0%	16000	INDEL-A	1.575
815	ins_chr7_55181328_-_AACCCCCAC	ins_chr7_55181328_-_AACCCCCAC	TRUE	2017-06-09_RTP0574	Op3	LotA	3	10019305_4_D_1	InDel_1-0	1.0%	16000	INDEL-A	0.85
816	ins_chr7_55181317_-_CCAGCGTGG	ins_chr7_55181317_-_CCAGCGTGG	TRUE	2017-06-09_RTP0574	Op3	LotA	3	10019305_4_D_1	InDel_1-0	1.0%	16000	INDEL-A	0.4375
817	ins_chr4_54726019_-_GCCTAT	ins_chr4_54726019_-_GCCTAT	TRUE	2017-06-09_RTP0574	Op3	LotA	3	10019305_4_D_1	InDel_1-0	1.0%	16000	INDEL-A	1.3875
818	ins_chr17_7674917_-_G	ins_chr17_7674917_-_G	TRUE	2017-06-09_RTP0574	Op3	LotA	3	10019305_4_D_1	InDel_1-0	1.0%	16000	INDEL-A	1.325
819	ins_chr17_7674249_-_A	ins_chr17_7674249_-_A	TRUE	2017-06-09_RTP0574	Op3	LotA	3	10019305_4_D_1	InDel_1-0	1.0%	16000	INDEL-A	0.75
820	del_chr7_55174772_GGAATTAAGAGAAGC_-	del_chr7_55174772_GGAATTAAGAGAAGC_-	TRUE	2017-06-09_RTP0574	Op3	LotA	3	10019305_4_D_1	InDel_1-0	1.0%	16000	INDEL-A	0.3625
821	del_chr7_116771829_TTCTTTCTCTCTGTTTTAAGATCT_-	del_chr7_116771829_TTCTTTCTCTCTGTTTTAAGATCT_-	TRUE	2017-06-09_RTP0574	Op3	LotA	3	10019305_4_D_1	InDel_1-0	1.0%	16000	INDEL-A	0.4
822	del_chr4_54727437_TGGAAGGTTGTTGAG_-	del_chr4_54727437_TGGAAGGTTGTTGAG_-	TRUE	2017-06-09_RTP0574	Op3	LotA	3	10019305_4_D_1	InDel_1-0	1.0%	16000	INDEL-A	0.85
823	del_chr3_41224645_TCT_-	del_chr3_41224645_TCT_-	TRUE	2017-06-09_RTP0574	Op3	LotA	3	10019305_4_D_1	InDel_1-0	1.0%	16000	INDEL-A	1.00625
824	del_chr17_7675073_TCATGGTGGGGGCAGCGC_-	del_chr17_7675073_TCATGGTGGGGGCAGCGC_-	TRUE	2017-06-09_RTP0574	Op3	LotA	3	10019305_4_D_1	InDel_1-0	1.0%	16000	INDEL-A	0.525
825	del_chr17_7673732_GTGAGGCTCCCCTTTCTTG_-	del_chr17_7673732_GTGAGGCTCCCCTTTCTTG_-	TRUE	2017-06-09_RTP0574	Op3	LotA	3	10019305_4_D_1	InDel_1-0	1.0%	16000	INDEL-A	0.9
826	del_chr10_87961047_ACTT_-	del_chr10_87961047_ACTT_-	TRUE	2017-06-09_RTP0574	Op3	LotA	3	10019305_4_D_1	InDel_1-0	1.0%	16000	INDEL-A	0.9875
827	del_chr17_7674905_CT_-	del_chr17_7674905_CT_-	TRUE	2017-06-09_RTP0574	Op3	LotA	3	10019305_4_D_1	InDel_1-0	1.0%	16000	INDEL-A	1.15
828	del_chr17_7674241_G_-	del_chr17_7674241_G_-	TRUE	2017-06-09_RTP0574	Op3	LotA	3	10019305_4_D_1	InDel_1-0	1.0%	16000	INDEL-A	1.1
829	ins_chr7_55181319_-_GGT	ins_chr7_55181319_-_GGT	TRUE	2017-06-09_RTP0574	Op3	LotA	1	10019363_1_E_1	0710-0200InDel0-5	0.5%	16000	INDEL-A	0.475
830	ins_chr7_140753338_-_TAC	ins_chr7_140753338_-_TAC	TRUE	2017-06-09_RTP0574	Op3	LotA	1	10019363_1_E_1	0710-0200InDel0-5	0.5%	16000	INDEL-A	0.56875
831	ins_chr17_7675048_-_AC	ins_chr17_7675048_-_AC	TRUE	2017-06-09_RTP0574	Op3	LotA	1	10019363_1_E_1	0710-0200InDel0-5	0.5%	16000	INDEL-A	0.5
832	ins_chr17_39724742_-_ATACGTGATGGC	ins_chr17_39724742_-_ATACGTGATGGC	TRUE	2017-06-09_RTP0574	Op3	LotA	1	10019363_1_E_1	0710-0200InDel0-5	0.5%	16000	INDEL-A	0.80625
833	ins_chr7_55181328_-_AACCCCCAC	ins_chr7_55181328_-_AACCCCCAC	TRUE	2017-06-09_RTP0574	Op3	LotA	1	10019363_1_E_1	0710-0200InDel0-5	0.5%	16000	INDEL-A	0.25
834	ins_chr7_55181317_-_CCAGCGTGG	ins_chr7_55181317_-_CCAGCGTGG	TRUE	2017-06-09_RTP0574	Op3	LotA	1	10019363_1_E_1	0710-0200InDel0-5	0.5%	16000	INDEL-A	0.2375
835	ins_chr4_54726019_-_GCCTAT	ins_chr4_54726019_-_GCCTAT	TRUE	2017-06-09_RTP0574	Op3	LotA	1	10019363_1_E_1	0710-0200InDel0-5	0.5%	16000	INDEL-A	0.4
836	ins_chr17_7674917_-_G	ins_chr17_7674917_-_G	TRUE	2017-06-09_RTP0574	Op3	LotA	1	10019363_1_E_1	0710-0200InDel0-5	0.5%	16000	INDEL-A	0.675
837	ins_chr17_7674249_-_A	ins_chr17_7674249_-_A	TRUE	2017-06-09_RTP0574	Op3	LotA	1	10019363_1_E_1	0710-0200InDel0-5	0.5%	16000	INDEL-A	0.4875
838	del_chr7_55174772_GGAATTAAGAGAAGC_-	del_chr7_55174772_GGAATTAAGAGAAGC_-	TRUE	2017-06-09_RTP0574	Op3	LotA	1	10019363_1_E_1	0710-0200InDel0-5	0.5%	16000	INDEL-A	0.2625
839	del_chr7_116771829_TTCTTTCTCTCTGTTTTAAGATCT_-	del_chr7_116771829_TTCTTTCTCTCTGTTTTAAGATCT_-	TRUE	2017-06-09_RTP0574	Op3	LotA	1	10019363_1_E_1	0710-0200InDel0-5	0.5%	16000	INDEL-A	0.2625
840	del_chr4_54727437_TGGAAGGTTGTTGAG_-	del_chr4_54727437_TGGAAGGTTGTTGAG_-	TRUE	2017-06-09_RTP0574	Op3	LotA	1	10019363_1_E_1	0710-0200InDel0-5	0.5%	16000	INDEL-A	0.5875
841	del_chr3_41224645_TCT_-	del_chr3_41224645_TCT_-	TRUE	2017-06-09_RTP0574	Op3	LotA	1	10019363_1_E_1	0710-0200InDel0-5	0.5%	16000	INDEL-A	0.46875
842	del_chr17_7675073_TCATGGTGGGGGCAGCGC_-	del_chr17_7675073_TCATGGTGGGGGCAGCGC_-	TRUE	2017-06-09_RTP0574	Op3	LotA	1	10019363_1_E_1	0710-0200InDel0-5	0.5%	16000	INDEL-A	0.15
843	del_chr17_7673732_GTGAGGCTCCCCTTTCTTG_-	del_chr17_7673732_GTGAGGCTCCCCTTTCTTG_-	TRUE	2017-06-09_RTP0574	Op3	LotA	1	10019363_1_E_1	0710-0200InDel0-5	0.5%	16000	INDEL-A	0.5125
844	del_chr10_87961047_ACTT_-	del_chr10_87961047_ACTT_-	TRUE	2017-06-09_RTP0574	Op3	LotA	1	10019363_1_E_1	0710-0200InDel0-5	0.5%	16000	INDEL-A	0.775
845	del_chr17_7674905_CT_-	del_chr17_7674905_CT_-	TRUE	2017-06-09_RTP0574	Op3	LotA	1	10019363_1_E_1	0710-0200InDel0-5	0.5%	16000	INDEL-A	0.475
846	del_chr17_7674241_G_-	del_chr17_7674241_G_-	TRUE	2017-06-09_RTP0574	Op3	LotA	1	10019363_1_E_1	0710-0200InDel0-5	0.5%	16000	INDEL-A	0.7375
847	ins_chr7_55181319_-_GGT	ins_chr7_55181319_-_GGT	TRUE	2017-06-09_RTP0574	Op3	LotA	2	10019364_1_F_1	0710-0200InDel0-5	0.5%	16000	INDEL-A	0.6375
848	ins_chr7_140753338_-_TAC	ins_chr7_140753338_-_TAC	TRUE	2017-06-09_RTP0574	Op3	LotA	2	10019364_1_F_1	0710-0200InDel0-5	0.5%	16000	INDEL-A	0.8125
849	ins_chr17_7675048_-_AC	ins_chr17_7675048_-_AC	TRUE	2017-06-09_RTP0574	Op3	LotA	2	10019364_1_F_1	0710-0200InDel0-5	0.5%	16000	INDEL-A	0.575
850	ins_chr17_39724742_-_ATACGTGATGGC	ins_chr17_39724742_-_ATACGTGATGGC	TRUE	2017-06-09_RTP0574	Op3	LotA	2	10019364_1_F_1	0710-0200InDel0-5	0.5%	16000	INDEL-A	0.6375
851	ins_chr7_55181328_-_AACCCCCAC	ins_chr7_55181328_-_AACCCCCAC	TRUE	2017-06-09_RTP0574	Op3	LotA	2	10019364_1_F_1	0710-0200InDel0-5	0.5%	16000	INDEL-A	0.4375
852	ins_chr7_55181317_-_CCAGCGTGG	ins_chr7_55181317_-_CCAGCGTGG	TRUE	2017-06-09_RTP0574	Op3	LotA	2	10019364_1_F_1	0710-0200InDel0-5	0.5%	16000	INDEL-A	0.3125
853	ins_chr4_54726019_-_GCCTAT	ins_chr4_54726019_-_GCCTAT	TRUE	2017-06-09_RTP0574	Op3	LotA	2	10019364_1_F_1	0710-0200InDel0-5	0.5%	16000	INDEL-A	0.3875
854	ins_chr17_7674917_-_G	ins_chr17_7674917_-_G	TRUE	2017-06-09_RTP0574	Op3	LotA	2	10019364_1_F_1	0710-0200InDel0-5	0.5%	16000	INDEL-A	0.6125
855	ins_chr17_7674249_-_A	ins_chr17_7674249_-_A	TRUE	2017-06-09_RTP0574	Op3	LotA	2	10019364_1_F_1	0710-0200InDel0-5	0.5%	16000	INDEL-A	0.6875
856	del_chr7_55174772_GGAATTAAGAGAAGC_-	del_chr7_55174772_GGAATTAAGAGAAGC_-	TRUE	2017-06-09_RTP0574	Op3	LotA	2	10019364_1_F_1	0710-0200InDel0-5	0.5%	16000	INDEL-A	0.275
857	del_chr7_116771829_TTCTTTCTCTCTGTTTTAAGATCT_-	del_chr7_116771829_TTCTTTCTCTCTGTTTTAAGATCT_-	TRUE	2017-06-09_RTP0574	Op3	LotA	2	10019364_1_F_1	0710-0200InDel0-5	0.5%	16000	INDEL-A	0.1875
858	del_chr4_54727437_TGGAAGGTTGTTGAG_-	del_chr4_54727437_TGGAAGGTTGTTGAG_-	TRUE	2017-06-09_RTP0574	Op3	LotA	2	10019364_1_F_1	0710-0200InDel0-5	0.5%	16000	INDEL-A	0.4125
859	del_chr3_41224645_TCT_-	del_chr3_41224645_TCT_-	TRUE	2017-06-09_RTP0574	Op3	LotA	2	10019364_1_F_1	0710-0200InDel0-5	0.5%	16000	INDEL-A	0.4625
860	del_chr17_7675073_TCATGGTGGGGGCAGCGC_-	del_chr17_7675073_TCATGGTGGGGGCAGCGC_-	TRUE	2017-06-09_RTP0574	Op3	LotA	2	10019364_1_F_1	0710-0200InDel0-5	0.5%	16000	INDEL-A	0.2625
861	del_chr17_7673732_GTGAGGCTCCCCTTTCTTG_-	del_chr17_7673732_GTGAGGCTCCCCTTTCTTG_-	TRUE	2017-06-09_RTP0574	Op3	LotA	2	10019364_1_F_1	0710-0200InDel0-5	0.5%	16000	INDEL-A	0.3875
862	del_chr10_87961047_ACTT_-	del_chr10_87961047_ACTT_-	TRUE	2017-06-09_RTP0574	Op3	LotA	2	10019364_1_F_1	0710-0200InDel0-5	0.5%	16000	INDEL-A	0.575
863	del_chr17_7674905_CT_-	del_chr17_7674905_CT_-	TRUE	2017-06-09_RTP0574	Op3	LotA	2	10019364_1_F_1	0710-0200InDel0-5	0.5%	16000	INDEL-A	0.75
864	del_chr17_7674241_G_-	del_chr17_7674241_G_-	TRUE	2017-06-09_RTP0574	Op3	LotA	2	10019364_1_F_1	0710-0200InDel0-5	0.5%	16000	INDEL-A	0.75
865	ins_chr7_55181319_-_GGT	ins_chr7_55181319_-_GGT	TRUE	2017-06-09_RTP0574	Op3	LotA	3	10019365_1_G_1	0710-0200InDel0-5	0.5%	16000	INDEL-A	0.3375
866	ins_chr7_140753338_-_TAC	ins_chr7_140753338_-_TAC	TRUE	2017-06-09_RTP0574	Op3	LotA	3	10019365_1_G_1	0710-0200InDel0-5	0.5%	16000	INDEL-A	0.6125
867	ins_chr17_7675048_-_AC	ins_chr17_7675048_-_AC	TRUE	2017-06-09_RTP0574	Op3	LotA	3	10019365_1_G_1	0710-0200InDel0-5	0.5%	16000	INDEL-A	0.6625
868	ins_chr17_39724742_-_ATACGTGATGGC	ins_chr17_39724742_-_ATACGTGATGGC	TRUE	2017-06-09_RTP0574	Op3	LotA	3	10019365_1_G_1	0710-0200InDel0-5	0.5%	16000	INDEL-A	0.70625
869	ins_chr7_55181328_-_AACCCCCAC	ins_chr7_55181328_-_AACCCCCAC	TRUE	2017-06-09_RTP0574	Op3	LotA	3	10019365_1_G_1	0710-0200InDel0-5	0.5%	16000	INDEL-A	0.3875
870	ins_chr7_55181317_-_CCAGCGTGG	ins_chr7_55181317_-_CCAGCGTGG	TRUE	2017-06-09_RTP0574	Op3	LotA	3	10019365_1_G_1	0710-0200InDel0-5	0.5%	16000	INDEL-A	0.125
871	ins_chr4_54726019_-_GCCTAT	ins_chr4_54726019_-_GCCTAT	TRUE	2017-06-09_RTP0574	Op3	LotA	3	10019365_1_G_1	0710-0200InDel0-5	0.5%	16000	INDEL-A	0.2875
872	ins_chr17_7674917_-_G	ins_chr17_7674917_-_G	TRUE	2017-06-09_RTP0574	Op3	LotA	3	10019365_1_G_1	0710-0200InDel0-5	0.5%	16000	INDEL-A	0.5375
873	ins_chr17_7674249_-_A	ins_chr17_7674249_-_A	TRUE	2017-06-09_RTP0574	Op3	LotA	3	10019365_1_G_1	0710-0200InDel0-5	0.5%	16000	INDEL-A	0.3875
874	del_chr7_55174772_GGAATTAAGAGAAGC_-	del_chr7_55174772_GGAATTAAGAGAAGC_-	TRUE	2017-06-09_RTP0574	Op3	LotA	3	10019365_1_G_1	0710-0200InDel0-5	0.5%	16000	INDEL-A	0.125
875	del_chr7_116771829_TTCTTTCTCTCTGTTTTAAGATCT_-	del_chr7_116771829_TTCTTTCTCTCTGTTTTAAGATCT_-	TRUE	2017-06-09_RTP0574	Op3	LotA	3	10019365_1_G_1	0710-0200InDel0-5	0.5%	16000	INDEL-A	0.2375
876	del_chr4_54727437_TGGAAGGTTGTTGAG_-	del_chr4_54727437_TGGAAGGTTGTTGAG_-	TRUE	2017-06-09_RTP0574	Op3	LotA	3	10019365_1_G_1	0710-0200InDel0-5	0.5%	16000	INDEL-A	0.325
877	del_chr3_41224645_TCT_-	del_chr3_41224645_TCT_-	TRUE	2017-06-09_RTP0574	Op3	LotA	3	10019365_1_G_1	0710-0200InDel0-5	0.5%	16000	INDEL-A	0.3625
878	del_chr17_7675073_TCATGGTGGGGGCAGCGC_-	del_chr17_7675073_TCATGGTGGGGGCAGCGC_-	TRUE	2017-06-09_RTP0574	Op3	LotA	3	10019365_1_G_1	0710-0200InDel0-5	0.5%	16000	INDEL-A	0.175
879	del_chr17_7673732_GTGAGGCTCCCCTTTCTTG_-	del_chr17_7673732_GTGAGGCTCCCCTTTCTTG_-	TRUE	2017-06-09_RTP0574	Op3	LotA	3	10019365_1_G_1	0710-0200InDel0-5	0.5%	16000	INDEL-A	0.5875
880	del_chr10_87961047_ACTT_-	del_chr10_87961047_ACTT_-	TRUE	2017-06-09_RTP0574	Op3	LotA	3	10019365_1_G_1	0710-0200InDel0-5	0.5%	16000	INDEL-A	0.65
881	del_chr17_7674905_CT_-	del_chr17_7674905_CT_-	TRUE	2017-06-09_RTP0574	Op3	LotA	3	10019365_1_G_1	0710-0200InDel0-5	0.5%	16000	INDEL-A	0.7625
882	del_chr17_7674241_G_-	del_chr17_7674241_G_-	TRUE	2017-06-09_RTP0574	Op3	LotA	3	10019365_1_G_1	0710-0200InDel0-5	0.5%	16000	INDEL-A	0.55
883	ins_chr7_55181319_-_GGT	ins_chr7_55181319_-_GGT	TRUE	2017-06-09_RTP0574	Op3	LotA	4	10019366_1_H_1	0710-0200InDel0-5	0.5%	16000	INDEL-A	0.55
884	ins_chr7_140753338_-_TAC	ins_chr7_140753338_-_TAC	TRUE	2017-06-09_RTP0574	Op3	LotA	4	10019366_1_H_1	0710-0200InDel0-5	0.5%	16000	INDEL-A	0.79375
885	ins_chr17_7675048_-_AC	ins_chr17_7675048_-_AC	TRUE	2017-06-09_RTP0574	Op3	LotA	4	10019366_1_H_1	0710-0200InDel0-5	0.5%	16000	INDEL-A	0.5125
886	ins_chr17_39724742_-_ATACGTGATGGC	ins_chr17_39724742_-_ATACGTGATGGC	TRUE	2017-06-09_RTP0574	Op3	LotA	4	10019366_1_H_1	0710-0200InDel0-5	0.5%	16000	INDEL-A	0.69375
887	ins_chr7_55181328_-_AACCCCCAC	ins_chr7_55181328_-_AACCCCCAC	TRUE	2017-06-09_RTP0574	Op3	LotA	4	10019366_1_H_1	0710-0200InDel0-5	0.5%	16000	INDEL-A	0.15
888	ins_chr7_55181317_-_CCAGCGTGG	ins_chr7_55181317_-_CCAGCGTGG	TRUE	2017-06-09_RTP0574	Op3	LotA	4	10019366_1_H_1	0710-0200InDel0-5	0.5%	16000	INDEL-A	0.225
889	ins_chr4_54726019_-_GCCTAT	ins_chr4_54726019_-_GCCTAT	TRUE	2017-06-09_RTP0574	Op3	LotA	4	10019366_1_H_1	0710-0200InDel0-5	0.5%	16000	INDEL-A	0.6125
890	ins_chr17_7674917_-_G	ins_chr17_7674917_-_G	TRUE	2017-06-09_RTP0574	Op3	LotA	4	10019366_1_H_1	0710-0200InDel0-5	0.5%	16000	INDEL-A	0.65
891	ins_chr17_7674249_-_A	ins_chr17_7674249_-_A	TRUE	2017-06-09_RTP0574	Op3	LotA	4	10019366_1_H_1	0710-0200InDel0-5	0.5%	16000	INDEL-A	0.575
892	del_chr7_55174772_GGAATTAAGAGAAGC_-	del_chr7_55174772_GGAATTAAGAGAAGC_-	TRUE	2017-06-09_RTP0574	Op3	LotA	4	10019366_1_H_1	0710-0200InDel0-5	0.5%	16000	INDEL-A	0.3375
893	del_chr7_116771829_TTCTTTCTCTCTGTTTTAAGATCT_-	del_chr7_116771829_TTCTTTCTCTCTGTTTTAAGATCT_-	TRUE	2017-06-09_RTP0574	Op3	LotA	4	10019366_1_H_1	0710-0200InDel0-5	0.5%	16000	INDEL-A	0.15
894	del_chr4_54727437_TGGAAGGTTGTTGAG_-	del_chr4_54727437_TGGAAGGTTGTTGAG_-	TRUE	2017-06-09_RTP0574	Op3	LotA	4	10019366_1_H_1	0710-0200InDel0-5	0.5%	16000	INDEL-A	0.2125
895	del_chr3_41224645_TCT_-	del_chr3_41224645_TCT_-	TRUE	2017-06-09_RTP0574	Op3	LotA	4	10019366_1_H_1	0710-0200InDel0-5	0.5%	16000	INDEL-A	0.48125
896	del_chr17_7675073_TCATGGTGGGGGCAGCGC_-	del_chr17_7675073_TCATGGTGGGGGCAGCGC_-	TRUE	2017-06-09_RTP0574	Op3	LotA	4	10019366_1_H_1	0710-0200InDel0-5	0.5%	16000	INDEL-A	0.2625
897	del_chr17_7673732_GTGAGGCTCCCCTTTCTTG_-	del_chr17_7673732_GTGAGGCTCCCCTTTCTTG_-	TRUE	2017-06-09_RTP0574	Op3	LotA	4	10019366_1_H_1	0710-0200InDel0-5	0.5%	16000	INDEL-A	0.4375
898	del_chr10_87961047_ACTT_-	del_chr10_87961047_ACTT_-	TRUE	2017-06-09_RTP0574	Op3	LotA	4	10019366_1_H_1	0710-0200InDel0-5	0.5%	16000	INDEL-A	0.55
899	del_chr17_7674905_CT_-	del_chr17_7674905_CT_-	TRUE	2017-06-09_RTP0574	Op3	LotA	4	10019366_1_H_1	0710-0200InDel0-5	0.5%	16000	INDEL-A	0.875
900	del_chr17_7674241_G_-	del_chr17_7674241_G_-	TRUE	2017-06-09_RTP0574	Op3	LotA	4	10019366_1_H_1	0710-0200InDel0-5	0.5%	16000	INDEL-A	0.7125
901	ins_chr7_55181319_-_GGT	ins_chr7_55181319_-_GGT	TRUE	2017-06-09_RTP0574	Op3	LotA	5	10019367_1_A_2	0710-0200InDel0-5	0.5%	16000	INDEL-A	0.3625
902	ins_chr7_140753338_-_TAC	ins_chr7_140753338_-_TAC	TRUE	2017-06-09_RTP0574	Op3	LotA	5	10019367_1_A_2	0710-0200InDel0-5	0.5%	16000	INDEL-A	0.69375
903	ins_chr17_7675048_-_AC	ins_chr17_7675048_-_AC	TRUE	2017-06-09_RTP0574	Op3	LotA	5	10019367_1_A_2	0710-0200InDel0-5	0.5%	16000	INDEL-A	0.65
904	ins_chr17_39724742_-_ATACGTGATGGC	ins_chr17_39724742_-_ATACGTGATGGC	TRUE	2017-06-09_RTP0574	Op3	LotA	5	10019367_1_A_2	0710-0200InDel0-5	0.5%	16000	INDEL-A	0.75
905	ins_chr7_55181328_-_AACCCCCAC	ins_chr7_55181328_-_AACCCCCAC	TRUE	2017-06-09_RTP0574	Op3	LotA	5	10019367_1_A_2	0710-0200InDel0-5	0.5%	16000	INDEL-A	0.3875
906	ins_chr7_55181317_-_CCAGCGTGG	ins_chr7_55181317_-_CCAGCGTGG	TRUE	2017-06-09_RTP0574	Op3	LotA	5	10019367_1_A_2	0710-0200InDel0-5	0.5%	16000	INDEL-A	0.275
907	ins_chr4_54726019_-_GCCTAT	ins_chr4_54726019_-_GCCTAT	TRUE	2017-06-09_RTP0574	Op3	LotA	5	10019367_1_A_2	0710-0200InDel0-5	0.5%	16000	INDEL-A	1.2125
908	ins_chr17_7674917_-_G	ins_chr17_7674917_-_G	TRUE	2017-06-09_RTP0574	Op3	LotA	5	10019367_1_A_2	0710-0200InDel0-5	0.5%	16000	INDEL-A	0.3625
909	ins_chr17_7674249_-_A	ins_chr17_7674249_-_A	TRUE	2017-06-09_RTP0574	Op3	LotA	5	10019367_1_A_2	0710-0200InDel0-5	0.5%	16000	INDEL-A	0.4875
910	del_chr7_55174772_GGAATTAAGAGAAGC_-	del_chr7_55174772_GGAATTAAGAGAAGC_-	TRUE	2017-06-09_RTP0574	Op3	LotA	5	10019367_1_A_2	0710-0200InDel0-5	0.5%	16000	INDEL-A	0.26875
911	del_chr7_116771829_TTCTTTCTCTCTGTTTTAAGATCT_-	del_chr7_116771829_TTCTTTCTCTCTGTTTTAAGATCT_-	TRUE	2017-06-09_RTP0574	Op3	LotA	5	10019367_1_A_2	0710-0200InDel0-5	0.5%	16000	INDEL-A	0.4375
912	del_chr4_54727437_TGGAAGGTTGTTGAG_-	del_chr4_54727437_TGGAAGGTTGTTGAG_-	TRUE	2017-06-09_RTP0574	Op3	LotA	5	10019367_1_A_2	0710-0200InDel0-5	0.5%	16000	INDEL-A	0.2875
913	del_chr3_41224645_TCT_-	del_chr3_41224645_TCT_-	TRUE	2017-06-09_RTP0574	Op3	LotA	5	10019367_1_A_2	0710-0200InDel0-5	0.5%	16000	INDEL-A	0.44375
914	del_chr17_7675073_TCATGGTGGGGGCAGCGC_-	del_chr17_7675073_TCATGGTGGGGGCAGCGC_-	TRUE	2017-06-09_RTP0574	Op3	LotA	5	10019367_1_A_2	0710-0200InDel0-5	0.5%	16000	INDEL-A	0.175
915	del_chr17_7673732_GTGAGGCTCCCCTTTCTTG_-	del_chr17_7673732_GTGAGGCTCCCCTTTCTTG_-	TRUE	2017-06-09_RTP0574	Op3	LotA	5	10019367_1_A_2	0710-0200InDel0-5	0.5%	16000	INDEL-A	0.525
916	del_chr10_87961047_ACTT_-	del_chr10_87961047_ACTT_-	TRUE	2017-06-09_RTP0574	Op3	LotA	5	10019367_1_A_2	0710-0200InDel0-5	0.5%	16000	INDEL-A	0.4125
917	del_chr17_7674905_CT_-	del_chr17_7674905_CT_-	TRUE	2017-06-09_RTP0574	Op3	LotA	5	10019367_1_A_2	0710-0200InDel0-5	0.5%	16000	INDEL-A	0.8875
918	del_chr17_7674241_G_-	del_chr17_7674241_G_-	TRUE	2017-06-09_RTP0574	Op3	LotA	5	10019367_1_A_2	0710-0200InDel0-5	0.5%	16000	INDEL-A	0.5
919	ins_chr7_55181319_-_GGT	ins_chr7_55181319_-_GGT	TRUE	2017-06-09_RTP0574	Op3	LotA	6	10019368_1_B_2	0710-0200InDel0-5	0.5%	16000	INDEL-A	0.475
920	ins_chr7_140753338_-_TAC	ins_chr7_140753338_-_TAC	TRUE	2017-06-09_RTP0574	Op3	LotA	6	10019368_1_B_2	0710-0200InDel0-5	0.5%	16000	INDEL-A	0.75625
921	ins_chr17_7675048_-_AC	ins_chr17_7675048_-_AC	TRUE	2017-06-09_RTP0574	Op3	LotA	6	10019368_1_B_2	0710-0200InDel0-5	0.5%	16000	INDEL-A	0.4375
922	ins_chr17_39724742_-_ATACGTGATGGC	ins_chr17_39724742_-_ATACGTGATGGC	TRUE	2017-06-09_RTP0574	Op3	LotA	6	10019368_1_B_2	0710-0200InDel0-5	0.5%	16000	INDEL-A	0.6625
923	ins_chr7_55181328_-_AACCCCCAC	ins_chr7_55181328_-_AACCCCCAC	TRUE	2017-06-09_RTP0574	Op3	LotA	6	10019368_1_B_2	0710-0200InDel0-5	0.5%	16000	INDEL-A	0.175
924	ins_chr7_55181317_-_CCAGCGTGG	ins_chr7_55181317_-_CCAGCGTGG	TRUE	2017-06-09_RTP0574	Op3	LotA	6	10019368_1_B_2	0710-0200InDel0-5	0.5%	16000	INDEL-A	0.225
925	ins_chr4_54726019_-_GCCTAT	ins_chr4_54726019_-_GCCTAT	TRUE	2017-06-09_RTP0574	Op3	LotA	6	10019368_1_B_2	0710-0200InDel0-5	0.5%	16000	INDEL-A	0.375
926	ins_chr17_7674917_-_G	ins_chr17_7674917_-_G	TRUE	2017-06-09_RTP0574	Op3	LotA	6	10019368_1_B_2	0710-0200InDel0-5	0.5%	16000	INDEL-A	0.7875
927	ins_chr17_7674249_-_A	ins_chr17_7674249_-_A	TRUE	2017-06-09_RTP0574	Op3	LotA	6	10019368_1_B_2	0710-0200InDel0-5	0.5%	16000	INDEL-A	0.3875
928	del_chr7_55174772_GGAATTAAGAGAAGC_-	del_chr7_55174772_GGAATTAAGAGAAGC_-	TRUE	2017-06-09_RTP0574	Op3	LotA	6	10019368_1_B_2	0710-0200InDel0-5	0.5%	16000	INDEL-A	0.2125
929	del_chr7_116771829_TTCTTTCTCTCTGTTTTAAGATCT_-	del_chr7_116771829_TTCTTTCTCTCTGTTTTAAGATCT_-	TRUE	2017-06-09_RTP0574	Op3	LotA	6	10019368_1_B_2	0710-0200InDel0-5	0.5%	16000	INDEL-A	0.1875
930	del_chr4_54727437_TGGAAGGTTGTTGAG_-	del_chr4_54727437_TGGAAGGTTGTTGAG_-	TRUE	2017-06-09_RTP0574	Op3	LotA	6	10019368_1_B_2	0710-0200InDel0-5	0.5%	16000	INDEL-A	0.35
931	del_chr3_41224645_TCT_-	del_chr3_41224645_TCT_-	TRUE	2017-06-09_RTP0574	Op3	LotA	6	10019368_1_B_2	0710-0200InDel0-5	0.5%	16000	INDEL-A	0.6
932	del_chr17_7675073_TCATGGTGGGGGCAGCGC_-	del_chr17_7675073_TCATGGTGGGGGCAGCGC_-	TRUE	2017-06-09_RTP0574	Op3	LotA	6	10019368_1_B_2	0710-0200InDel0-5	0.5%	16000	INDEL-A	0.2875
933	del_chr17_7673732_GTGAGGCTCCCCTTTCTTG_-	del_chr17_7673732_GTGAGGCTCCCCTTTCTTG_-	TRUE	2017-06-09_RTP0574	Op3	LotA	6	10019368_1_B_2	0710-0200InDel0-5	0.5%	16000	INDEL-A	0.6875
934	del_chr10_87961047_ACTT_-	del_chr10_87961047_ACTT_-	TRUE	2017-06-09_RTP0574	Op3	LotA	6	10019368_1_B_2	0710-0200InDel0-5	0.5%	16000	INDEL-A	0.45
935	del_chr17_7674905_CT_-	del_chr17_7674905_CT_-	TRUE	2017-06-09_RTP0574	Op3	LotA	6	10019368_1_B_2	0710-0200InDel0-5	0.5%	16000	INDEL-A	1.175
936	del_chr17_7674241_G_-	del_chr17_7674241_G_-	TRUE	2017-06-09_RTP0574	Op3	LotA	6	10019368_1_B_2	0710-0200InDel0-5	0.5%	16000	INDEL-A	0.7
937	ins_chr7_55181319_-_GGT	ins_chr7_55181319_-_GGT	TRUE	2017-06-09_RTP0574	Op3	LotA	7	10019369_1_C_2	0710-0200InDel0-5	0.5%	16000	INDEL-A	0.7625
938	ins_chr7_140753338_-_TAC	ins_chr7_140753338_-_TAC	TRUE	2017-06-09_RTP0574	Op3	LotA	7	10019369_1_C_2	0710-0200InDel0-5	0.5%	16000	INDEL-A	0.73125
939	ins_chr17_7675048_-_AC	ins_chr17_7675048_-_AC	TRUE	2017-06-09_RTP0574	Op3	LotA	7	10019369_1_C_2	0710-0200InDel0-5	0.5%	16000	INDEL-A	0.5875
940	ins_chr17_39724742_-_ATACGTGATGGC	ins_chr17_39724742_-_ATACGTGATGGC	TRUE	2017-06-09_RTP0574	Op3	LotA	7	10019369_1_C_2	0710-0200InDel0-5	0.5%	16000	INDEL-A	0.4625
941	ins_chr7_55181328_-_AACCCCCAC	ins_chr7_55181328_-_AACCCCCAC	TRUE	2017-06-09_RTP0574	Op3	LotA	7	10019369_1_C_2	0710-0200InDel0-5	0.5%	16000	INDEL-A	0.4125
942	ins_chr7_55181317_-_CCAGCGTGG	ins_chr7_55181317_-_CCAGCGTGG	TRUE	2017-06-09_RTP0574	Op3	LotA	7	10019369_1_C_2	0710-0200InDel0-5	0.5%	16000	INDEL-A	0.2375
943	ins_chr4_54726019_-_GCCTAT	ins_chr4_54726019_-_GCCTAT	TRUE	2017-06-09_RTP0574	Op3	LotA	7	10019369_1_C_2	0710-0200InDel0-5	0.5%	16000	INDEL-A	0.4125
944	ins_chr17_7674917_-_G	ins_chr17_7674917_-_G	TRUE	2017-06-09_RTP0574	Op3	LotA	7	10019369_1_C_2	0710-0200InDel0-5	0.5%	16000	INDEL-A	0.6
945	ins_chr17_7674249_-_A	ins_chr17_7674249_-_A	TRUE	2017-06-09_RTP0574	Op3	LotA	7	10019369_1_C_2	0710-0200InDel0-5	0.5%	16000	INDEL-A	0.6375
946	del_chr7_55174772_GGAATTAAGAGAAGC_-	del_chr7_55174772_GGAATTAAGAGAAGC_-	TRUE	2017-06-09_RTP0574	Op3	LotA	7	10019369_1_C_2	0710-0200InDel0-5	0.5%	16000	INDEL-A	0.23125
947	del_chr7_116771829_TTCTTTCTCTCTGTTTTAAGATCT_-	del_chr7_116771829_TTCTTTCTCTCTGTTTTAAGATCT_-	TRUE	2017-06-09_RTP0574	Op3	LotA	7	10019369_1_C_2	0710-0200InDel0-5	0.5%	16000	INDEL-A	0.2125
948	del_chr4_54727437_TGGAAGGTTGTTGAG_-	del_chr4_54727437_TGGAAGGTTGTTGAG_-	TRUE	2017-06-09_RTP0574	Op3	LotA	7	10019369_1_C_2	0710-0200InDel0-5	0.5%	16000	INDEL-A	0.2875
949	del_chr3_41224645_TCT_-	del_chr3_41224645_TCT_-	TRUE	2017-06-09_RTP0574	Op3	LotA	7	10019369_1_C_2	0710-0200InDel0-5	0.5%	16000	INDEL-A	0.38125
950	del_chr17_7675073_TCATGGTGGGGGCAGCGC_-	del_chr17_7675073_TCATGGTGGGGGCAGCGC_-	TRUE	2017-06-09_RTP0574	Op3	LotA	7	10019369_1_C_2	0710-0200InDel0-5	0.5%	16000	INDEL-A	0.2125
951	del_chr17_7673732_GTGAGGCTCCCCTTTCTTG_-	del_chr17_7673732_GTGAGGCTCCCCTTTCTTG_-	TRUE	2017-06-09_RTP0574	Op3	LotA	7	10019369_1_C_2	0710-0200InDel0-5	0.5%	16000	INDEL-A	0.6
952	del_chr10_87961047_ACTT_-	del_chr10_87961047_ACTT_-	TRUE	2017-06-09_RTP0574	Op3	LotA	7	10019369_1_C_2	0710-0200InDel0-5	0.5%	16000	INDEL-A	0.5875
953	del_chr17_7674905_CT_-	del_chr17_7674905_CT_-	TRUE	2017-06-09_RTP0574	Op3	LotA	7	10019369_1_C_2	0710-0200InDel0-5	0.5%	16000	INDEL-A	0.6
954	del_chr17_7674241_G_-	del_chr17_7674241_G_-	TRUE	2017-06-09_RTP0574	Op3	LotA	7	10019369_1_C_2	0710-0200InDel0-5	0.5%	16000	INDEL-A	0.9375
955	ins_chr7_55181319_-_GGT	ins_chr7_55181319_-_GGT	TRUE	2017-06-09_RTP0574	Op3	LotA	1	10019419_1_D_2	0710-0201InDel0-25	0.25%	16000	INDEL-A	0.2125
956	ins_chr7_140753338_-_TAC	ins_chr7_140753338_-_TAC	TRUE	2017-06-09_RTP0574	Op3	LotA	1	10019419_1_D_2	0710-0201InDel0-25	0.25%	16000	INDEL-A	0.30625
957	ins_chr17_7675048_-_AC	ins_chr17_7675048_-_AC	TRUE	2017-06-09_RTP0574	Op3	LotA	1	10019419_1_D_2	0710-0201InDel0-25	0.25%	16000	INDEL-A	0.1625
958	ins_chr17_39724742_-_ATACGTGATGGC	ins_chr17_39724742_-_ATACGTGATGGC	TRUE	2017-06-09_RTP0574	Op3	LotA	1	10019419_1_D_2	0710-0201InDel0-25	0.25%	16000	INDEL-A	0.3875
959	ins_chr7_55181328_-_AACCCCCAC	ins_chr7_55181328_-_AACCCCCAC	TRUE	2017-06-09_RTP0574	Op3	LotA	1	10019419_1_D_2	0710-0201InDel0-25	0.25%	16000	INDEL-A	0.2
960	ins_chr7_55181317_-_CCAGCGTGG	ins_chr7_55181317_-_CCAGCGTGG	TRUE	2017-06-09_RTP0574	Op3	LotA	1	10019419_1_D_2	0710-0201InDel0-25	0.25%	16000	INDEL-A	0.1375
961	ins_chr4_54726019_-_GCCTAT	ins_chr4_54726019_-_GCCTAT	FALSE	2017-06-09_RTP0574	Op3	LotA	1	10019419_1_D_2	0710-0201InDel0-25	0.25%	16000	INDEL-A	#N/A
962	ins_chr17_7674917_-_G	ins_chr17_7674917_-_G	TRUE	2017-06-09_RTP0574	Op3	LotA	1	10019419_1_D_2	0710-0201InDel0-25	0.25%	16000	INDEL-A	0.2875
963	ins_chr17_7674249_-_A	ins_chr17_7674249_-_A	TRUE	2017-06-09_RTP0574	Op3	LotA	1	10019419_1_D_2	0710-0201InDel0-25	0.25%	16000	INDEL-A	0.325
964	del_chr7_55174772_GGAATTAAGAGAAGC_-	del_chr7_55174772_GGAATTAAGAGAAGC_-	TRUE	2017-06-09_RTP0574	Op3	LotA	1	10019419_1_D_2	0710-0201InDel0-25	0.25%	16000	INDEL-A	0.0625
965	del_chr7_116771829_TTCTTTCTCTCTGTTTTAAGATCT_-	del_chr7_116771829_TTCTTTCTCTCTGTTTTAAGATCT_-	TRUE	2017-06-09_RTP0574	Op3	LotA	1	10019419_1_D_2	0710-0201InDel0-25	0.25%	16000	INDEL-A	0.075
966	del_chr4_54727437_TGGAAGGTTGTTGAG_-	del_chr4_54727437_TGGAAGGTTGTTGAG_-	TRUE	2017-06-09_RTP0574	Op3	LotA	1	10019419_1_D_2	0710-0201InDel0-25	0.25%	16000	INDEL-A	0.1
967	del_chr3_41224645_TCT_-	del_chr3_41224645_TCT_-	TRUE	2017-06-09_RTP0574	Op3	LotA	1	10019419_1_D_2	0710-0201InDel0-25	0.25%	16000	INDEL-A	0.2125
968	del_chr17_7675073_TCATGGTGGGGGCAGCGC_-	del_chr17_7675073_TCATGGTGGGGGCAGCGC_-	TRUE	2017-06-09_RTP0574	Op3	LotA	1	10019419_1_D_2	0710-0201InDel0-25	0.25%	16000	INDEL-A	0.1875
969	del_chr17_7673732_GTGAGGCTCCCCTTTCTTG_-	del_chr17_7673732_GTGAGGCTCCCCTTTCTTG_-	TRUE	2017-06-09_RTP0574	Op3	LotA	1	10019419_1_D_2	0710-0201InDel0-25	0.25%	16000	INDEL-A	0.3125
970	del_chr10_87961047_ACTT_-	del_chr10_87961047_ACTT_-	TRUE	2017-06-09_RTP0574	Op3	LotA	1	10019419_1_D_2	0710-0201InDel0-25	0.25%	16000	INDEL-A	0.3125
971	del_chr17_7674905_CT_-	del_chr17_7674905_CT_-	TRUE	2017-06-09_RTP0574	Op3	LotA	1	10019419_1_D_2	0710-0201InDel0-25	0.25%	16000	INDEL-A	0.4375
972	del_chr17_7674241_G_-	del_chr17_7674241_G_-	TRUE	2017-06-09_RTP0574	Op3	LotA	1	10019419_1_D_2	0710-0201InDel0-25	0.25%	16000	INDEL-A	0.225
973	ins_chr7_55181319_-_GGT	ins_chr7_55181319_-_GGT	TRUE	2017-06-09_RTP0574	Op3	LotA	2	10019420_1_E_2	0710-0201InDel0-25	0.25%	16000	INDEL-A	0.2
974	ins_chr7_140753338_-_TAC	ins_chr7_140753338_-_TAC	TRUE	2017-06-09_RTP0574	Op3	LotA	2	10019420_1_E_2	0710-0201InDel0-25	0.25%	16000	INDEL-A	0.45625
975	ins_chr17_7675048_-_AC	ins_chr17_7675048_-_AC	TRUE	2017-06-09_RTP0574	Op3	LotA	2	10019420_1_E_2	0710-0201InDel0-25	0.25%	16000	INDEL-A	0.325
976	ins_chr17_39724742_-_ATACGTGATGGC	ins_chr17_39724742_-_ATACGTGATGGC	TRUE	2017-06-09_RTP0574	Op3	LotA	2	10019420_1_E_2	0710-0201InDel0-25	0.25%	16000	INDEL-A	0.31875
977	ins_chr7_55181328_-_AACCCCCAC	ins_chr7_55181328_-_AACCCCCAC	TRUE	2017-06-09_RTP0574	Op3	LotA	2	10019420_1_E_2	0710-0201InDel0-25	0.25%	16000	INDEL-A	0.1125
978	ins_chr7_55181317_-_CCAGCGTGG	ins_chr7_55181317_-_CCAGCGTGG	TRUE	2017-06-09_RTP0574	Op3	LotA	2	10019420_1_E_2	0710-0201InDel0-25	0.25%	16000	INDEL-A	0.175
979	ins_chr4_54726019_-_GCCTAT	ins_chr4_54726019_-_GCCTAT	TRUE	2017-06-09_RTP0574	Op3	LotA	2	10019420_1_E_2	0710-0201InDel0-25	0.25%	16000	INDEL-A	0.2875
980	ins_chr17_7674917_-_G	ins_chr17_7674917_-_G	TRUE	2017-06-09_RTP0574	Op3	LotA	2	10019420_1_E_2	0710-0201InDel0-25	0.25%	16000	INDEL-A	0.3125
981	ins_chr17_7674249_-_A	ins_chr17_7674249_-_A	TRUE	2017-06-09_RTP0574	Op3	LotA	2	10019420_1_E_2	0710-0201InDel0-25	0.25%	16000	INDEL-A	0.4125
982	del_chr7_55174772_GGAATTAAGAGAAGC_-	del_chr7_55174772_GGAATTAAGAGAAGC_-	TRUE	2017-06-09_RTP0574	Op3	LotA	2	10019420_1_E_2	0710-0201InDel0-25	0.25%	16000	INDEL-A	0.1
983	del_chr7_116771829_TTCTTTCTCTCTGTTTTAAGATCT_-	del_chr7_116771829_TTCTTTCTCTCTGTTTTAAGATCT_-	TRUE	2017-06-09_RTP0574	Op3	LotA	2	10019420_1_E_2	0710-0201InDel0-25	0.25%	16000	INDEL-A	0.1125
984	del_chr4_54727437_TGGAAGGTTGTTGAG_-	del_chr4_54727437_TGGAAGGTTGTTGAG_-	TRUE	2017-06-09_RTP0574	Op3	LotA	2	10019420_1_E_2	0710-0201InDel0-25	0.25%	16000	INDEL-A	0.075
985	del_chr3_41224645_TCT_-	del_chr3_41224645_TCT_-	TRUE	2017-06-09_RTP0574	Op3	LotA	2	10019420_1_E_2	0710-0201InDel0-25	0.25%	16000	INDEL-A	0.275
986	del_chr17_7675073_TCATGGTGGGGGCAGCGC_-	del_chr17_7675073_TCATGGTGGGGGCAGCGC_-	TRUE	2017-06-09_RTP0574	Op3	LotA	2	10019420_1_E_2	0710-0201InDel0-25	0.25%	16000	INDEL-A	0.125
987	del_chr17_7673732_GTGAGGCTCCCCTTTCTTG_-	del_chr17_7673732_GTGAGGCTCCCCTTTCTTG_-	TRUE	2017-06-09_RTP0574	Op3	LotA	2	10019420_1_E_2	0710-0201InDel0-25	0.25%	16000	INDEL-A	0.25
988	del_chr10_87961047_ACTT_-	del_chr10_87961047_ACTT_-	TRUE	2017-06-09_RTP0574	Op3	LotA	2	10019420_1_E_2	0710-0201InDel0-25	0.25%	16000	INDEL-A	0.4375
989	del_chr17_7674905_CT_-	del_chr17_7674905_CT_-	TRUE	2017-06-09_RTP0574	Op3	LotA	2	10019420_1_E_2	0710-0201InDel0-25	0.25%	16000	INDEL-A	0.5375
990	del_chr17_7674241_G_-	del_chr17_7674241_G_-	TRUE	2017-06-09_RTP0574	Op3	LotA	2	10019420_1_E_2	0710-0201InDel0-25	0.25%	16000	INDEL-A	0.4375
991	ins_chr7_55181319_-_GGT	ins_chr7_55181319_-_GGT	TRUE	2017-06-09_RTP0574	Op3	LotA	3	10019421_1_F_2	0710-0201InDel0-25	0.25%	16000	INDEL-A	0.2375
992	ins_chr7_140753338_-_TAC	ins_chr7_140753338_-_TAC	TRUE	2017-06-09_RTP0574	Op3	LotA	3	10019421_1_F_2	0710-0201InDel0-25	0.25%	16000	INDEL-A	0.2875
993	ins_chr17_7675048_-_AC	ins_chr17_7675048_-_AC	TRUE	2017-06-09_RTP0574	Op3	LotA	3	10019421_1_F_2	0710-0201InDel0-25	0.25%	16000	INDEL-A	0.4375
994	ins_chr17_39724742_-_ATACGTGATGGC	ins_chr17_39724742_-_ATACGTGATGGC	TRUE	2017-06-09_RTP0574	Op3	LotA	3	10019421_1_F_2	0710-0201InDel0-25	0.25%	16000	INDEL-A	0.39375
995	ins_chr7_55181328_-_AACCCCCAC	ins_chr7_55181328_-_AACCCCCAC	TRUE	2017-06-09_RTP0574	Op3	LotA	3	10019421_1_F_2	0710-0201InDel0-25	0.25%	16000	INDEL-A	0.1
996	ins_chr7_55181317_-_CCAGCGTGG	ins_chr7_55181317_-_CCAGCGTGG	TRUE	2017-06-09_RTP0574	Op3	LotA	3	10019421_1_F_2	0710-0201InDel0-25	0.25%	16000	INDEL-A	0.075
997	ins_chr4_54726019_-_GCCTAT	ins_chr4_54726019_-_GCCTAT	TRUE	2017-06-09_RTP0574	Op3	LotA	3	10019421_1_F_2	0710-0201InDel0-25	0.25%	16000	INDEL-A	0.1125
998	ins_chr17_7674917_-_G	ins_chr17_7674917_-_G	TRUE	2017-06-09_RTP0574	Op3	LotA	3	10019421_1_F_2	0710-0201InDel0-25	0.25%	16000	INDEL-A	0.5
999	ins_chr17_7674249_-_A	ins_chr17_7674249_-_A	FALSE	2017-06-09_RTP0574	Op3	LotA	3	10019421_1_F_2	0710-0201InDel0-25	0.25%	16000	INDEL-A	#N/A
1000	del_chr7_55174772_GGAATTAAGAGAAGC_-	del_chr7_55174772_GGAATTAAGAGAAGC_-	TRUE	2017-06-09_RTP0574	Op3	LotA	3	10019421_1_F_2	0710-0201InDel0-25	0.25%	16000	INDEL-A	0.20625
1001	del_chr7_116771829_TTCTTTCTCTCTGTTTTAAGATCT_-	del_chr7_116771829_TTCTTTCTCTCTGTTTTAAGATCT_-	TRUE	2017-06-09_RTP0574	Op3	LotA	3	10019421_1_F_2	0710-0201InDel0-25	0.25%	16000	INDEL-A	0.125
1002	del_chr4_54727437_TGGAAGGTTGTTGAG_-	del_chr4_54727437_TGGAAGGTTGTTGAG_-	TRUE	2017-06-09_RTP0574	Op3	LotA	3	10019421_1_F_2	0710-0201InDel0-25	0.25%	16000	INDEL-A	0.2
1003	del_chr3_41224645_TCT_-	del_chr3_41224645_TCT_-	TRUE	2017-06-09_RTP0574	Op3	LotA	3	10019421_1_F_2	0710-0201InDel0-25	0.25%	16000	INDEL-A	0.25625
1004	del_chr17_7675073_TCATGGTGGGGGCAGCGC_-	del_chr17_7675073_TCATGGTGGGGGCAGCGC_-	TRUE	2017-06-09_RTP0574	Op3	LotA	3	10019421_1_F_2	0710-0201InDel0-25	0.25%	16000	INDEL-A	0.05
1005	del_chr17_7673732_GTGAGGCTCCCCTTTCTTG_-	del_chr17_7673732_GTGAGGCTCCCCTTTCTTG_-	TRUE	2017-06-09_RTP0574	Op3	LotA	3	10019421_1_F_2	0710-0201InDel0-25	0.25%	16000	INDEL-A	0.2875
1006	del_chr10_87961047_ACTT_-	del_chr10_87961047_ACTT_-	TRUE	2017-06-09_RTP0574	Op3	LotA	3	10019421_1_F_2	0710-0201InDel0-25	0.25%	16000	INDEL-A	0.2375
1007	del_chr17_7674905_CT_-	del_chr17_7674905_CT_-	TRUE	2017-06-09_RTP0574	Op3	LotA	3	10019421_1_F_2	0710-0201InDel0-25	0.25%	16000	INDEL-A	0.3375
1008	del_chr17_7674241_G_-	del_chr17_7674241_G_-	TRUE	2017-06-09_RTP0574	Op3	LotA	3	10019421_1_F_2	0710-0201InDel0-25	0.25%	16000	INDEL-A	0.1625
1009	ins_chr7_55181319_-_GGT	ins_chr7_55181319_-_GGT	TRUE	2017-06-09_RTP0574	Op3	LotA	4	10019422_1_G_2	0710-0201InDel0-25	0.25%	16000	INDEL-A	0.35
1010	ins_chr7_140753338_-_TAC	ins_chr7_140753338_-_TAC	TRUE	2017-06-09_RTP0574	Op3	LotA	4	10019422_1_G_2	0710-0201InDel0-25	0.25%	16000	INDEL-A	0.33125
1011	ins_chr17_7675048_-_AC	ins_chr17_7675048_-_AC	TRUE	2017-06-09_RTP0574	Op3	LotA	4	10019422_1_G_2	0710-0201InDel0-25	0.25%	16000	INDEL-A	0.3125
1012	ins_chr17_39724742_-_ATACGTGATGGC	ins_chr17_39724742_-_ATACGTGATGGC	TRUE	2017-06-09_RTP0574	Op3	LotA	4	10019422_1_G_2	0710-0201InDel0-25	0.25%	16000	INDEL-A	0.2625
1013	ins_chr7_55181328_-_AACCCCCAC	ins_chr7_55181328_-_AACCCCCAC	TRUE	2017-06-09_RTP0574	Op3	LotA	4	10019422_1_G_2	0710-0201InDel0-25	0.25%	16000	INDEL-A	0.2
1014	ins_chr7_55181317_-_CCAGCGTGG	ins_chr7_55181317_-_CCAGCGTGG	TRUE	2017-06-09_RTP0574	Op3	LotA	4	10019422_1_G_2	0710-0201InDel0-25	0.25%	16000	INDEL-A	0.0625
1015	ins_chr4_54726019_-_GCCTAT	ins_chr4_54726019_-_GCCTAT	TRUE	2017-06-09_RTP0574	Op3	LotA	4	10019422_1_G_2	0710-0201InDel0-25	0.25%	16000	INDEL-A	0.45
1016	ins_chr17_7674917_-_G	ins_chr17_7674917_-_G	TRUE	2017-06-09_RTP0574	Op3	LotA	4	10019422_1_G_2	0710-0201InDel0-25	0.25%	16000	INDEL-A	0.175
1017	ins_chr17_7674249_-_A	ins_chr17_7674249_-_A	TRUE	2017-06-09_RTP0574	Op3	LotA	4	10019422_1_G_2	0710-0201InDel0-25	0.25%	16000	INDEL-A	0.2125
1018	del_chr7_55174772_GGAATTAAGAGAAGC_-	del_chr7_55174772_GGAATTAAGAGAAGC_-	TRUE	2017-06-09_RTP0574	Op3	LotA	4	10019422_1_G_2	0710-0201InDel0-25	0.25%	16000	INDEL-A	0.11875
1019	del_chr7_116771829_TTCTTTCTCTCTGTTTTAAGATCT_-	del_chr7_116771829_TTCTTTCTCTCTGTTTTAAGATCT_-	TRUE	2017-06-09_RTP0574	Op3	LotA	4	10019422_1_G_2	0710-0201InDel0-25	0.25%	16000	INDEL-A	0.15
1020	del_chr4_54727437_TGGAAGGTTGTTGAG_-	del_chr4_54727437_TGGAAGGTTGTTGAG_-	TRUE	2017-06-09_RTP0574	Op3	LotA	4	10019422_1_G_2	0710-0201InDel0-25	0.25%	16000	INDEL-A	0.0875
1021	del_chr3_41224645_TCT_-	del_chr3_41224645_TCT_-	TRUE	2017-06-09_RTP0574	Op3	LotA	4	10019422_1_G_2	0710-0201InDel0-25	0.25%	16000	INDEL-A	0.19375
1022	del_chr17_7675073_TCATGGTGGGGGCAGCGC_-	del_chr17_7675073_TCATGGTGGGGGCAGCGC_-	TRUE	2017-06-09_RTP0574	Op3	LotA	4	10019422_1_G_2	0710-0201InDel0-25	0.25%	16000	INDEL-A	0.15
1023	del_chr17_7673732_GTGAGGCTCCCCTTTCTTG_-	del_chr17_7673732_GTGAGGCTCCCCTTTCTTG_-	TRUE	2017-06-09_RTP0574	Op3	LotA	4	10019422_1_G_2	0710-0201InDel0-25	0.25%	16000	INDEL-A	0.2875
1024	del_chr10_87961047_ACTT_-	del_chr10_87961047_ACTT_-	TRUE	2017-06-09_RTP0574	Op3	LotA	4	10019422_1_G_2	0710-0201InDel0-25	0.25%	16000	INDEL-A	0.45
1025	del_chr17_7674905_CT_-	del_chr17_7674905_CT_-	TRUE	2017-06-09_RTP0574	Op3	LotA	4	10019422_1_G_2	0710-0201InDel0-25	0.25%	16000	INDEL-A	0.3
1026	del_chr17_7674241_G_-	del_chr17_7674241_G_-	TRUE	2017-06-09_RTP0574	Op3	LotA	4	10019422_1_G_2	0710-0201InDel0-25	0.25%	16000	INDEL-A	0.4125
1027	ins_chr7_55181319_-_GGT	ins_chr7_55181319_-_GGT	TRUE	2017-06-09_RTP0574	Op3	LotA	5	10019423_1_H_2	0710-0201InDel0-25	0.25%	16000	INDEL-A	0.3875
1028	ins_chr7_140753338_-_TAC	ins_chr7_140753338_-_TAC	TRUE	2017-06-09_RTP0574	Op3	LotA	5	10019423_1_H_2	0710-0201InDel0-25	0.25%	16000	INDEL-A	0.4
1029	ins_chr17_7675048_-_AC	ins_chr17_7675048_-_AC	TRUE	2017-06-09_RTP0574	Op3	LotA	5	10019423_1_H_2	0710-0201InDel0-25	0.25%	16000	INDEL-A	0.2375
1030	ins_chr17_39724742_-_ATACGTGATGGC	ins_chr17_39724742_-_ATACGTGATGGC	TRUE	2017-06-09_RTP0574	Op3	LotA	5	10019423_1_H_2	0710-0201InDel0-25	0.25%	16000	INDEL-A	0.36875
1031	ins_chr7_55181328_-_AACCCCCAC	ins_chr7_55181328_-_AACCCCCAC	TRUE	2017-06-09_RTP0574	Op3	LotA	5	10019423_1_H_2	0710-0201InDel0-25	0.25%	16000	INDEL-A	0.1625
1032	ins_chr7_55181317_-_CCAGCGTGG	ins_chr7_55181317_-_CCAGCGTGG	TRUE	2017-06-09_RTP0574	Op3	LotA	5	10019423_1_H_2	0710-0201InDel0-25	0.25%	16000	INDEL-A	0.2125
1033	ins_chr4_54726019_-_GCCTAT	ins_chr4_54726019_-_GCCTAT	TRUE	2017-06-09_RTP0574	Op3	LotA	5	10019423_1_H_2	0710-0201InDel0-25	0.25%	16000	INDEL-A	0.275
1034	ins_chr17_7674917_-_G	ins_chr17_7674917_-_G	FALSE	2017-06-09_RTP0574	Op3	LotA	5	10019423_1_H_2	0710-0201InDel0-25	0.25%	16000	INDEL-A	#N/A
1035	ins_chr17_7674249_-_A	ins_chr17_7674249_-_A	FALSE	2017-06-09_RTP0574	Op3	LotA	5	10019423_1_H_2	0710-0201InDel0-25	0.25%	16000	INDEL-A	#N/A
1036	del_chr7_55174772_GGAATTAAGAGAAGC_-	del_chr7_55174772_GGAATTAAGAGAAGC_-	TRUE	2017-06-09_RTP0574	Op3	LotA	5	10019423_1_H_2	0710-0201InDel0-25	0.25%	16000	INDEL-A	0.1
1037	del_chr7_116771829_TTCTTTCTCTCTGTTTTAAGATCT_-	del_chr7_116771829_TTCTTTCTCTCTGTTTTAAGATCT_-	TRUE	2017-06-09_RTP0574	Op3	LotA	5	10019423_1_H_2	0710-0201InDel0-25	0.25%	16000	INDEL-A	0.0875
1038	del_chr4_54727437_TGGAAGGTTGTTGAG_-	del_chr4_54727437_TGGAAGGTTGTTGAG_-	TRUE	2017-06-09_RTP0574	Op3	LotA	5	10019423_1_H_2	0710-0201InDel0-25	0.25%	16000	INDEL-A	0.225
1039	del_chr3_41224645_TCT_-	del_chr3_41224645_TCT_-	TRUE	2017-06-09_RTP0574	Op3	LotA	5	10019423_1_H_2	0710-0201InDel0-25	0.25%	16000	INDEL-A	0.24375
1040	del_chr17_7675073_TCATGGTGGGGGCAGCGC_-	del_chr17_7675073_TCATGGTGGGGGCAGCGC_-	TRUE	2017-06-09_RTP0574	Op3	LotA	5	10019423_1_H_2	0710-0201InDel0-25	0.25%	16000	INDEL-A	0.1125
1041	del_chr17_7673732_GTGAGGCTCCCCTTTCTTG_-	del_chr17_7673732_GTGAGGCTCCCCTTTCTTG_-	TRUE	2017-06-09_RTP0574	Op3	LotA	5	10019423_1_H_2	0710-0201InDel0-25	0.25%	16000	INDEL-A	0.2625
1042	del_chr10_87961047_ACTT_-	del_chr10_87961047_ACTT_-	TRUE	2017-06-09_RTP0574	Op3	LotA	5	10019423_1_H_2	0710-0201InDel0-25	0.25%	16000	INDEL-A	0.475
1043	del_chr17_7674905_CT_-	del_chr17_7674905_CT_-	TRUE	2017-06-09_RTP0574	Op3	LotA	5	10019423_1_H_2	0710-0201InDel0-25	0.25%	16000	INDEL-A	0.5875
1044	del_chr17_7674241_G_-	del_chr17_7674241_G_-	TRUE	2017-06-09_RTP0574	Op3	LotA	5	10019423_1_H_2	0710-0201InDel0-25	0.25%	16000	INDEL-A	0.55
1045	ins_chr7_55181319_-_GGT	ins_chr7_55181319_-_GGT	TRUE	2017-06-09_RTP0574	Op3	LotA	6	10019424_1_A_0	0710-0201InDel0-25	0.25%	16000	INDEL-A	0.225
1046	ins_chr7_140753338_-_TAC	ins_chr7_140753338_-_TAC	TRUE	2017-06-09_RTP0574	Op3	LotA	6	10019424_1_A_0	0710-0201InDel0-25	0.25%	16000	INDEL-A	0.30625
1047	ins_chr17_7675048_-_AC	ins_chr17_7675048_-_AC	TRUE	2017-06-09_RTP0574	Op3	LotA	6	10019424_1_A_0	0710-0201InDel0-25	0.25%	16000	INDEL-A	0.3875
1048	ins_chr17_39724742_-_ATACGTGATGGC	ins_chr17_39724742_-_ATACGTGATGGC	TRUE	2017-06-09_RTP0574	Op3	LotA	6	10019424_1_A_0	0710-0201InDel0-25	0.25%	16000	INDEL-A	0.3125
1049	ins_chr7_55181328_-_AACCCCCAC	ins_chr7_55181328_-_AACCCCCAC	FALSE	2017-06-09_RTP0574	Op3	LotA	6	10019424_1_A_0	0710-0201InDel0-25	0.25%	16000	INDEL-A	#N/A
1050	ins_chr7_55181317_-_CCAGCGTGG	ins_chr7_55181317_-_CCAGCGTGG	TRUE	2017-06-09_RTP0574	Op3	LotA	6	10019424_1_A_0	0710-0201InDel0-25	0.25%	16000	INDEL-A	0.125
1051	ins_chr4_54726019_-_GCCTAT	ins_chr4_54726019_-_GCCTAT	FALSE	2017-06-09_RTP0574	Op3	LotA	6	10019424_1_A_0	0710-0201InDel0-25	0.25%	16000	INDEL-A	#N/A
1052	ins_chr17_7674917_-_G	ins_chr17_7674917_-_G	FALSE	2017-06-09_RTP0574	Op3	LotA	6	10019424_1_A_0	0710-0201InDel0-25	0.25%	16000	INDEL-A	#N/A
1053	ins_chr17_7674249_-_A	ins_chr17_7674249_-_A	FALSE	2017-06-09_RTP0574	Op3	LotA	6	10019424_1_A_0	0710-0201InDel0-25	0.25%	16000	INDEL-A	#N/A
1054	del_chr7_55174772_GGAATTAAGAGAAGC_-	del_chr7_55174772_GGAATTAAGAGAAGC_-	TRUE	2017-06-09_RTP0574	Op3	LotA	6	10019424_1_A_0	0710-0201InDel0-25	0.25%	16000	INDEL-A	0.15
1055	del_chr7_116771829_TTCTTTCTCTCTGTTTTAAGATCT_-	del_chr7_116771829_TTCTTTCTCTCTGTTTTAAGATCT_-	TRUE	2017-06-09_RTP0574	Op3	LotA	6	10019424_1_A_0	0710-0201InDel0-25	0.25%	16000	INDEL-A	0.175
1056	del_chr4_54727437_TGGAAGGTTGTTGAG_-	del_chr4_54727437_TGGAAGGTTGTTGAG_-	FALSE	2017-06-09_RTP0574	Op3	LotA	6	10019424_1_A_0	0710-0201InDel0-25	0.25%	16000	INDEL-A	#N/A
1057	del_chr3_41224645_TCT_-	del_chr3_41224645_TCT_-	TRUE	2017-06-09_RTP0574	Op3	LotA	6	10019424_1_A_0	0710-0201InDel0-25	0.25%	16000	INDEL-A	0.175
1058	del_chr17_7675073_TCATGGTGGGGGCAGCGC_-	del_chr17_7675073_TCATGGTGGGGGCAGCGC_-	TRUE	2017-06-09_RTP0574	Op3	LotA	6	10019424_1_A_0	0710-0201InDel0-25	0.25%	16000	INDEL-A	0.2
1059	del_chr17_7673732_GTGAGGCTCCCCTTTCTTG_-	del_chr17_7673732_GTGAGGCTCCCCTTTCTTG_-	TRUE	2017-06-09_RTP0574	Op3	LotA	6	10019424_1_A_0	0710-0201InDel0-25	0.25%	16000	INDEL-A	0.6875
1060	del_chr10_87961047_ACTT_-	del_chr10_87961047_ACTT_-	TRUE	2017-06-09_RTP0574	Op3	LotA	6	10019424_1_A_0	0710-0201InDel0-25	0.25%	16000	INDEL-A	0.4125
1061	del_chr17_7674905_CT_-	del_chr17_7674905_CT_-	FALSE	2017-06-09_RTP0574	Op3	LotA	6	10019424_1_A_0	0710-0201InDel0-25	0.25%	16000	INDEL-A	#N/A
1062	del_chr17_7674241_G_-	del_chr17_7674241_G_-	TRUE	2017-06-09_RTP0574	Op3	LotA	6	10019424_1_A_0	0710-0201InDel0-25	0.25%	16000	INDEL-A	0.2
1063	ins_chr7_55181319_-_GGT	ins_chr7_55181319_-_GGT	TRUE	2017-06-09_RTP0574	Op3	LotA	7	10019425_1_B_0	0710-0201InDel0-25	0.25%	16000	INDEL-A	0.325
1064	ins_chr7_140753338_-_TAC	ins_chr7_140753338_-_TAC	TRUE	2017-06-09_RTP0574	Op3	LotA	7	10019425_1_B_0	0710-0201InDel0-25	0.25%	16000	INDEL-A	0.25
1065	ins_chr17_7675048_-_AC	ins_chr17_7675048_-_AC	TRUE	2017-06-09_RTP0574	Op3	LotA	7	10019425_1_B_0	0710-0201InDel0-25	0.25%	16000	INDEL-A	0.25
1066	ins_chr17_39724742_-_ATACGTGATGGC	ins_chr17_39724742_-_ATACGTGATGGC	TRUE	2017-06-09_RTP0574	Op3	LotA	7	10019425_1_B_0	0710-0201InDel0-25	0.25%	16000	INDEL-A	0.4
1067	ins_chr7_55181328_-_AACCCCCAC	ins_chr7_55181328_-_AACCCCCAC	TRUE	2017-06-09_RTP0574	Op3	LotA	7	10019425_1_B_0	0710-0201InDel0-25	0.25%	16000	INDEL-A	0.1
1068	ins_chr7_55181317_-_CCAGCGTGG	ins_chr7_55181317_-_CCAGCGTGG	TRUE	2017-06-09_RTP0574	Op3	LotA	7	10019425_1_B_0	0710-0201InDel0-25	0.25%	16000	INDEL-A	0.125
1069	ins_chr4_54726019_-_GCCTAT	ins_chr4_54726019_-_GCCTAT	TRUE	2017-06-09_RTP0574	Op3	LotA	7	10019425_1_B_0	0710-0201InDel0-25	0.25%	16000	INDEL-A	0.2125
1070	ins_chr17_7674917_-_G	ins_chr17_7674917_-_G	TRUE	2017-06-09_RTP0574	Op3	LotA	7	10019425_1_B_0	0710-0201InDel0-25	0.25%	16000	INDEL-A	0.2625
1071	ins_chr17_7674249_-_A	ins_chr17_7674249_-_A	TRUE	2017-06-09_RTP0574	Op3	LotA	7	10019425_1_B_0	0710-0201InDel0-25	0.25%	16000	INDEL-A	0.4
1072	del_chr7_55174772_GGAATTAAGAGAAGC_-	del_chr7_55174772_GGAATTAAGAGAAGC_-	TRUE	2017-06-09_RTP0574	Op3	LotA	7	10019425_1_B_0	0710-0201InDel0-25	0.25%	16000	INDEL-A	0.15
1073	del_chr7_116771829_TTCTTTCTCTCTGTTTTAAGATCT_-	del_chr7_116771829_TTCTTTCTCTCTGTTTTAAGATCT_-	TRUE	2017-06-09_RTP0574	Op3	LotA	7	10019425_1_B_0	0710-0201InDel0-25	0.25%	16000	INDEL-A	0.1375
1074	del_chr4_54727437_TGGAAGGTTGTTGAG_-	del_chr4_54727437_TGGAAGGTTGTTGAG_-	TRUE	2017-06-09_RTP0574	Op3	LotA	7	10019425_1_B_0	0710-0201InDel0-25	0.25%	16000	INDEL-A	0.2
1075	del_chr3_41224645_TCT_-	del_chr3_41224645_TCT_-	TRUE	2017-06-09_RTP0574	Op3	LotA	7	10019425_1_B_0	0710-0201InDel0-25	0.25%	16000	INDEL-A	0.2625
1076	del_chr17_7675073_TCATGGTGGGGGCAGCGC_-	del_chr17_7675073_TCATGGTGGGGGCAGCGC_-	TRUE	2017-06-09_RTP0574	Op3	LotA	7	10019425_1_B_0	0710-0201InDel0-25	0.25%	16000	INDEL-A	0.125
1077	del_chr17_7673732_GTGAGGCTCCCCTTTCTTG_-	del_chr17_7673732_GTGAGGCTCCCCTTTCTTG_-	TRUE	2017-06-09_RTP0574	Op3	LotA	7	10019425_1_B_0	0710-0201InDel0-25	0.25%	16000	INDEL-A	0.3875
1078	del_chr10_87961047_ACTT_-	del_chr10_87961047_ACTT_-	TRUE	2017-06-09_RTP0574	Op3	LotA	7	10019425_1_B_0	0710-0201InDel0-25	0.25%	16000	INDEL-A	0.1625
1079	del_chr17_7674905_CT_-	del_chr17_7674905_CT_-	TRUE	2017-06-09_RTP0574	Op3	LotA	7	10019425_1_B_0	0710-0201InDel0-25	0.25%	16000	INDEL-A	0.2625
1080	del_chr17_7674241_G_-	del_chr17_7674241_G_-	TRUE	2017-06-09_RTP0574	Op3	LotA	7	10019425_1_B_0	0710-0201InDel0-25	0.25%	16000	INDEL-A	0.2
1081	ins_chr7_55181319_-_GGT	ins_chr7_55181319_-_GGT	FALSE	2017-06-09_RTP0574	Op3	LotA	1	10019440_1_D_0	0710-0202InDel0-1	0.1%	16000	INDEL-A	#N/A
1082	ins_chr7_140753338_-_TAC	ins_chr7_140753338_-_TAC	TRUE	2017-06-09_RTP0574	Op3	LotA	1	10019440_1_D_0	0710-0202InDel0-1	0.1%	16000	INDEL-A	0.15625
1083	ins_chr17_7675048_-_AC	ins_chr17_7675048_-_AC	TRUE	2017-06-09_RTP0574	Op3	LotA	1	10019440_1_D_0	0710-0202InDel0-1	0.1%	16000	INDEL-A	0.175
1084	ins_chr17_39724742_-_ATACGTGATGGC	ins_chr17_39724742_-_ATACGTGATGGC	TRUE	2017-06-09_RTP0574	Op3	LotA	1	10019440_1_D_0	0710-0202InDel0-1	0.1%	16000	INDEL-A	0.2
1085	ins_chr7_55181328_-_AACCCCCAC	ins_chr7_55181328_-_AACCCCCAC	FALSE	2017-06-09_RTP0574	Op3	LotA	1	10019440_1_D_0	0710-0202InDel0-1	0.1%	16000	INDEL-A	#N/A
1086	ins_chr7_55181317_-_CCAGCGTGG	ins_chr7_55181317_-_CCAGCGTGG	TRUE	2017-06-09_RTP0574	Op3	LotA	1	10019440_1_D_0	0710-0202InDel0-1	0.1%	16000	INDEL-A	0.075
1087	ins_chr4_54726019_-_GCCTAT	ins_chr4_54726019_-_GCCTAT	FALSE	2017-06-09_RTP0574	Op3	LotA	1	10019440_1_D_0	0710-0202InDel0-1	0.1%	16000	INDEL-A	#N/A
1088	ins_chr17_7674917_-_G	ins_chr17_7674917_-_G	FALSE	2017-06-09_RTP0574	Op3	LotA	1	10019440_1_D_0	0710-0202InDel0-1	0.1%	16000	INDEL-A	#N/A
1089	ins_chr17_7674249_-_A	ins_chr17_7674249_-_A	FALSE	2017-06-09_RTP0574	Op3	LotA	1	10019440_1_D_0	0710-0202InDel0-1	0.1%	16000	INDEL-A	#N/A
1090	del_chr7_55174772_GGAATTAAGAGAAGC_-	del_chr7_55174772_GGAATTAAGAGAAGC_-	TRUE	2017-06-09_RTP0574	Op3	LotA	1	10019440_1_D_0	0710-0202InDel0-1	0.1%	16000	INDEL-A	0.2125
1091	del_chr7_116771829_TTCTTTCTCTCTGTTTTAAGATCT_-	del_chr7_116771829_TTCTTTCTCTCTGTTTTAAGATCT_-	TRUE	2017-06-09_RTP0574	Op3	LotA	1	10019440_1_D_0	0710-0202InDel0-1	0.1%	16000	INDEL-A	0.05
1092	del_chr4_54727437_TGGAAGGTTGTTGAG_-	del_chr4_54727437_TGGAAGGTTGTTGAG_-	FALSE	2017-06-09_RTP0574	Op3	LotA	1	10019440_1_D_0	0710-0202InDel0-1	0.1%	16000	INDEL-A	#N/A
1093	del_chr3_41224645_TCT_-	del_chr3_41224645_TCT_-	TRUE	2017-06-09_RTP0574	Op3	LotA	1	10019440_1_D_0	0710-0202InDel0-1	0.1%	16000	INDEL-A	0.09375
1094	del_chr17_7675073_TCATGGTGGGGGCAGCGC_-	del_chr17_7675073_TCATGGTGGGGGCAGCGC_-	TRUE	2017-06-09_RTP0574	Op3	LotA	1	10019440_1_D_0	0710-0202InDel0-1	0.1%	16000	INDEL-A	0.1125
1095	del_chr17_7673732_GTGAGGCTCCCCTTTCTTG_-	del_chr17_7673732_GTGAGGCTCCCCTTTCTTG_-	TRUE	2017-06-09_RTP0574	Op3	LotA	1	10019440_1_D_0	0710-0202InDel0-1	0.1%	16000	INDEL-A	0.125
1096	del_chr10_87961047_ACTT_-	del_chr10_87961047_ACTT_-	TRUE	2017-06-09_RTP0574	Op3	LotA	1	10019440_1_D_0	0710-0202InDel0-1	0.1%	16000	INDEL-A	0.45
1097	del_chr17_7674905_CT_-	del_chr17_7674905_CT_-	FALSE	2017-06-09_RTP0574	Op3	LotA	1	10019440_1_D_0	0710-0202InDel0-1	0.1%	16000	INDEL-A	#N/A
1098	del_chr17_7674241_G_-	del_chr17_7674241_G_-	FALSE	2017-06-09_RTP0574	Op3	LotA	1	10019440_1_D_0	0710-0202InDel0-1	0.1%	16000	INDEL-A	#N/A
1099	ins_chr7_55181319_-_GGT	ins_chr7_55181319_-_GGT	TRUE	2017-06-09_RTP0574	Op3	LotA	2	10019441_1_E_0	0710-0202InDel0-1	0.1%	16000	INDEL-A	0.25
1100	ins_chr7_140753338_-_TAC	ins_chr7_140753338_-_TAC	TRUE	2017-06-09_RTP0574	Op3	LotA	2	10019441_1_E_0	0710-0202InDel0-1	0.1%	16000	INDEL-A	0.20625
1101	ins_chr17_7675048_-_AC	ins_chr17_7675048_-_AC	FALSE	2017-06-09_RTP0574	Op3	LotA	2	10019441_1_E_0	0710-0202InDel0-1	0.1%	16000	INDEL-A	#N/A
1102	ins_chr17_39724742_-_ATACGTGATGGC	ins_chr17_39724742_-_ATACGTGATGGC	TRUE	2017-06-09_RTP0574	Op3	LotA	2	10019441_1_E_0	0710-0202InDel0-1	0.1%	16000	INDEL-A	0.24375
1103	ins_chr7_55181328_-_AACCCCCAC	ins_chr7_55181328_-_AACCCCCAC	TRUE	2017-06-09_RTP0574	Op3	LotA	2	10019441_1_E_0	0710-0202InDel0-1	0.1%	16000	INDEL-A	0.0875
1104	ins_chr7_55181317_-_CCAGCGTGG	ins_chr7_55181317_-_CCAGCGTGG	TRUE	2017-06-09_RTP0574	Op3	LotA	2	10019441_1_E_0	0710-0202InDel0-1	0.1%	16000	INDEL-A	0.1
1105	ins_chr4_54726019_-_GCCTAT	ins_chr4_54726019_-_GCCTAT	TRUE	2017-06-09_RTP0574	Op3	LotA	2	10019441_1_E_0	0710-0202InDel0-1	0.1%	16000	INDEL-A	0.1125
1106	ins_chr17_7674917_-_G	ins_chr17_7674917_-_G	TRUE	2017-06-09_RTP0574	Op3	LotA	2	10019441_1_E_0	0710-0202InDel0-1	0.1%	16000	INDEL-A	0.1375
1107	ins_chr17_7674249_-_A	ins_chr17_7674249_-_A	FALSE	2017-06-09_RTP0574	Op3	LotA	2	10019441_1_E_0	0710-0202InDel0-1	0.1%	16000	INDEL-A	#N/A
1108	del_chr7_55174772_GGAATTAAGAGAAGC_-	del_chr7_55174772_GGAATTAAGAGAAGC_-	TRUE	2017-06-09_RTP0574	Op3	LotA	2	10019441_1_E_0	0710-0202InDel0-1	0.1%	16000	INDEL-A	0.05
1109	del_chr7_116771829_TTCTTTCTCTCTGTTTTAAGATCT_-	del_chr7_116771829_TTCTTTCTCTCTGTTTTAAGATCT_-	TRUE	2017-06-09_RTP0574	Op3	LotA	2	10019441_1_E_0	0710-0202InDel0-1	0.1%	16000	INDEL-A	0.1
1110	del_chr4_54727437_TGGAAGGTTGTTGAG_-	del_chr4_54727437_TGGAAGGTTGTTGAG_-	FALSE	2017-06-09_RTP0574	Op3	LotA	2	10019441_1_E_0	0710-0202InDel0-1	0.1%	16000	INDEL-A	#N/A
1111	del_chr3_41224645_TCT_-	del_chr3_41224645_TCT_-	TRUE	2017-06-09_RTP0574	Op3	LotA	2	10019441_1_E_0	0710-0202InDel0-1	0.1%	16000	INDEL-A	0.2375
1112	del_chr17_7675073_TCATGGTGGGGGCAGCGC_-	del_chr17_7675073_TCATGGTGGGGGCAGCGC_-	TRUE	2017-06-09_RTP0574	Op3	LotA	2	10019441_1_E_0	0710-0202InDel0-1	0.1%	16000	INDEL-A	0.1125
1113	del_chr17_7673732_GTGAGGCTCCCCTTTCTTG_-	del_chr17_7673732_GTGAGGCTCCCCTTTCTTG_-	TRUE	2017-06-09_RTP0574	Op3	LotA	2	10019441_1_E_0	0710-0202InDel0-1	0.1%	16000	INDEL-A	0.0875
1114	del_chr10_87961047_ACTT_-	del_chr10_87961047_ACTT_-	TRUE	2017-06-09_RTP0574	Op3	LotA	2	10019441_1_E_0	0710-0202InDel0-1	0.1%	16000	INDEL-A	0.2875
1115	del_chr17_7674905_CT_-	del_chr17_7674905_CT_-	FALSE	2017-06-09_RTP0574	Op3	LotA	2	10019441_1_E_0	0710-0202InDel0-1	0.1%	16000	INDEL-A	#N/A
1116	del_chr17_7674241_G_-	del_chr17_7674241_G_-	TRUE	2017-06-09_RTP0574	Op3	LotA	2	10019441_1_E_0	0710-0202InDel0-1	0.1%	16000	INDEL-A	0.1125
1117	ins_chr7_55181319_-_GGT	ins_chr7_55181319_-_GGT	TRUE	2017-06-09_RTP0574	Op3	LotA	3	10019442_4_A_1	0710-0202InDel0-1	0.1%	16000	INDEL-A	0.0875
1118	ins_chr7_140753338_-_TAC	ins_chr7_140753338_-_TAC	TRUE	2017-06-09_RTP0574	Op3	LotA	3	10019442_4_A_1	0710-0202InDel0-1	0.1%	16000	INDEL-A	0.125
1119	ins_chr17_7675048_-_AC	ins_chr17_7675048_-_AC	TRUE	2017-06-09_RTP0574	Op3	LotA	3	10019442_4_A_1	0710-0202InDel0-1	0.1%	16000	INDEL-A	0.1875
1120	ins_chr17_39724742_-_ATACGTGATGGC	ins_chr17_39724742_-_ATACGTGATGGC	TRUE	2017-06-09_RTP0574	Op3	LotA	3	10019442_4_A_1	0710-0202InDel0-1	0.1%	16000	INDEL-A	0.15625
1121	ins_chr7_55181328_-_AACCCCCAC	ins_chr7_55181328_-_AACCCCCAC	FALSE	2017-06-09_RTP0574	Op3	LotA	3	10019442_4_A_1	0710-0202InDel0-1	0.1%	16000	INDEL-A	#N/A
1122	ins_chr7_55181317_-_CCAGCGTGG	ins_chr7_55181317_-_CCAGCGTGG	TRUE	2017-06-09_RTP0574	Op3	LotA	3	10019442_4_A_1	0710-0202InDel0-1	0.1%	16000	INDEL-A	0.075
1123	ins_chr4_54726019_-_GCCTAT	ins_chr4_54726019_-_GCCTAT	TRUE	2017-06-09_RTP0574	Op3	LotA	3	10019442_4_A_1	0710-0202InDel0-1	0.1%	16000	INDEL-A	0.35
1124	ins_chr17_7674917_-_G	ins_chr17_7674917_-_G	TRUE	2017-06-09_RTP0574	Op3	LotA	3	10019442_4_A_1	0710-0202InDel0-1	0.1%	16000	INDEL-A	0.325
1125	ins_chr17_7674249_-_A	ins_chr17_7674249_-_A	FALSE	2017-06-09_RTP0574	Op3	LotA	3	10019442_4_A_1	0710-0202InDel0-1	0.1%	16000	INDEL-A	#N/A
1126	del_chr7_55174772_GGAATTAAGAGAAGC_-	del_chr7_55174772_GGAATTAAGAGAAGC_-	TRUE	2017-06-09_RTP0574	Op3	LotA	3	10019442_4_A_1	0710-0202InDel0-1	0.1%	16000	INDEL-A	0.08125
1127	del_chr7_116771829_TTCTTTCTCTCTGTTTTAAGATCT_-	del_chr7_116771829_TTCTTTCTCTCTGTTTTAAGATCT_-	TRUE	2017-06-09_RTP0574	Op3	LotA	3	10019442_4_A_1	0710-0202InDel0-1	0.1%	16000	INDEL-A	0.125
1128	del_chr4_54727437_TGGAAGGTTGTTGAG_-	del_chr4_54727437_TGGAAGGTTGTTGAG_-	TRUE	2017-06-09_RTP0574	Op3	LotA	3	10019442_4_A_1	0710-0202InDel0-1	0.1%	16000	INDEL-A	0.1
1129	del_chr3_41224645_TCT_-	del_chr3_41224645_TCT_-	TRUE	2017-06-09_RTP0574	Op3	LotA	3	10019442_4_A_1	0710-0202InDel0-1	0.1%	16000	INDEL-A	0.2875
1130	del_chr17_7675073_TCATGGTGGGGGCAGCGC_-	del_chr17_7675073_TCATGGTGGGGGCAGCGC_-	FALSE	2017-06-09_RTP0574	Op3	LotA	3	10019442_4_A_1	0710-0202InDel0-1	0.1%	16000	INDEL-A	#N/A
1131	del_chr17_7673732_GTGAGGCTCCCCTTTCTTG_-	del_chr17_7673732_GTGAGGCTCCCCTTTCTTG_-	TRUE	2017-06-09_RTP0574	Op3	LotA	3	10019442_4_A_1	0710-0202InDel0-1	0.1%	16000	INDEL-A	0.125
1132	del_chr10_87961047_ACTT_-	del_chr10_87961047_ACTT_-	FALSE	2017-06-09_RTP0574	Op3	LotA	3	10019442_4_A_1	0710-0202InDel0-1	0.1%	16000	INDEL-A	#N/A
1133	del_chr17_7674905_CT_-	del_chr17_7674905_CT_-	FALSE	2017-06-09_RTP0574	Op3	LotA	3	10019442_4_A_1	0710-0202InDel0-1	0.1%	16000	INDEL-A	#N/A
1134	del_chr17_7674241_G_-	del_chr17_7674241_G_-	FALSE	2017-06-09_RTP0574	Op3	LotA	3	10019442_4_A_1	0710-0202InDel0-1	0.1%	16000	INDEL-A	#N/A
1135	ins_chr7_55181319_-_GGT	ins_chr7_55181319_-_GGT	TRUE	2017-08-19_RTP0760	Op1	LotC	1	10019278_1_H_1	InDel_2-0	2.0%	16000	INDEL-A	1.6375
1136	ins_chr7_140753338_-_TAC	ins_chr7_140753338_-_TAC	TRUE	2017-08-19_RTP0760	Op1	LotC	1	10019278_1_H_1	InDel_2-0	2.0%	16000	INDEL-A	2.6625
1137	ins_chr17_7675048_-_AC	ins_chr17_7675048_-_AC	TRUE	2017-08-19_RTP0760	Op1	LotC	1	10019278_1_H_1	InDel_2-0	2.0%	16000	INDEL-A	2.125
1138	ins_chr17_39724742_-_ATACGTGATGGC	ins_chr17_39724742_-_ATACGTGATGGC	TRUE	2017-08-19_RTP0760	Op1	LotC	1	10019278_1_H_1	InDel_2-0	2.0%	16000	INDEL-A	1.50625
1139	ins_chr7_55181328_-_AACCCCCAC	ins_chr7_55181328_-_AACCCCCAC	TRUE	2017-08-19_RTP0760	Op1	LotC	1	10019278_1_H_1	InDel_2-0	2.0%	16000	INDEL-A	1.575
1140	ins_chr7_55181317_-_CCAGCGTGG	ins_chr7_55181317_-_CCAGCGTGG	TRUE	2017-08-19_RTP0760	Op1	LotC	1	10019278_1_H_1	InDel_2-0	2.0%	16000	INDEL-A	0.9625
1141	ins_chr4_54726019_-_GCCTAT	ins_chr4_54726019_-_GCCTAT	TRUE	2017-08-19_RTP0760	Op1	LotC	1	10019278_1_H_1	InDel_2-0	2.0%	16000	INDEL-A	1.8625
1142	ins_chr17_7674917_-_G	ins_chr17_7674917_-_G	TRUE	2017-08-19_RTP0760	Op1	LotC	1	10019278_1_H_1	InDel_2-0	2.0%	16000	INDEL-A	2.9875
1143	ins_chr17_7674249_-_A	ins_chr17_7674249_-_A	TRUE	2017-08-19_RTP0760	Op1	LotC	1	10019278_1_H_1	InDel_2-0	2.0%	16000	INDEL-A	1.9875
1144	del_chr7_55174772_GGAATTAAGAGAAGC_-	del_chr7_55174772_GGAATTAAGAGAAGC_-	TRUE	2017-08-19_RTP0760	Op1	LotC	1	10019278_1_H_1	InDel_2-0	2.0%	16000	INDEL-A	1.79375
1145	del_chr7_116771829_TTCTTTCTCTCTGTTTTAAGATCT_-	del_chr7_116771829_TTCTTTCTCTCTGTTTTAAGATCT_-	TRUE	2017-08-19_RTP0760	Op1	LotC	1	10019278_1_H_1	InDel_2-0	2.0%	16000	INDEL-A	2.9375
1146	del_chr4_54727437_TGGAAGGTTGTTGAG_-	del_chr4_54727437_TGGAAGGTTGTTGAG_-	TRUE	2017-08-19_RTP0760	Op1	LotC	1	10019278_1_H_1	InDel_2-0	2.0%	16000	INDEL-A	2.225
1147	del_chr3_41224645_TCT_-	del_chr3_41224645_TCT_-	TRUE	2017-08-19_RTP0760	Op1	LotC	1	10019278_1_H_1	InDel_2-0	2.0%	16000	INDEL-A	2.2375
1148	del_chr17_7675073_TCATGGTGGGGGCAGCGC_-	del_chr17_7675073_TCATGGTGGGGGCAGCGC_-	TRUE	2017-08-19_RTP0760	Op1	LotC	1	10019278_1_H_1	InDel_2-0	2.0%	16000	INDEL-A	2.25
1149	del_chr17_7673732_GTGAGGCTCCCCTTTCTTG_-	del_chr17_7673732_GTGAGGCTCCCCTTTCTTG_-	TRUE	2017-08-19_RTP0760	Op1	LotC	1	10019278_1_H_1	InDel_2-0	2.0%	16000	INDEL-A	3.3875
1150	del_chr10_87961047_ACTT_-	del_chr10_87961047_ACTT_-	TRUE	2017-08-19_RTP0760	Op1	LotC	1	10019278_1_H_1	InDel_2-0	2.0%	16000	INDEL-A	2.325
1151	del_chr17_7674905_CT_-	del_chr17_7674905_CT_-	TRUE	2017-08-19_RTP0760	Op1	LotC	1	10019278_1_H_1	InDel_2-0	2.0%	16000	INDEL-A	2.8
1152	del_chr17_7674241_G_-	del_chr17_7674241_G_-	TRUE	2017-08-19_RTP0760	Op1	LotC	1	10019278_1_H_1	InDel_2-0	2.0%	16000	INDEL-A	2.1
1153	ins_chr7_55181319_-_GGT	ins_chr7_55181319_-_GGT	TRUE	2017-08-19_RTP0760	Op1	LotC	1	10019324_1_A_2	InDel_1-0	1.0%	16000	INDEL-A	0.725
1154	ins_chr7_140753338_-_TAC	ins_chr7_140753338_-_TAC	TRUE	2017-08-19_RTP0760	Op1	LotC	1	10019324_1_A_2	InDel_1-0	1.0%	16000	INDEL-A	1.6375
1155	ins_chr17_7675048_-_AC	ins_chr17_7675048_-_AC	TRUE	2017-08-19_RTP0760	Op1	LotC	1	10019324_1_A_2	InDel_1-0	1.0%	16000	INDEL-A	1.2
1156	ins_chr17_39724742_-_ATACGTGATGGC	ins_chr17_39724742_-_ATACGTGATGGC	TRUE	2017-08-19_RTP0760	Op1	LotC	1	10019324_1_A_2	InDel_1-0	1.0%	16000	INDEL-A	0.7625
1157	ins_chr7_55181328_-_AACCCCCAC	ins_chr7_55181328_-_AACCCCCAC	TRUE	2017-08-19_RTP0760	Op1	LotC	1	10019324_1_A_2	InDel_1-0	1.0%	16000	INDEL-A	0.625
1158	ins_chr7_55181317_-_CCAGCGTGG	ins_chr7_55181317_-_CCAGCGTGG	TRUE	2017-08-19_RTP0760	Op1	LotC	1	10019324_1_A_2	InDel_1-0	1.0%	16000	INDEL-A	0.5125
1159	ins_chr4_54726019_-_GCCTAT	ins_chr4_54726019_-_GCCTAT	TRUE	2017-08-19_RTP0760	Op1	LotC	1	10019324_1_A_2	InDel_1-0	1.0%	16000	INDEL-A	1.1125
1160	ins_chr17_7674917_-_G	ins_chr17_7674917_-_G	TRUE	2017-08-19_RTP0760	Op1	LotC	1	10019324_1_A_2	InDel_1-0	1.0%	16000	INDEL-A	1
1161	ins_chr17_7674249_-_A	ins_chr17_7674249_-_A	TRUE	2017-08-19_RTP0760	Op1	LotC	1	10019324_1_A_2	InDel_1-0	1.0%	16000	INDEL-A	0.8
1162	del_chr7_55174772_GGAATTAAGAGAAGC_-	del_chr7_55174772_GGAATTAAGAGAAGC_-	TRUE	2017-08-19_RTP0760	Op1	LotC	1	10019324_1_A_2	InDel_1-0	1.0%	16000	INDEL-A	0.84375
1163	del_chr7_116771829_TTCTTTCTCTCTGTTTTAAGATCT_-	del_chr7_116771829_TTCTTTCTCTCTGTTTTAAGATCT_-	TRUE	2017-08-19_RTP0760	Op1	LotC	1	10019324_1_A_2	InDel_1-0	1.0%	16000	INDEL-A	1.525
1164	del_chr4_54727437_TGGAAGGTTGTTGAG_-	del_chr4_54727437_TGGAAGGTTGTTGAG_-	TRUE	2017-08-19_RTP0760	Op1	LotC	1	10019324_1_A_2	InDel_1-0	1.0%	16000	INDEL-A	1.375
1165	del_chr3_41224645_TCT_-	del_chr3_41224645_TCT_-	TRUE	2017-08-19_RTP0760	Op1	LotC	1	10019324_1_A_2	InDel_1-0	1.0%	16000	INDEL-A	1.4375
1166	del_chr17_7675073_TCATGGTGGGGGCAGCGC_-	del_chr17_7675073_TCATGGTGGGGGCAGCGC_-	TRUE	2017-08-19_RTP0760	Op1	LotC	1	10019324_1_A_2	InDel_1-0	1.0%	16000	INDEL-A	0.8875
1167	del_chr17_7673732_GTGAGGCTCCCCTTTCTTG_-	del_chr17_7673732_GTGAGGCTCCCCTTTCTTG_-	TRUE	2017-08-19_RTP0760	Op1	LotC	1	10019324_1_A_2	InDel_1-0	1.0%	16000	INDEL-A	1.725
1168	del_chr10_87961047_ACTT_-	del_chr10_87961047_ACTT_-	TRUE	2017-08-19_RTP0760	Op1	LotC	1	10019324_1_A_2	InDel_1-0	1.0%	16000	INDEL-A	1.2375
1169	del_chr17_7674905_CT_-	del_chr17_7674905_CT_-	TRUE	2017-08-19_RTP0760	Op1	LotC	1	10019324_1_A_2	InDel_1-0	1.0%	16000	INDEL-A	1.35
1170	del_chr17_7674241_G_-	del_chr17_7674241_G_-	TRUE	2017-08-19_RTP0760	Op1	LotC	1	10019324_1_A_2	InDel_1-0	1.0%	16000	INDEL-A	1.1125
1171	ins_chr7_55181319_-_GGT	ins_chr7_55181319_-_GGT	TRUE	2017-08-19_RTP0760	Op1	LotC	2	10019325_1_B_2	InDel_1-0	1.0%	16000	INDEL-A	1.0375
1172	ins_chr7_140753338_-_TAC	ins_chr7_140753338_-_TAC	TRUE	2017-08-19_RTP0760	Op1	LotC	2	10019325_1_B_2	InDel_1-0	1.0%	16000	INDEL-A	1.29375
1173	ins_chr17_7675048_-_AC	ins_chr17_7675048_-_AC	TRUE	2017-08-19_RTP0760	Op1	LotC	2	10019325_1_B_2	InDel_1-0	1.0%	16000	INDEL-A	1.0375
1174	ins_chr17_39724742_-_ATACGTGATGGC	ins_chr17_39724742_-_ATACGTGATGGC	TRUE	2017-08-19_RTP0760	Op1	LotC	2	10019325_1_B_2	InDel_1-0	1.0%	16000	INDEL-A	0.68125
1175	ins_chr7_55181328_-_AACCCCCAC	ins_chr7_55181328_-_AACCCCCAC	TRUE	2017-08-19_RTP0760	Op1	LotC	2	10019325_1_B_2	InDel_1-0	1.0%	16000	INDEL-A	0.675
1176	ins_chr7_55181317_-_CCAGCGTGG	ins_chr7_55181317_-_CCAGCGTGG	TRUE	2017-08-19_RTP0760	Op1	LotC	2	10019325_1_B_2	InDel_1-0	1.0%	16000	INDEL-A	0.5
1177	ins_chr4_54726019_-_GCCTAT	ins_chr4_54726019_-_GCCTAT	TRUE	2017-08-19_RTP0760	Op1	LotC	2	10019325_1_B_2	InDel_1-0	1.0%	16000	INDEL-A	0.9
1178	ins_chr17_7674917_-_G	ins_chr17_7674917_-_G	TRUE	2017-08-19_RTP0760	Op1	LotC	2	10019325_1_B_2	InDel_1-0	1.0%	16000	INDEL-A	0.8375
1179	ins_chr17_7674249_-_A	ins_chr17_7674249_-_A	TRUE	2017-08-19_RTP0760	Op1	LotC	2	10019325_1_B_2	InDel_1-0	1.0%	16000	INDEL-A	1.5125
1180	del_chr7_55174772_GGAATTAAGAGAAGC_-	del_chr7_55174772_GGAATTAAGAGAAGC_-	TRUE	2017-08-19_RTP0760	Op1	LotC	2	10019325_1_B_2	InDel_1-0	1.0%	16000	INDEL-A	1.00625
1181	del_chr7_116771829_TTCTTTCTCTCTGTTTTAAGATCT_-	del_chr7_116771829_TTCTTTCTCTCTGTTTTAAGATCT_-	TRUE	2017-08-19_RTP0760	Op1	LotC	2	10019325_1_B_2	InDel_1-0	1.0%	16000	INDEL-A	1.525
1182	del_chr4_54727437_TGGAAGGTTGTTGAG_-	del_chr4_54727437_TGGAAGGTTGTTGAG_-	TRUE	2017-08-19_RTP0760	Op1	LotC	2	10019325_1_B_2	InDel_1-0	1.0%	16000	INDEL-A	0.725
1183	del_chr3_41224645_TCT_-	del_chr3_41224645_TCT_-	TRUE	2017-08-19_RTP0760	Op1	LotC	2	10019325_1_B_2	InDel_1-0	1.0%	16000	INDEL-A	0.9125
1184	del_chr17_7675073_TCATGGTGGGGGCAGCGC_-	del_chr17_7675073_TCATGGTGGGGGCAGCGC_-	TRUE	2017-08-19_RTP0760	Op1	LotC	2	10019325_1_B_2	InDel_1-0	1.0%	16000	INDEL-A	0.95
1185	del_chr17_7673732_GTGAGGCTCCCCTTTCTTG_-	del_chr17_7673732_GTGAGGCTCCCCTTTCTTG_-	TRUE	2017-08-19_RTP0760	Op1	LotC	2	10019325_1_B_2	InDel_1-0	1.0%	16000	INDEL-A	1.675
1186	del_chr10_87961047_ACTT_-	del_chr10_87961047_ACTT_-	TRUE	2017-08-19_RTP0760	Op1	LotC	2	10019325_1_B_2	InDel_1-0	1.0%	16000	INDEL-A	0.9375
1187	del_chr17_7674905_CT_-	del_chr17_7674905_CT_-	TRUE	2017-08-19_RTP0760	Op1	LotC	2	10019325_1_B_2	InDel_1-0	1.0%	16000	INDEL-A	1.25
1188	del_chr17_7674241_G_-	del_chr17_7674241_G_-	TRUE	2017-08-19_RTP0760	Op1	LotC	2	10019325_1_B_2	InDel_1-0	1.0%	16000	INDEL-A	1.6625
1189	ins_chr7_55181319_-_GGT	ins_chr7_55181319_-_GGT	TRUE	2017-08-19_RTP0760	Op1	LotC	3	10019326_1_C_2	InDel_1-0	1.0%	16000	INDEL-A	1.2625
1190	ins_chr7_140753338_-_TAC	ins_chr7_140753338_-_TAC	TRUE	2017-08-19_RTP0760	Op1	LotC	3	10019326_1_C_2	InDel_1-0	1.0%	16000	INDEL-A	1.29375
1191	ins_chr17_7675048_-_AC	ins_chr17_7675048_-_AC	TRUE	2017-08-19_RTP0760	Op1	LotC	3	10019326_1_C_2	InDel_1-0	1.0%	16000	INDEL-A	1.075
1192	ins_chr17_39724742_-_ATACGTGATGGC	ins_chr17_39724742_-_ATACGTGATGGC	TRUE	2017-08-19_RTP0760	Op1	LotC	3	10019326_1_C_2	InDel_1-0	1.0%	16000	INDEL-A	0.8125
1193	ins_chr7_55181328_-_AACCCCCAC	ins_chr7_55181328_-_AACCCCCAC	TRUE	2017-08-19_RTP0760	Op1	LotC	3	10019326_1_C_2	InDel_1-0	1.0%	16000	INDEL-A	0.75
1194	ins_chr7_55181317_-_CCAGCGTGG	ins_chr7_55181317_-_CCAGCGTGG	TRUE	2017-08-19_RTP0760	Op1	LotC	3	10019326_1_C_2	InDel_1-0	1.0%	16000	INDEL-A	0.925
1195	ins_chr4_54726019_-_GCCTAT	ins_chr4_54726019_-_GCCTAT	TRUE	2017-08-19_RTP0760	Op1	LotC	3	10019326_1_C_2	InDel_1-0	1.0%	16000	INDEL-A	0.7625
1196	ins_chr17_7674917_-_G	ins_chr17_7674917_-_G	TRUE	2017-08-19_RTP0760	Op1	LotC	3	10019326_1_C_2	InDel_1-0	1.0%	16000	INDEL-A	1.2125
1197	ins_chr17_7674249_-_A	ins_chr17_7674249_-_A	TRUE	2017-08-19_RTP0760	Op1	LotC	3	10019326_1_C_2	InDel_1-0	1.0%	16000	INDEL-A	0.85
1198	del_chr7_55174772_GGAATTAAGAGAAGC_-	del_chr7_55174772_GGAATTAAGAGAAGC_-	TRUE	2017-08-19_RTP0760	Op1	LotC	3	10019326_1_C_2	InDel_1-0	1.0%	16000	INDEL-A	0.958333
1199	del_chr7_116771829_TTCTTTCTCTCTGTTTTAAGATCT_-	del_chr7_116771829_TTCTTTCTCTCTGTTTTAAGATCT_-	TRUE	2017-08-19_RTP0760	Op1	LotC	3	10019326_1_C_2	InDel_1-0	1.0%	16000	INDEL-A	1.1125
1200	del_chr4_54727437_TGGAAGGTTGTTGAG_-	del_chr4_54727437_TGGAAGGTTGTTGAG_-	TRUE	2017-08-19_RTP0760	Op1	LotC	3	10019326_1_C_2	InDel_1-0	1.0%	16000	INDEL-A	1.475
1201	del_chr3_41224645_TCT_-	del_chr3_41224645_TCT_-	TRUE	2017-08-19_RTP0760	Op1	LotC	3	10019326_1_C_2	InDel_1-0	1.0%	16000	INDEL-A	0.925
1202	del_chr17_7675073_TCATGGTGGGGGCAGCGC_-	del_chr17_7675073_TCATGGTGGGGGCAGCGC_-	TRUE	2017-08-19_RTP0760	Op1	LotC	3	10019326_1_C_2	InDel_1-0	1.0%	16000	INDEL-A	1.125
1203	del_chr17_7673732_GTGAGGCTCCCCTTTCTTG_-	del_chr17_7673732_GTGAGGCTCCCCTTTCTTG_-	TRUE	2017-08-19_RTP0760	Op1	LotC	3	10019326_1_C_2	InDel_1-0	1.0%	16000	INDEL-A	1.2
1204	del_chr10_87961047_ACTT_-	del_chr10_87961047_ACTT_-	TRUE	2017-08-19_RTP0760	Op1	LotC	3	10019326_1_C_2	InDel_1-0	1.0%	16000	INDEL-A	1.0875
1205	del_chr17_7674905_CT_-	del_chr17_7674905_CT_-	TRUE	2017-08-19_RTP0760	Op1	LotC	3	10019326_1_C_2	InDel_1-0	1.0%	16000	INDEL-A	1.4125
1206	del_chr17_7674241_G_-	del_chr17_7674241_G_-	TRUE	2017-08-19_RTP0760	Op1	LotC	3	10019326_1_C_2	InDel_1-0	1.0%	16000	INDEL-A	1.0375
1207	ins_chr7_55181319_-_GGT	ins_chr7_55181319_-_GGT	TRUE	2017-08-19_RTP0760	Op1	LotC	1	10024376_1_D_2	InDel_0-5	0.5%	16000	INDEL-A	0.6
1208	ins_chr7_140753338_-_TAC	ins_chr7_140753338_-_TAC	TRUE	2017-08-19_RTP0760	Op1	LotC	1	10024376_1_D_2	InDel_0-5	0.5%	16000	INDEL-A	0.74375
1209	ins_chr17_7675048_-_AC	ins_chr17_7675048_-_AC	TRUE	2017-08-19_RTP0760	Op1	LotC	1	10024376_1_D_2	InDel_0-5	0.5%	16000	INDEL-A	0.45
1210	ins_chr17_39724742_-_ATACGTGATGGC	ins_chr17_39724742_-_ATACGTGATGGC	TRUE	2017-08-19_RTP0760	Op1	LotC	1	10024376_1_D_2	InDel_0-5	0.5%	16000	INDEL-A	0.41875
1211	ins_chr7_55181328_-_AACCCCCAC	ins_chr7_55181328_-_AACCCCCAC	TRUE	2017-08-19_RTP0760	Op1	LotC	1	10024376_1_D_2	InDel_0-5	0.5%	16000	INDEL-A	0.3625
1212	ins_chr7_55181317_-_CCAGCGTGG	ins_chr7_55181317_-_CCAGCGTGG	TRUE	2017-08-19_RTP0760	Op1	LotC	1	10024376_1_D_2	InDel_0-5	0.5%	16000	INDEL-A	0.2625
1213	ins_chr4_54726019_-_GCCTAT	ins_chr4_54726019_-_GCCTAT	TRUE	2017-08-19_RTP0760	Op1	LotC	1	10024376_1_D_2	InDel_0-5	0.5%	16000	INDEL-A	0.6625
1214	ins_chr17_7674917_-_G	ins_chr17_7674917_-_G	TRUE	2017-08-19_RTP0760	Op1	LotC	1	10024376_1_D_2	InDel_0-5	0.5%	16000	INDEL-A	0.6875
1215	ins_chr17_7674249_-_A	ins_chr17_7674249_-_A	TRUE	2017-08-19_RTP0760	Op1	LotC	1	10024376_1_D_2	InDel_0-5	0.5%	16000	INDEL-A	0.6375
1216	del_chr7_55174772_GGAATTAAGAGAAGC_-	del_chr7_55174772_GGAATTAAGAGAAGC_-	TRUE	2017-08-19_RTP0760	Op1	LotC	1	10024376_1_D_2	InDel_0-5	0.5%	16000	INDEL-A	0.43125
1217	del_chr7_116771829_TTCTTTCTCTCTGTTTTAAGATCT_-	del_chr7_116771829_TTCTTTCTCTCTGTTTTAAGATCT_-	TRUE	2017-08-19_RTP0760	Op1	LotC	1	10024376_1_D_2	InDel_0-5	0.5%	16000	INDEL-A	0.675
1218	del_chr4_54727437_TGGAAGGTTGTTGAG_-	del_chr4_54727437_TGGAAGGTTGTTGAG_-	TRUE	2017-08-19_RTP0760	Op1	LotC	1	10024376_1_D_2	InDel_0-5	0.5%	16000	INDEL-A	0.5625
1219	del_chr3_41224645_TCT_-	del_chr3_41224645_TCT_-	TRUE	2017-08-19_RTP0760	Op1	LotC	1	10024376_1_D_2	InDel_0-5	0.5%	16000	INDEL-A	0.5375
1220	del_chr17_7675073_TCATGGTGGGGGCAGCGC_-	del_chr17_7675073_TCATGGTGGGGGCAGCGC_-	TRUE	2017-08-19_RTP0760	Op1	LotC	1	10024376_1_D_2	InDel_0-5	0.5%	16000	INDEL-A	0.5625
1221	del_chr17_7673732_GTGAGGCTCCCCTTTCTTG_-	del_chr17_7673732_GTGAGGCTCCCCTTTCTTG_-	TRUE	2017-08-19_RTP0760	Op1	LotC	1	10024376_1_D_2	InDel_0-5	0.5%	16000	INDEL-A	0.8
1222	del_chr10_87961047_ACTT_-	del_chr10_87961047_ACTT_-	TRUE	2017-08-19_RTP0760	Op1	LotC	1	10024376_1_D_2	InDel_0-5	0.5%	16000	INDEL-A	0.5625
1223	del_chr17_7674905_CT_-	del_chr17_7674905_CT_-	TRUE	2017-08-19_RTP0760	Op1	LotC	1	10024376_1_D_2	InDel_0-5	0.5%	16000	INDEL-A	0.7375
1224	del_chr17_7674241_G_-	del_chr17_7674241_G_-	TRUE	2017-08-19_RTP0760	Op1	LotC	1	10024376_1_D_2	InDel_0-5	0.5%	16000	INDEL-A	0.4625
1225	ins_chr7_55181319_-_GGT	ins_chr7_55181319_-_GGT	TRUE	2017-08-19_RTP0760	Op1	LotC	2	10024377_1_E_2	InDel_0-5	0.5%	16000	INDEL-A	0.275
1226	ins_chr7_140753338_-_TAC	ins_chr7_140753338_-_TAC	TRUE	2017-08-19_RTP0760	Op1	LotC	2	10024377_1_E_2	InDel_0-5	0.5%	16000	INDEL-A	0.94375
1227	ins_chr17_7675048_-_AC	ins_chr17_7675048_-_AC	TRUE	2017-08-19_RTP0760	Op1	LotC	2	10024377_1_E_2	InDel_0-5	0.5%	16000	INDEL-A	0.45
1228	ins_chr17_39724742_-_ATACGTGATGGC	ins_chr17_39724742_-_ATACGTGATGGC	TRUE	2017-08-19_RTP0760	Op1	LotC	2	10024377_1_E_2	InDel_0-5	0.5%	16000	INDEL-A	0.51875
1229	ins_chr7_55181328_-_AACCCCCAC	ins_chr7_55181328_-_AACCCCCAC	TRUE	2017-08-19_RTP0760	Op1	LotC	2	10024377_1_E_2	InDel_0-5	0.5%	16000	INDEL-A	0.575
1230	ins_chr7_55181317_-_CCAGCGTGG	ins_chr7_55181317_-_CCAGCGTGG	TRUE	2017-08-19_RTP0760	Op1	LotC	2	10024377_1_E_2	InDel_0-5	0.5%	16000	INDEL-A	0.3125
1231	ins_chr4_54726019_-_GCCTAT	ins_chr4_54726019_-_GCCTAT	TRUE	2017-08-19_RTP0760	Op1	LotC	2	10024377_1_E_2	InDel_0-5	0.5%	16000	INDEL-A	0.6375
1232	ins_chr17_7674917_-_G	ins_chr17_7674917_-_G	TRUE	2017-08-19_RTP0760	Op1	LotC	2	10024377_1_E_2	InDel_0-5	0.5%	16000	INDEL-A	0.5125
1233	ins_chr17_7674249_-_A	ins_chr17_7674249_-_A	TRUE	2017-08-19_RTP0760	Op1	LotC	2	10024377_1_E_2	InDel_0-5	0.5%	16000	INDEL-A	0.625
1234	del_chr7_55174772_GGAATTAAGAGAAGC_-	del_chr7_55174772_GGAATTAAGAGAAGC_-	TRUE	2017-08-19_RTP0760	Op1	LotC	2	10024377_1_E_2	InDel_0-5	0.5%	16000	INDEL-A	0.4875
1235	del_chr7_116771829_TTCTTTCTCTCTGTTTTAAGATCT_-	del_chr7_116771829_TTCTTTCTCTCTGTTTTAAGATCT_-	TRUE	2017-08-19_RTP0760	Op1	LotC	2	10024377_1_E_2	InDel_0-5	0.5%	16000	INDEL-A	0.6375
1236	del_chr4_54727437_TGGAAGGTTGTTGAG_-	del_chr4_54727437_TGGAAGGTTGTTGAG_-	TRUE	2017-08-19_RTP0760	Op1	LotC	2	10024377_1_E_2	InDel_0-5	0.5%	16000	INDEL-A	0.4875
1237	del_chr3_41224645_TCT_-	del_chr3_41224645_TCT_-	TRUE	2017-08-19_RTP0760	Op1	LotC	2	10024377_1_E_2	InDel_0-5	0.5%	16000	INDEL-A	0.44375
1238	del_chr17_7675073_TCATGGTGGGGGCAGCGC_-	del_chr17_7675073_TCATGGTGGGGGCAGCGC_-	TRUE	2017-08-19_RTP0760	Op1	LotC	2	10024377_1_E_2	InDel_0-5	0.5%	16000	INDEL-A	0.5
1239	del_chr17_7673732_GTGAGGCTCCCCTTTCTTG_-	del_chr17_7673732_GTGAGGCTCCCCTTTCTTG_-	TRUE	2017-08-19_RTP0760	Op1	LotC	2	10024377_1_E_2	InDel_0-5	0.5%	16000	INDEL-A	0.5375
1240	del_chr10_87961047_ACTT_-	del_chr10_87961047_ACTT_-	TRUE	2017-08-19_RTP0760	Op1	LotC	2	10024377_1_E_2	InDel_0-5	0.5%	16000	INDEL-A	0.7
1241	del_chr17_7674905_CT_-	del_chr17_7674905_CT_-	TRUE	2017-08-19_RTP0760	Op1	LotC	2	10024377_1_E_2	InDel_0-5	0.5%	16000	INDEL-A	0.75
1242	del_chr17_7674241_G_-	del_chr17_7674241_G_-	TRUE	2017-08-19_RTP0760	Op1	LotC	2	10024377_1_E_2	InDel_0-5	0.5%	16000	INDEL-A	0.9125
1243	ins_chr7_55181319_-_GGT	ins_chr7_55181319_-_GGT	TRUE	2017-08-19_RTP0760	Op1	LotC	3	10024378_1_F_2	InDel_0-5	0.5%	16000	INDEL-A	0.5375
1244	ins_chr7_140753338_-_TAC	ins_chr7_140753338_-_TAC	TRUE	2017-08-19_RTP0760	Op1	LotC	3	10024378_1_F_2	InDel_0-5	0.5%	16000	INDEL-A	0.75
1245	ins_chr17_7675048_-_AC	ins_chr17_7675048_-_AC	TRUE	2017-08-19_RTP0760	Op1	LotC	3	10024378_1_F_2	InDel_0-5	0.5%	16000	INDEL-A	0.4375
1246	ins_chr17_39724742_-_ATACGTGATGGC	ins_chr17_39724742_-_ATACGTGATGGC	TRUE	2017-08-19_RTP0760	Op1	LotC	3	10024378_1_F_2	InDel_0-5	0.5%	16000	INDEL-A	0.35625
1247	ins_chr7_55181328_-_AACCCCCAC	ins_chr7_55181328_-_AACCCCCAC	TRUE	2017-08-19_RTP0760	Op1	LotC	3	10024378_1_F_2	InDel_0-5	0.5%	16000	INDEL-A	0.475
1248	ins_chr7_55181317_-_CCAGCGTGG	ins_chr7_55181317_-_CCAGCGTGG	TRUE	2017-08-19_RTP0760	Op1	LotC	3	10024378_1_F_2	InDel_0-5	0.5%	16000	INDEL-A	0.2
1249	ins_chr4_54726019_-_GCCTAT	ins_chr4_54726019_-_GCCTAT	TRUE	2017-08-19_RTP0760	Op1	LotC	3	10024378_1_F_2	InDel_0-5	0.5%	16000	INDEL-A	0.5625
1250	ins_chr17_7674917_-_G	ins_chr17_7674917_-_G	TRUE	2017-08-19_RTP0760	Op1	LotC	3	10024378_1_F_2	InDel_0-5	0.5%	16000	INDEL-A	0.4375
1251	ins_chr17_7674249_-_A	ins_chr17_7674249_-_A	TRUE	2017-08-19_RTP0760	Op1	LotC	3	10024378_1_F_2	InDel_0-5	0.5%	16000	INDEL-A	0.5
1252	del_chr7_55174772_GGAATTAAGAGAAGC_-	del_chr7_55174772_GGAATTAAGAGAAGC_-	TRUE	2017-08-19_RTP0760	Op1	LotC	3	10024378_1_F_2	InDel_0-5	0.5%	16000	INDEL-A	0.616667
1253	del_chr7_116771829_TTCTTTCTCTCTGTTTTAAGATCT_-	del_chr7_116771829_TTCTTTCTCTCTGTTTTAAGATCT_-	TRUE	2017-08-19_RTP0760	Op1	LotC	3	10024378_1_F_2	InDel_0-5	0.5%	16000	INDEL-A	0.9375
1254	del_chr4_54727437_TGGAAGGTTGTTGAG_-	del_chr4_54727437_TGGAAGGTTGTTGAG_-	TRUE	2017-08-19_RTP0760	Op1	LotC	3	10024378_1_F_2	InDel_0-5	0.5%	16000	INDEL-A	0.6125
1255	del_chr3_41224645_TCT_-	del_chr3_41224645_TCT_-	TRUE	2017-08-19_RTP0760	Op1	LotC	3	10024378_1_F_2	InDel_0-5	0.5%	16000	INDEL-A	0.63125
1256	del_chr17_7675073_TCATGGTGGGGGCAGCGC_-	del_chr17_7675073_TCATGGTGGGGGCAGCGC_-	TRUE	2017-08-19_RTP0760	Op1	LotC	3	10024378_1_F_2	InDel_0-5	0.5%	16000	INDEL-A	0.5125
1257	del_chr17_7673732_GTGAGGCTCCCCTTTCTTG_-	del_chr17_7673732_GTGAGGCTCCCCTTTCTTG_-	TRUE	2017-08-19_RTP0760	Op1	LotC	3	10024378_1_F_2	InDel_0-5	0.5%	16000	INDEL-A	0.7625
1258	del_chr10_87961047_ACTT_-	del_chr10_87961047_ACTT_-	TRUE	2017-08-19_RTP0760	Op1	LotC	3	10024378_1_F_2	InDel_0-5	0.5%	16000	INDEL-A	0.6125
1259	del_chr17_7674905_CT_-	del_chr17_7674905_CT_-	TRUE	2017-08-19_RTP0760	Op1	LotC	3	10024378_1_F_2	InDel_0-5	0.5%	16000	INDEL-A	0.6375
1260	del_chr17_7674241_G_-	del_chr17_7674241_G_-	TRUE	2017-08-19_RTP0760	Op1	LotC	3	10024378_1_F_2	InDel_0-5	0.5%	16000	INDEL-A	0.7875
1261	ins_chr7_55181319_-_GGT	ins_chr7_55181319_-_GGT	TRUE	2017-08-19_RTP0760	Op1	LotC	4	10024379_1_G_2	InDel_0-5	0.5%	16000	INDEL-A	0.3375
1262	ins_chr7_140753338_-_TAC	ins_chr7_140753338_-_TAC	TRUE	2017-08-19_RTP0760	Op1	LotC	4	10024379_1_G_2	InDel_0-5	0.5%	16000	INDEL-A	0.71875
1263	ins_chr17_7675048_-_AC	ins_chr17_7675048_-_AC	TRUE	2017-08-19_RTP0760	Op1	LotC	4	10024379_1_G_2	InDel_0-5	0.5%	16000	INDEL-A	0.675
1264	ins_chr17_39724742_-_ATACGTGATGGC	ins_chr17_39724742_-_ATACGTGATGGC	TRUE	2017-08-19_RTP0760	Op1	LotC	4	10024379_1_G_2	InDel_0-5	0.5%	16000	INDEL-A	0.475
1265	ins_chr7_55181328_-_AACCCCCAC	ins_chr7_55181328_-_AACCCCCAC	TRUE	2017-08-19_RTP0760	Op1	LotC	4	10024379_1_G_2	InDel_0-5	0.5%	16000	INDEL-A	0.55
1266	ins_chr7_55181317_-_CCAGCGTGG	ins_chr7_55181317_-_CCAGCGTGG	TRUE	2017-08-19_RTP0760	Op1	LotC	4	10024379_1_G_2	InDel_0-5	0.5%	16000	INDEL-A	0.3625
1267	ins_chr4_54726019_-_GCCTAT	ins_chr4_54726019_-_GCCTAT	TRUE	2017-08-19_RTP0760	Op1	LotC	4	10024379_1_G_2	InDel_0-5	0.5%	16000	INDEL-A	0.5875
1268	ins_chr17_7674917_-_G	ins_chr17_7674917_-_G	TRUE	2017-08-19_RTP0760	Op1	LotC	4	10024379_1_G_2	InDel_0-5	0.5%	16000	INDEL-A	0.5625
1269	ins_chr17_7674249_-_A	ins_chr17_7674249_-_A	TRUE	2017-08-19_RTP0760	Op1	LotC	4	10024379_1_G_2	InDel_0-5	0.5%	16000	INDEL-A	0.35
1270	del_chr7_55174772_GGAATTAAGAGAAGC_-	del_chr7_55174772_GGAATTAAGAGAAGC_-	TRUE	2017-08-19_RTP0760	Op1	LotC	4	10024379_1_G_2	InDel_0-5	0.5%	16000	INDEL-A	0.75
1271	del_chr7_116771829_TTCTTTCTCTCTGTTTTAAGATCT_-	del_chr7_116771829_TTCTTTCTCTCTGTTTTAAGATCT_-	TRUE	2017-08-19_RTP0760	Op1	LotC	4	10024379_1_G_2	InDel_0-5	0.5%	16000	INDEL-A	0.7625
1272	del_chr4_54727437_TGGAAGGTTGTTGAG_-	del_chr4_54727437_TGGAAGGTTGTTGAG_-	TRUE	2017-08-19_RTP0760	Op1	LotC	4	10024379_1_G_2	InDel_0-5	0.5%	16000	INDEL-A	0.3
1273	del_chr3_41224645_TCT_-	del_chr3_41224645_TCT_-	TRUE	2017-08-19_RTP0760	Op1	LotC	4	10024379_1_G_2	InDel_0-5	0.5%	16000	INDEL-A	0.49375
1274	del_chr17_7675073_TCATGGTGGGGGCAGCGC_-	del_chr17_7675073_TCATGGTGGGGGCAGCGC_-	TRUE	2017-08-19_RTP0760	Op1	LotC	4	10024379_1_G_2	InDel_0-5	0.5%	16000	INDEL-A	0.575
1275	del_chr17_7673732_GTGAGGCTCCCCTTTCTTG_-	del_chr17_7673732_GTGAGGCTCCCCTTTCTTG_-	TRUE	2017-08-19_RTP0760	Op1	LotC	4	10024379_1_G_2	InDel_0-5	0.5%	16000	INDEL-A	0.4375
1276	del_chr10_87961047_ACTT_-	del_chr10_87961047_ACTT_-	TRUE	2017-08-19_RTP0760	Op1	LotC	4	10024379_1_G_2	InDel_0-5	0.5%	16000	INDEL-A	0.4375
1277	del_chr17_7674905_CT_-	del_chr17_7674905_CT_-	TRUE	2017-08-19_RTP0760	Op1	LotC	4	10024379_1_G_2	InDel_0-5	0.5%	16000	INDEL-A	0.775
1278	del_chr17_7674241_G_-	del_chr17_7674241_G_-	TRUE	2017-08-19_RTP0760	Op1	LotC	4	10024379_1_G_2	InDel_0-5	0.5%	16000	INDEL-A	0.9125
1279	ins_chr7_55181319_-_GGT	ins_chr7_55181319_-_GGT	TRUE	2017-08-19_RTP0760	Op1	LotC	5	10024380_1_H_2	InDel_0-5	0.5%	16000	INDEL-A	0.5625
1280	ins_chr7_140753338_-_TAC	ins_chr7_140753338_-_TAC	TRUE	2017-08-19_RTP0760	Op1	LotC	5	10024380_1_H_2	InDel_0-5	0.5%	16000	INDEL-A	0.79375
1281	ins_chr17_7675048_-_AC	ins_chr17_7675048_-_AC	TRUE	2017-08-19_RTP0760	Op1	LotC	5	10024380_1_H_2	InDel_0-5	0.5%	16000	INDEL-A	0.5875
1282	ins_chr17_39724742_-_ATACGTGATGGC	ins_chr17_39724742_-_ATACGTGATGGC	TRUE	2017-08-19_RTP0760	Op1	LotC	5	10024380_1_H_2	InDel_0-5	0.5%	16000	INDEL-A	0.41875
1283	ins_chr7_55181328_-_AACCCCCAC	ins_chr7_55181328_-_AACCCCCAC	TRUE	2017-08-19_RTP0760	Op1	LotC	5	10024380_1_H_2	InDel_0-5	0.5%	16000	INDEL-A	0.3125
1284	ins_chr7_55181317_-_CCAGCGTGG	ins_chr7_55181317_-_CCAGCGTGG	TRUE	2017-08-19_RTP0760	Op1	LotC	5	10024380_1_H_2	InDel_0-5	0.5%	16000	INDEL-A	0.2625
1285	ins_chr4_54726019_-_GCCTAT	ins_chr4_54726019_-_GCCTAT	TRUE	2017-08-19_RTP0760	Op1	LotC	5	10024380_1_H_2	InDel_0-5	0.5%	16000	INDEL-A	0.4875
1286	ins_chr17_7674917_-_G	ins_chr17_7674917_-_G	TRUE	2017-08-19_RTP0760	Op1	LotC	5	10024380_1_H_2	InDel_0-5	0.5%	16000	INDEL-A	0.8625
1287	ins_chr17_7674249_-_A	ins_chr17_7674249_-_A	TRUE	2017-08-19_RTP0760	Op1	LotC	5	10024380_1_H_2	InDel_0-5	0.5%	16000	INDEL-A	0.325
1288	del_chr7_55174772_GGAATTAAGAGAAGC_-	del_chr7_55174772_GGAATTAAGAGAAGC_-	TRUE	2017-08-19_RTP0760	Op1	LotC	5	10024380_1_H_2	InDel_0-5	0.5%	16000	INDEL-A	0.4
1289	del_chr7_116771829_TTCTTTCTCTCTGTTTTAAGATCT_-	del_chr7_116771829_TTCTTTCTCTCTGTTTTAAGATCT_-	TRUE	2017-08-19_RTP0760	Op1	LotC	5	10024380_1_H_2	InDel_0-5	0.5%	16000	INDEL-A	0.5625
1290	del_chr4_54727437_TGGAAGGTTGTTGAG_-	del_chr4_54727437_TGGAAGGTTGTTGAG_-	TRUE	2017-08-19_RTP0760	Op1	LotC	5	10024380_1_H_2	InDel_0-5	0.5%	16000	INDEL-A	0.6625
1291	del_chr3_41224645_TCT_-	del_chr3_41224645_TCT_-	TRUE	2017-08-19_RTP0760	Op1	LotC	5	10024380_1_H_2	InDel_0-5	0.5%	16000	INDEL-A	0.6
1292	del_chr17_7675073_TCATGGTGGGGGCAGCGC_-	del_chr17_7675073_TCATGGTGGGGGCAGCGC_-	TRUE	2017-08-19_RTP0760	Op1	LotC	5	10024380_1_H_2	InDel_0-5	0.5%	16000	INDEL-A	0.7625
1293	del_chr17_7673732_GTGAGGCTCCCCTTTCTTG_-	del_chr17_7673732_GTGAGGCTCCCCTTTCTTG_-	TRUE	2017-08-19_RTP0760	Op1	LotC	5	10024380_1_H_2	InDel_0-5	0.5%	16000	INDEL-A	1.25
1294	del_chr10_87961047_ACTT_-	del_chr10_87961047_ACTT_-	TRUE	2017-08-19_RTP0760	Op1	LotC	5	10024380_1_H_2	InDel_0-5	0.5%	16000	INDEL-A	0.7625
1295	del_chr17_7674905_CT_-	del_chr17_7674905_CT_-	TRUE	2017-08-19_RTP0760	Op1	LotC	5	10024380_1_H_2	InDel_0-5	0.5%	16000	INDEL-A	0.8125
1296	del_chr17_7674241_G_-	del_chr17_7674241_G_-	TRUE	2017-08-19_RTP0760	Op1	LotC	5	10024380_1_H_2	InDel_0-5	0.5%	16000	INDEL-A	0.7
1297	ins_chr7_55181319_-_GGT	ins_chr7_55181319_-_GGT	TRUE	2017-08-19_RTP0760	Op1	LotC	6	10024381_1_A_0	InDel_0-5	0.5%	16000	INDEL-A	0.3875
1298	ins_chr7_140753338_-_TAC	ins_chr7_140753338_-_TAC	TRUE	2017-08-19_RTP0760	Op1	LotC	6	10024381_1_A_0	InDel_0-5	0.5%	16000	INDEL-A	0.525
1299	ins_chr17_7675048_-_AC	ins_chr17_7675048_-_AC	TRUE	2017-08-19_RTP0760	Op1	LotC	6	10024381_1_A_0	InDel_0-5	0.5%	16000	INDEL-A	0.475
1300	ins_chr17_39724742_-_ATACGTGATGGC	ins_chr17_39724742_-_ATACGTGATGGC	TRUE	2017-08-19_RTP0760	Op1	LotC	6	10024381_1_A_0	InDel_0-5	0.5%	16000	INDEL-A	0.4375
1301	ins_chr7_55181328_-_AACCCCCAC	ins_chr7_55181328_-_AACCCCCAC	TRUE	2017-08-19_RTP0760	Op1	LotC	6	10024381_1_A_0	InDel_0-5	0.5%	16000	INDEL-A	0.3125
1302	ins_chr7_55181317_-_CCAGCGTGG	ins_chr7_55181317_-_CCAGCGTGG	TRUE	2017-08-19_RTP0760	Op1	LotC	6	10024381_1_A_0	InDel_0-5	0.5%	16000	INDEL-A	0.1625
1303	ins_chr4_54726019_-_GCCTAT	ins_chr4_54726019_-_GCCTAT	TRUE	2017-08-19_RTP0760	Op1	LotC	6	10024381_1_A_0	InDel_0-5	0.5%	16000	INDEL-A	0.35
1304	ins_chr17_7674917_-_G	ins_chr17_7674917_-_G	TRUE	2017-08-19_RTP0760	Op1	LotC	6	10024381_1_A_0	InDel_0-5	0.5%	16000	INDEL-A	0.6625
1305	ins_chr17_7674249_-_A	ins_chr17_7674249_-_A	TRUE	2017-08-19_RTP0760	Op1	LotC	6	10024381_1_A_0	InDel_0-5	0.5%	16000	INDEL-A	0.4875
1306	del_chr7_55174772_GGAATTAAGAGAAGC_-	del_chr7_55174772_GGAATTAAGAGAAGC_-	TRUE	2017-08-19_RTP0760	Op1	LotC	6	10024381_1_A_0	InDel_0-5	0.5%	16000	INDEL-A	0.46875
1307	del_chr7_116771829_TTCTTTCTCTCTGTTTTAAGATCT_-	del_chr7_116771829_TTCTTTCTCTCTGTTTTAAGATCT_-	TRUE	2017-08-19_RTP0760	Op1	LotC	6	10024381_1_A_0	InDel_0-5	0.5%	16000	INDEL-A	0.825
1308	del_chr4_54727437_TGGAAGGTTGTTGAG_-	del_chr4_54727437_TGGAAGGTTGTTGAG_-	TRUE	2017-08-19_RTP0760	Op1	LotC	6	10024381_1_A_0	InDel_0-5	0.5%	16000	INDEL-A	0.6
1309	del_chr3_41224645_TCT_-	del_chr3_41224645_TCT_-	TRUE	2017-08-19_RTP0760	Op1	LotC	6	10024381_1_A_0	InDel_0-5	0.5%	16000	INDEL-A	0.65
1310	del_chr17_7675073_TCATGGTGGGGGCAGCGC_-	del_chr17_7675073_TCATGGTGGGGGCAGCGC_-	TRUE	2017-08-19_RTP0760	Op1	LotC	6	10024381_1_A_0	InDel_0-5	0.5%	16000	INDEL-A	0.55
1311	del_chr17_7673732_GTGAGGCTCCCCTTTCTTG_-	del_chr17_7673732_GTGAGGCTCCCCTTTCTTG_-	TRUE	2017-08-19_RTP0760	Op1	LotC	6	10024381_1_A_0	InDel_0-5	0.5%	16000	INDEL-A	0.95
1312	del_chr10_87961047_ACTT_-	del_chr10_87961047_ACTT_-	TRUE	2017-08-19_RTP0760	Op1	LotC	6	10024381_1_A_0	InDel_0-5	0.5%	16000	INDEL-A	0.5125
1313	del_chr17_7674905_CT_-	del_chr17_7674905_CT_-	TRUE	2017-08-19_RTP0760	Op1	LotC	6	10024381_1_A_0	InDel_0-5	0.5%	16000	INDEL-A	0.625
1314	del_chr17_7674241_G_-	del_chr17_7674241_G_-	TRUE	2017-08-19_RTP0760	Op1	LotC	6	10024381_1_A_0	InDel_0-5	0.5%	16000	INDEL-A	0.775
1315	ins_chr7_55181319_-_GGT	ins_chr7_55181319_-_GGT	TRUE	2017-08-19_RTP0760	Op1	LotC	7	10024382_1_B_0	InDel_0-5	0.5%	16000	INDEL-A	0.4125
1316	ins_chr7_140753338_-_TAC	ins_chr7_140753338_-_TAC	TRUE	2017-08-19_RTP0760	Op1	LotC	7	10024382_1_B_0	InDel_0-5	0.5%	16000	INDEL-A	0.6375
1317	ins_chr17_7675048_-_AC	ins_chr17_7675048_-_AC	TRUE	2017-08-19_RTP0760	Op1	LotC	7	10024382_1_B_0	InDel_0-5	0.5%	16000	INDEL-A	0.675
1318	ins_chr17_39724742_-_ATACGTGATGGC	ins_chr17_39724742_-_ATACGTGATGGC	TRUE	2017-08-19_RTP0760	Op1	LotC	7	10024382_1_B_0	InDel_0-5	0.5%	16000	INDEL-A	0.35
1319	ins_chr7_55181328_-_AACCCCCAC	ins_chr7_55181328_-_AACCCCCAC	TRUE	2017-08-19_RTP0760	Op1	LotC	7	10024382_1_B_0	InDel_0-5	0.5%	16000	INDEL-A	0.3125
1320	ins_chr7_55181317_-_CCAGCGTGG	ins_chr7_55181317_-_CCAGCGTGG	TRUE	2017-08-19_RTP0760	Op1	LotC	7	10024382_1_B_0	InDel_0-5	0.5%	16000	INDEL-A	0.2875
1321	ins_chr4_54726019_-_GCCTAT	ins_chr4_54726019_-_GCCTAT	TRUE	2017-08-19_RTP0760	Op1	LotC	7	10024382_1_B_0	InDel_0-5	0.5%	16000	INDEL-A	0.5875
1322	ins_chr17_7674917_-_G	ins_chr17_7674917_-_G	TRUE	2017-08-19_RTP0760	Op1	LotC	7	10024382_1_B_0	InDel_0-5	0.5%	16000	INDEL-A	0.7
1323	ins_chr17_7674249_-_A	ins_chr17_7674249_-_A	TRUE	2017-08-19_RTP0760	Op1	LotC	7	10024382_1_B_0	InDel_0-5	0.5%	16000	INDEL-A	0.6125
1324	del_chr7_55174772_GGAATTAAGAGAAGC_-	del_chr7_55174772_GGAATTAAGAGAAGC_-	TRUE	2017-08-19_RTP0760	Op1	LotC	7	10024382_1_B_0	InDel_0-5	0.5%	16000	INDEL-A	0.60625
1325	del_chr7_116771829_TTCTTTCTCTCTGTTTTAAGATCT_-	del_chr7_116771829_TTCTTTCTCTCTGTTTTAAGATCT_-	TRUE	2017-08-19_RTP0760	Op1	LotC	7	10024382_1_B_0	InDel_0-5	0.5%	16000	INDEL-A	0.7
1326	del_chr4_54727437_TGGAAGGTTGTTGAG_-	del_chr4_54727437_TGGAAGGTTGTTGAG_-	TRUE	2017-08-19_RTP0760	Op1	LotC	7	10024382_1_B_0	InDel_0-5	0.5%	16000	INDEL-A	0.45
1327	del_chr3_41224645_TCT_-	del_chr3_41224645_TCT_-	TRUE	2017-08-19_RTP0760	Op1	LotC	7	10024382_1_B_0	InDel_0-5	0.5%	16000	INDEL-A	0.6875
1328	del_chr17_7675073_TCATGGTGGGGGCAGCGC_-	del_chr17_7675073_TCATGGTGGGGGCAGCGC_-	TRUE	2017-08-19_RTP0760	Op1	LotC	7	10024382_1_B_0	InDel_0-5	0.5%	16000	INDEL-A	0.6
1329	del_chr17_7673732_GTGAGGCTCCCCTTTCTTG_-	del_chr17_7673732_GTGAGGCTCCCCTTTCTTG_-	TRUE	2017-08-19_RTP0760	Op1	LotC	7	10024382_1_B_0	InDel_0-5	0.5%	16000	INDEL-A	0.6625
1330	del_chr10_87961047_ACTT_-	del_chr10_87961047_ACTT_-	TRUE	2017-08-19_RTP0760	Op1	LotC	7	10024382_1_B_0	InDel_0-5	0.5%	16000	INDEL-A	0.475
1331	del_chr17_7674905_CT_-	del_chr17_7674905_CT_-	TRUE	2017-08-19_RTP0760	Op1	LotC	7	10024382_1_B_0	InDel_0-5	0.5%	16000	INDEL-A	0.7
1332	del_chr17_7674241_G_-	del_chr17_7674241_G_-	TRUE	2017-08-19_RTP0760	Op1	LotC	7	10024382_1_B_0	InDel_0-5	0.5%	16000	INDEL-A	0.225
1333	ins_chr7_55181319_-_GGT	ins_chr7_55181319_-_GGT	TRUE	2017-08-19_RTP0760	Op1	LotC	1	10024405_1_C_0	InDel_0-25	0.25%	16000	INDEL-A	0.2625
1334	ins_chr7_140753338_-_TAC	ins_chr7_140753338_-_TAC	TRUE	2017-08-19_RTP0760	Op1	LotC	1	10024405_1_C_0	InDel_0-25	0.25%	16000	INDEL-A	0.34375
1335	ins_chr17_7675048_-_AC	ins_chr17_7675048_-_AC	TRUE	2017-08-19_RTP0760	Op1	LotC	1	10024405_1_C_0	InDel_0-25	0.25%	16000	INDEL-A	0.175
1336	ins_chr17_39724742_-_ATACGTGATGGC	ins_chr17_39724742_-_ATACGTGATGGC	TRUE	2017-08-19_RTP0760	Op1	LotC	1	10024405_1_C_0	InDel_0-25	0.25%	16000	INDEL-A	0.2
1337	ins_chr7_55181328_-_AACCCCCAC	ins_chr7_55181328_-_AACCCCCAC	TRUE	2017-08-19_RTP0760	Op1	LotC	1	10024405_1_C_0	InDel_0-25	0.25%	16000	INDEL-A	0.15
1338	ins_chr7_55181317_-_CCAGCGTGG	ins_chr7_55181317_-_CCAGCGTGG	TRUE	2017-08-19_RTP0760	Op1	LotC	1	10024405_1_C_0	InDel_0-25	0.25%	16000	INDEL-A	0.125
1339	ins_chr4_54726019_-_GCCTAT	ins_chr4_54726019_-_GCCTAT	TRUE	2017-08-19_RTP0760	Op1	LotC	1	10024405_1_C_0	InDel_0-25	0.25%	16000	INDEL-A	0.175
1340	ins_chr17_7674917_-_G	ins_chr17_7674917_-_G	TRUE	2017-08-19_RTP0760	Op1	LotC	1	10024405_1_C_0	InDel_0-25	0.25%	16000	INDEL-A	0.1375
1341	ins_chr17_7674249_-_A	ins_chr17_7674249_-_A	TRUE	2017-08-19_RTP0760	Op1	LotC	1	10024405_1_C_0	InDel_0-25	0.25%	16000	INDEL-A	0.175
1342	del_chr7_55174772_GGAATTAAGAGAAGC_-	del_chr7_55174772_GGAATTAAGAGAAGC_-	TRUE	2017-08-19_RTP0760	Op1	LotC	1	10024405_1_C_0	InDel_0-25	0.25%	16000	INDEL-A	0.15625
1343	del_chr7_116771829_TTCTTTCTCTCTGTTTTAAGATCT_-	del_chr7_116771829_TTCTTTCTCTCTGTTTTAAGATCT_-	TRUE	2017-08-19_RTP0760	Op1	LotC	1	10024405_1_C_0	InDel_0-25	0.25%	16000	INDEL-A	0.3375
1344	del_chr4_54727437_TGGAAGGTTGTTGAG_-	del_chr4_54727437_TGGAAGGTTGTTGAG_-	TRUE	2017-08-19_RTP0760	Op1	LotC	1	10024405_1_C_0	InDel_0-25	0.25%	16000	INDEL-A	0.375
1345	del_chr3_41224645_TCT_-	del_chr3_41224645_TCT_-	TRUE	2017-08-19_RTP0760	Op1	LotC	1	10024405_1_C_0	InDel_0-25	0.25%	16000	INDEL-A	0.29375
1346	del_chr17_7675073_TCATGGTGGGGGCAGCGC_-	del_chr17_7675073_TCATGGTGGGGGCAGCGC_-	TRUE	2017-08-19_RTP0760	Op1	LotC	1	10024405_1_C_0	InDel_0-25	0.25%	16000	INDEL-A	0.1875
1347	del_chr17_7673732_GTGAGGCTCCCCTTTCTTG_-	del_chr17_7673732_GTGAGGCTCCCCTTTCTTG_-	TRUE	2017-08-19_RTP0760	Op1	LotC	1	10024405_1_C_0	InDel_0-25	0.25%	16000	INDEL-A	0.4125
1348	del_chr10_87961047_ACTT_-	del_chr10_87961047_ACTT_-	TRUE	2017-08-19_RTP0760	Op1	LotC	1	10024405_1_C_0	InDel_0-25	0.25%	16000	INDEL-A	0.175
1349	del_chr17_7674905_CT_-	del_chr17_7674905_CT_-	TRUE	2017-08-19_RTP0760	Op1	LotC	1	10024405_1_C_0	InDel_0-25	0.25%	16000	INDEL-A	0.3125
1350	del_chr17_7674241_G_-	del_chr17_7674241_G_-	TRUE	2017-08-19_RTP0760	Op1	LotC	1	10024405_1_C_0	InDel_0-25	0.25%	16000	INDEL-A	0.5125
1351	ins_chr7_55181319_-_GGT	ins_chr7_55181319_-_GGT	TRUE	2017-08-19_RTP0760	Op1	LotC	2	10024406_1_D_0	InDel_0-25	0.25%	16000	INDEL-A	0.575
1352	ins_chr7_140753338_-_TAC	ins_chr7_140753338_-_TAC	TRUE	2017-08-19_RTP0760	Op1	LotC	2	10024406_1_D_0	InDel_0-25	0.25%	16000	INDEL-A	0.3625
1353	ins_chr17_7675048_-_AC	ins_chr17_7675048_-_AC	TRUE	2017-08-19_RTP0760	Op1	LotC	2	10024406_1_D_0	InDel_0-25	0.25%	16000	INDEL-A	0.1875
1354	ins_chr17_39724742_-_ATACGTGATGGC	ins_chr17_39724742_-_ATACGTGATGGC	TRUE	2017-08-19_RTP0760	Op1	LotC	2	10024406_1_D_0	InDel_0-25	0.25%	16000	INDEL-A	0.2
1355	ins_chr7_55181328_-_AACCCCCAC	ins_chr7_55181328_-_AACCCCCAC	TRUE	2017-08-19_RTP0760	Op1	LotC	2	10024406_1_D_0	InDel_0-25	0.25%	16000	INDEL-A	0.15
1356	ins_chr7_55181317_-_CCAGCGTGG	ins_chr7_55181317_-_CCAGCGTGG	TRUE	2017-08-19_RTP0760	Op1	LotC	2	10024406_1_D_0	InDel_0-25	0.25%	16000	INDEL-A	0.15
1357	ins_chr4_54726019_-_GCCTAT	ins_chr4_54726019_-_GCCTAT	TRUE	2017-08-19_RTP0760	Op1	LotC	2	10024406_1_D_0	InDel_0-25	0.25%	16000	INDEL-A	0.1875
1358	ins_chr17_7674917_-_G	ins_chr17_7674917_-_G	TRUE	2017-08-19_RTP0760	Op1	LotC	2	10024406_1_D_0	InDel_0-25	0.25%	16000	INDEL-A	0.225
1359	ins_chr17_7674249_-_A	ins_chr17_7674249_-_A	TRUE	2017-08-19_RTP0760	Op1	LotC	2	10024406_1_D_0	InDel_0-25	0.25%	16000	INDEL-A	0.2625
1360	del_chr7_55174772_GGAATTAAGAGAAGC_-	del_chr7_55174772_GGAATTAAGAGAAGC_-	TRUE	2017-08-19_RTP0760	Op1	LotC	2	10024406_1_D_0	InDel_0-25	0.25%	16000	INDEL-A	0.3125
1361	del_chr7_116771829_TTCTTTCTCTCTGTTTTAAGATCT_-	del_chr7_116771829_TTCTTTCTCTCTGTTTTAAGATCT_-	TRUE	2017-08-19_RTP0760	Op1	LotC	2	10024406_1_D_0	InDel_0-25	0.25%	16000	INDEL-A	0.425
1362	del_chr4_54727437_TGGAAGGTTGTTGAG_-	del_chr4_54727437_TGGAAGGTTGTTGAG_-	TRUE	2017-08-19_RTP0760	Op1	LotC	2	10024406_1_D_0	InDel_0-25	0.25%	16000	INDEL-A	0.375
1363	del_chr3_41224645_TCT_-	del_chr3_41224645_TCT_-	TRUE	2017-08-19_RTP0760	Op1	LotC	2	10024406_1_D_0	InDel_0-25	0.25%	16000	INDEL-A	0.24375
1364	del_chr17_7675073_TCATGGTGGGGGCAGCGC_-	del_chr17_7675073_TCATGGTGGGGGCAGCGC_-	TRUE	2017-08-19_RTP0760	Op1	LotC	2	10024406_1_D_0	InDel_0-25	0.25%	16000	INDEL-A	0.3125
1365	del_chr17_7673732_GTGAGGCTCCCCTTTCTTG_-	del_chr17_7673732_GTGAGGCTCCCCTTTCTTG_-	TRUE	2017-08-19_RTP0760	Op1	LotC	2	10024406_1_D_0	InDel_0-25	0.25%	16000	INDEL-A	0.5
1366	del_chr10_87961047_ACTT_-	del_chr10_87961047_ACTT_-	TRUE	2017-08-19_RTP0760	Op1	LotC	2	10024406_1_D_0	InDel_0-25	0.25%	16000	INDEL-A	0.275
1367	del_chr17_7674905_CT_-	del_chr17_7674905_CT_-	TRUE	2017-08-19_RTP0760	Op1	LotC	2	10024406_1_D_0	InDel_0-25	0.25%	16000	INDEL-A	0.425
1368	del_chr17_7674241_G_-	del_chr17_7674241_G_-	TRUE	2017-08-19_RTP0760	Op1	LotC	2	10024406_1_D_0	InDel_0-25	0.25%	16000	INDEL-A	0.3125
1369	ins_chr7_55181319_-_GGT	ins_chr7_55181319_-_GGT	TRUE	2017-08-19_RTP0760	Op1	LotC	3	10024407_1_E_0	InDel_0-25	0.25%	16000	INDEL-A	0.15
1370	ins_chr7_140753338_-_TAC	ins_chr7_140753338_-_TAC	TRUE	2017-08-19_RTP0760	Op1	LotC	3	10024407_1_E_0	InDel_0-25	0.25%	16000	INDEL-A	0.30625
1371	ins_chr17_7675048_-_AC	ins_chr17_7675048_-_AC	TRUE	2017-08-19_RTP0760	Op1	LotC	3	10024407_1_E_0	InDel_0-25	0.25%	16000	INDEL-A	0.2625
1372	ins_chr17_39724742_-_ATACGTGATGGC	ins_chr17_39724742_-_ATACGTGATGGC	TRUE	2017-08-19_RTP0760	Op1	LotC	3	10024407_1_E_0	InDel_0-25	0.25%	16000	INDEL-A	0.2
1373	ins_chr7_55181328_-_AACCCCCAC	ins_chr7_55181328_-_AACCCCCAC	TRUE	2017-08-19_RTP0760	Op1	LotC	3	10024407_1_E_0	InDel_0-25	0.25%	16000	INDEL-A	0.125
1374	ins_chr7_55181317_-_CCAGCGTGG	ins_chr7_55181317_-_CCAGCGTGG	TRUE	2017-08-19_RTP0760	Op1	LotC	3	10024407_1_E_0	InDel_0-25	0.25%	16000	INDEL-A	0.0375
1375	ins_chr4_54726019_-_GCCTAT	ins_chr4_54726019_-_GCCTAT	TRUE	2017-08-19_RTP0760	Op1	LotC	3	10024407_1_E_0	InDel_0-25	0.25%	16000	INDEL-A	0.2875
1376	ins_chr17_7674917_-_G	ins_chr17_7674917_-_G	TRUE	2017-08-19_RTP0760	Op1	LotC	3	10024407_1_E_0	InDel_0-25	0.25%	16000	INDEL-A	0.4875
1377	ins_chr17_7674249_-_A	ins_chr17_7674249_-_A	TRUE	2017-08-19_RTP0760	Op1	LotC	3	10024407_1_E_0	InDel_0-25	0.25%	16000	INDEL-A	0.275
1378	del_chr7_55174772_GGAATTAAGAGAAGC_-	del_chr7_55174772_GGAATTAAGAGAAGC_-	TRUE	2017-08-19_RTP0760	Op1	LotC	3	10024407_1_E_0	InDel_0-25	0.25%	16000	INDEL-A	0.16875
1379	del_chr7_116771829_TTCTTTCTCTCTGTTTTAAGATCT_-	del_chr7_116771829_TTCTTTCTCTCTGTTTTAAGATCT_-	TRUE	2017-08-19_RTP0760	Op1	LotC	3	10024407_1_E_0	InDel_0-25	0.25%	16000	INDEL-A	0.35
1380	del_chr4_54727437_TGGAAGGTTGTTGAG_-	del_chr4_54727437_TGGAAGGTTGTTGAG_-	TRUE	2017-08-19_RTP0760	Op1	LotC	3	10024407_1_E_0	InDel_0-25	0.25%	16000	INDEL-A	0.425
1381	del_chr3_41224645_TCT_-	del_chr3_41224645_TCT_-	TRUE	2017-08-19_RTP0760	Op1	LotC	3	10024407_1_E_0	InDel_0-25	0.25%	16000	INDEL-A	0.3125
1382	del_chr17_7675073_TCATGGTGGGGGCAGCGC_-	del_chr17_7675073_TCATGGTGGGGGCAGCGC_-	TRUE	2017-08-19_RTP0760	Op1	LotC	3	10024407_1_E_0	InDel_0-25	0.25%	16000	INDEL-A	0.35
1383	del_chr17_7673732_GTGAGGCTCCCCTTTCTTG_-	del_chr17_7673732_GTGAGGCTCCCCTTTCTTG_-	TRUE	2017-08-19_RTP0760	Op1	LotC	3	10024407_1_E_0	InDel_0-25	0.25%	16000	INDEL-A	0.4625
1384	del_chr10_87961047_ACTT_-	del_chr10_87961047_ACTT_-	TRUE	2017-08-19_RTP0760	Op1	LotC	3	10024407_1_E_0	InDel_0-25	0.25%	16000	INDEL-A	0.2375
1385	del_chr17_7674905_CT_-	del_chr17_7674905_CT_-	TRUE	2017-08-19_RTP0760	Op1	LotC	3	10024407_1_E_0	InDel_0-25	0.25%	16000	INDEL-A	0.4875
1386	del_chr17_7674241_G_-	del_chr17_7674241_G_-	TRUE	2017-08-19_RTP0760	Op1	LotC	3	10024407_1_E_0	InDel_0-25	0.25%	16000	INDEL-A	0.35
1387	ins_chr7_55181319_-_GGT	ins_chr7_55181319_-_GGT	TRUE	2017-08-19_RTP0760	Op1	LotC	4	10024408_4_A_1	InDel_0-25	0.25%	16000	INDEL-A	0.225
1388	ins_chr7_140753338_-_TAC	ins_chr7_140753338_-_TAC	TRUE	2017-08-19_RTP0760	Op1	LotC	4	10024408_4_A_1	InDel_0-25	0.25%	16000	INDEL-A	0.35
1389	ins_chr17_7675048_-_AC	ins_chr17_7675048_-_AC	TRUE	2017-08-19_RTP0760	Op1	LotC	4	10024408_4_A_1	InDel_0-25	0.25%	16000	INDEL-A	0.225
1390	ins_chr17_39724742_-_ATACGTGATGGC	ins_chr17_39724742_-_ATACGTGATGGC	TRUE	2017-08-19_RTP0760	Op1	LotC	4	10024408_4_A_1	InDel_0-25	0.25%	16000	INDEL-A	0.26875
1391	ins_chr7_55181328_-_AACCCCCAC	ins_chr7_55181328_-_AACCCCCAC	TRUE	2017-08-19_RTP0760	Op1	LotC	4	10024408_4_A_1	InDel_0-25	0.25%	16000	INDEL-A	0.075
1392	ins_chr7_55181317_-_CCAGCGTGG	ins_chr7_55181317_-_CCAGCGTGG	TRUE	2017-08-19_RTP0760	Op1	LotC	4	10024408_4_A_1	InDel_0-25	0.25%	16000	INDEL-A	0.075
1393	ins_chr4_54726019_-_GCCTAT	ins_chr4_54726019_-_GCCTAT	FALSE	2017-08-19_RTP0760	Op1	LotC	4	10024408_4_A_1	InDel_0-25	0.25%	16000	INDEL-A	#N/A
1394	ins_chr17_7674917_-_G	ins_chr17_7674917_-_G	TRUE	2017-08-19_RTP0760	Op1	LotC	4	10024408_4_A_1	InDel_0-25	0.25%	16000	INDEL-A	0.4125
1395	ins_chr17_7674249_-_A	ins_chr17_7674249_-_A	TRUE	2017-08-19_RTP0760	Op1	LotC	4	10024408_4_A_1	InDel_0-25	0.25%	16000	INDEL-A	0.2125
1396	del_chr7_55174772_GGAATTAAGAGAAGC_-	del_chr7_55174772_GGAATTAAGAGAAGC_-	TRUE	2017-08-19_RTP0760	Op1	LotC	4	10024408_4_A_1	InDel_0-25	0.25%	16000	INDEL-A	0.225
1397	del_chr7_116771829_TTCTTTCTCTCTGTTTTAAGATCT_-	del_chr7_116771829_TTCTTTCTCTCTGTTTTAAGATCT_-	TRUE	2017-08-19_RTP0760	Op1	LotC	4	10024408_4_A_1	InDel_0-25	0.25%	16000	INDEL-A	0.4625
1398	del_chr4_54727437_TGGAAGGTTGTTGAG_-	del_chr4_54727437_TGGAAGGTTGTTGAG_-	TRUE	2017-08-19_RTP0760	Op1	LotC	4	10024408_4_A_1	InDel_0-25	0.25%	16000	INDEL-A	0.3
1399	del_chr3_41224645_TCT_-	del_chr3_41224645_TCT_-	TRUE	2017-08-19_RTP0760	Op1	LotC	4	10024408_4_A_1	InDel_0-25	0.25%	16000	INDEL-A	0.26875
1400	del_chr17_7675073_TCATGGTGGGGGCAGCGC_-	del_chr17_7675073_TCATGGTGGGGGCAGCGC_-	TRUE	2017-08-19_RTP0760	Op1	LotC	4	10024408_4_A_1	InDel_0-25	0.25%	16000	INDEL-A	0.4
1401	del_chr17_7673732_GTGAGGCTCCCCTTTCTTG_-	del_chr17_7673732_GTGAGGCTCCCCTTTCTTG_-	TRUE	2017-08-19_RTP0760	Op1	LotC	4	10024408_4_A_1	InDel_0-25	0.25%	16000	INDEL-A	0.3375
1402	del_chr10_87961047_ACTT_-	del_chr10_87961047_ACTT_-	TRUE	2017-08-19_RTP0760	Op1	LotC	4	10024408_4_A_1	InDel_0-25	0.25%	16000	INDEL-A	0.4375
1403	del_chr17_7674905_CT_-	del_chr17_7674905_CT_-	TRUE	2017-08-19_RTP0760	Op1	LotC	4	10024408_4_A_1	InDel_0-25	0.25%	16000	INDEL-A	0.375
1404	del_chr17_7674241_G_-	del_chr17_7674241_G_-	TRUE	2017-08-19_RTP0760	Op1	LotC	4	10024408_4_A_1	InDel_0-25	0.25%	16000	INDEL-A	0.1625
1405	ins_chr7_55181319_-_GGT	ins_chr7_55181319_-_GGT	TRUE	2017-08-19_RTP0760	Op1	LotC	5	10024409_4_B_1	InDel_0-25	0.25%	16000	INDEL-A	0.2625
1406	ins_chr7_140753338_-_TAC	ins_chr7_140753338_-_TAC	TRUE	2017-08-19_RTP0760	Op1	LotC	5	10024409_4_B_1	InDel_0-25	0.25%	16000	INDEL-A	0.31875
1407	ins_chr17_7675048_-_AC	ins_chr17_7675048_-_AC	TRUE	2017-08-19_RTP0760	Op1	LotC	5	10024409_4_B_1	InDel_0-25	0.25%	16000	INDEL-A	0.275
1408	ins_chr17_39724742_-_ATACGTGATGGC	ins_chr17_39724742_-_ATACGTGATGGC	TRUE	2017-08-19_RTP0760	Op1	LotC	5	10024409_4_B_1	InDel_0-25	0.25%	16000	INDEL-A	0.225
1409	ins_chr7_55181328_-_AACCCCCAC	ins_chr7_55181328_-_AACCCCCAC	TRUE	2017-08-19_RTP0760	Op1	LotC	5	10024409_4_B_1	InDel_0-25	0.25%	16000	INDEL-A	0.1375
1410	ins_chr7_55181317_-_CCAGCGTGG	ins_chr7_55181317_-_CCAGCGTGG	TRUE	2017-08-19_RTP0760	Op1	LotC	5	10024409_4_B_1	InDel_0-25	0.25%	16000	INDEL-A	0.2
1411	ins_chr4_54726019_-_GCCTAT	ins_chr4_54726019_-_GCCTAT	FALSE	2017-08-19_RTP0760	Op1	LotC	5	10024409_4_B_1	InDel_0-25	0.25%	16000	INDEL-A	#N/A
1412	ins_chr17_7674917_-_G	ins_chr17_7674917_-_G	TRUE	2017-08-19_RTP0760	Op1	LotC	5	10024409_4_B_1	InDel_0-25	0.25%	16000	INDEL-A	0.45
1413	ins_chr17_7674249_-_A	ins_chr17_7674249_-_A	TRUE	2017-08-19_RTP0760	Op1	LotC	5	10024409_4_B_1	InDel_0-25	0.25%	16000	INDEL-A	0.3375
1414	del_chr7_55174772_GGAATTAAGAGAAGC_-	del_chr7_55174772_GGAATTAAGAGAAGC_-	TRUE	2017-08-19_RTP0760	Op1	LotC	5	10024409_4_B_1	InDel_0-25	0.25%	16000	INDEL-A	0.1875
1415	del_chr7_116771829_TTCTTTCTCTCTGTTTTAAGATCT_-	del_chr7_116771829_TTCTTTCTCTCTGTTTTAAGATCT_-	TRUE	2017-08-19_RTP0760	Op1	LotC	5	10024409_4_B_1	InDel_0-25	0.25%	16000	INDEL-A	0.275
1416	del_chr4_54727437_TGGAAGGTTGTTGAG_-	del_chr4_54727437_TGGAAGGTTGTTGAG_-	TRUE	2017-08-19_RTP0760	Op1	LotC	5	10024409_4_B_1	InDel_0-25	0.25%	16000	INDEL-A	0.2625
1417	del_chr3_41224645_TCT_-	del_chr3_41224645_TCT_-	TRUE	2017-08-19_RTP0760	Op1	LotC	5	10024409_4_B_1	InDel_0-25	0.25%	16000	INDEL-A	0.3875
1418	del_chr17_7675073_TCATGGTGGGGGCAGCGC_-	del_chr17_7675073_TCATGGTGGGGGCAGCGC_-	TRUE	2017-08-19_RTP0760	Op1	LotC	5	10024409_4_B_1	InDel_0-25	0.25%	16000	INDEL-A	0.3
1419	del_chr17_7673732_GTGAGGCTCCCCTTTCTTG_-	del_chr17_7673732_GTGAGGCTCCCCTTTCTTG_-	TRUE	2017-08-19_RTP0760	Op1	LotC	5	10024409_4_B_1	InDel_0-25	0.25%	16000	INDEL-A	0.2875
1420	del_chr10_87961047_ACTT_-	del_chr10_87961047_ACTT_-	TRUE	2017-08-19_RTP0760	Op1	LotC	5	10024409_4_B_1	InDel_0-25	0.25%	16000	INDEL-A	0.1625
1421	del_chr17_7674905_CT_-	del_chr17_7674905_CT_-	TRUE	2017-08-19_RTP0760	Op1	LotC	5	10024409_4_B_1	InDel_0-25	0.25%	16000	INDEL-A	0.4
1422	del_chr17_7674241_G_-	del_chr17_7674241_G_-	FALSE	2017-08-19_RTP0760	Op1	LotC	5	10024409_4_B_1	InDel_0-25	0.25%	16000	INDEL-A	#N/A
1423	ins_chr7_55181319_-_GGT	ins_chr7_55181319_-_GGT	TRUE	2017-08-19_RTP0760	Op1	LotC	6	10024410_4_C_1	InDel_0-25	0.25%	16000	INDEL-A	0.0875
1424	ins_chr7_140753338_-_TAC	ins_chr7_140753338_-_TAC	TRUE	2017-08-19_RTP0760	Op1	LotC	6	10024410_4_C_1	InDel_0-25	0.25%	16000	INDEL-A	0.2875
1425	ins_chr17_7675048_-_AC	ins_chr17_7675048_-_AC	TRUE	2017-08-19_RTP0760	Op1	LotC	6	10024410_4_C_1	InDel_0-25	0.25%	16000	INDEL-A	0.4125
1426	ins_chr17_39724742_-_ATACGTGATGGC	ins_chr17_39724742_-_ATACGTGATGGC	TRUE	2017-08-19_RTP0760	Op1	LotC	6	10024410_4_C_1	InDel_0-25	0.25%	16000	INDEL-A	0.2125
1427	ins_chr7_55181328_-_AACCCCCAC	ins_chr7_55181328_-_AACCCCCAC	TRUE	2017-08-19_RTP0760	Op1	LotC	6	10024410_4_C_1	InDel_0-25	0.25%	16000	INDEL-A	0.0875
1428	ins_chr7_55181317_-_CCAGCGTGG	ins_chr7_55181317_-_CCAGCGTGG	TRUE	2017-08-19_RTP0760	Op1	LotC	6	10024410_4_C_1	InDel_0-25	0.25%	16000	INDEL-A	0.075
1429	ins_chr4_54726019_-_GCCTAT	ins_chr4_54726019_-_GCCTAT	FALSE	2017-08-19_RTP0760	Op1	LotC	6	10024410_4_C_1	InDel_0-25	0.25%	16000	INDEL-A	#N/A
1430	ins_chr17_7674917_-_G	ins_chr17_7674917_-_G	TRUE	2017-08-19_RTP0760	Op1	LotC	6	10024410_4_C_1	InDel_0-25	0.25%	16000	INDEL-A	0.35
1431	ins_chr17_7674249_-_A	ins_chr17_7674249_-_A	FALSE	2017-08-19_RTP0760	Op1	LotC	6	10024410_4_C_1	InDel_0-25	0.25%	16000	INDEL-A	#N/A
1432	del_chr7_55174772_GGAATTAAGAGAAGC_-	del_chr7_55174772_GGAATTAAGAGAAGC_-	TRUE	2017-08-19_RTP0760	Op1	LotC	6	10024410_4_C_1	InDel_0-25	0.25%	16000	INDEL-A	0.175
1433	del_chr7_116771829_TTCTTTCTCTCTGTTTTAAGATCT_-	del_chr7_116771829_TTCTTTCTCTCTGTTTTAAGATCT_-	TRUE	2017-08-19_RTP0760	Op1	LotC	6	10024410_4_C_1	InDel_0-25	0.25%	16000	INDEL-A	0.375
1434	del_chr4_54727437_TGGAAGGTTGTTGAG_-	del_chr4_54727437_TGGAAGGTTGTTGAG_-	FALSE	2017-08-19_RTP0760	Op1	LotC	6	10024410_4_C_1	InDel_0-25	0.25%	16000	INDEL-A	#N/A
1435	del_chr3_41224645_TCT_-	del_chr3_41224645_TCT_-	TRUE	2017-08-19_RTP0760	Op1	LotC	6	10024410_4_C_1	InDel_0-25	0.25%	16000	INDEL-A	0.26875
1436	del_chr17_7675073_TCATGGTGGGGGCAGCGC_-	del_chr17_7675073_TCATGGTGGGGGCAGCGC_-	TRUE	2017-08-19_RTP0760	Op1	LotC	6	10024410_4_C_1	InDel_0-25	0.25%	16000	INDEL-A	0.3125
1437	del_chr17_7673732_GTGAGGCTCCCCTTTCTTG_-	del_chr17_7673732_GTGAGGCTCCCCTTTCTTG_-	TRUE	2017-08-19_RTP0760	Op1	LotC	6	10024410_4_C_1	InDel_0-25	0.25%	16000	INDEL-A	0.3
1438	del_chr10_87961047_ACTT_-	del_chr10_87961047_ACTT_-	FALSE	2017-08-19_RTP0760	Op1	LotC	6	10024410_4_C_1	InDel_0-25	0.25%	16000	INDEL-A	#N/A
1439	del_chr17_7674905_CT_-	del_chr17_7674905_CT_-	TRUE	2017-08-19_RTP0760	Op1	LotC	6	10024410_4_C_1	InDel_0-25	0.25%	16000	INDEL-A	0.4125
1440	del_chr17_7674241_G_-	del_chr17_7674241_G_-	FALSE	2017-08-19_RTP0760	Op1	LotC	6	10024410_4_C_1	InDel_0-25	0.25%	16000	INDEL-A	#N/A
1441	ins_chr7_55181319_-_GGT	ins_chr7_55181319_-_GGT	TRUE	2017-08-19_RTP0760	Op1	LotC	7	10024411_4_D_1	InDel_0-25	0.25%	16000	INDEL-A	0.15
1442	ins_chr7_140753338_-_TAC	ins_chr7_140753338_-_TAC	TRUE	2017-08-19_RTP0760	Op1	LotC	7	10024411_4_D_1	InDel_0-25	0.25%	16000	INDEL-A	0.275
1443	ins_chr17_7675048_-_AC	ins_chr17_7675048_-_AC	TRUE	2017-08-19_RTP0760	Op1	LotC	7	10024411_4_D_1	InDel_0-25	0.25%	16000	INDEL-A	0.2875
1444	ins_chr17_39724742_-_ATACGTGATGGC	ins_chr17_39724742_-_ATACGTGATGGC	TRUE	2017-08-19_RTP0760	Op1	LotC	7	10024411_4_D_1	InDel_0-25	0.25%	16000	INDEL-A	0.19375
1445	ins_chr7_55181328_-_AACCCCCAC	ins_chr7_55181328_-_AACCCCCAC	TRUE	2017-08-19_RTP0760	Op1	LotC	7	10024411_4_D_1	InDel_0-25	0.25%	16000	INDEL-A	0.075
1446	ins_chr7_55181317_-_CCAGCGTGG	ins_chr7_55181317_-_CCAGCGTGG	TRUE	2017-08-19_RTP0760	Op1	LotC	7	10024411_4_D_1	InDel_0-25	0.25%	16000	INDEL-A	0.125
1447	ins_chr4_54726019_-_GCCTAT	ins_chr4_54726019_-_GCCTAT	FALSE	2017-08-19_RTP0760	Op1	LotC	7	10024411_4_D_1	InDel_0-25	0.25%	16000	INDEL-A	#N/A
1448	ins_chr17_7674917_-_G	ins_chr17_7674917_-_G	TRUE	2017-08-19_RTP0760	Op1	LotC	7	10024411_4_D_1	InDel_0-25	0.25%	16000	INDEL-A	0.225
1449	ins_chr17_7674249_-_A	ins_chr17_7674249_-_A	TRUE	2017-08-19_RTP0760	Op1	LotC	7	10024411_4_D_1	InDel_0-25	0.25%	16000	INDEL-A	0.125
1450	del_chr7_55174772_GGAATTAAGAGAAGC_-	del_chr7_55174772_GGAATTAAGAGAAGC_-	TRUE	2017-08-19_RTP0760	Op1	LotC	7	10024411_4_D_1	InDel_0-25	0.25%	16000	INDEL-A	0.125
1451	del_chr7_116771829_TTCTTTCTCTCTGTTTTAAGATCT_-	del_chr7_116771829_TTCTTTCTCTCTGTTTTAAGATCT_-	TRUE	2017-08-19_RTP0760	Op1	LotC	7	10024411_4_D_1	InDel_0-25	0.25%	16000	INDEL-A	0.275
1452	del_chr4_54727437_TGGAAGGTTGTTGAG_-	del_chr4_54727437_TGGAAGGTTGTTGAG_-	FALSE	2017-08-19_RTP0760	Op1	LotC	7	10024411_4_D_1	InDel_0-25	0.25%	16000	INDEL-A	#N/A
1453	del_chr3_41224645_TCT_-	del_chr3_41224645_TCT_-	TRUE	2017-08-19_RTP0760	Op1	LotC	7	10024411_4_D_1	InDel_0-25	0.25%	16000	INDEL-A	0.2375
1454	del_chr17_7675073_TCATGGTGGGGGCAGCGC_-	del_chr17_7675073_TCATGGTGGGGGCAGCGC_-	TRUE	2017-08-19_RTP0760	Op1	LotC	7	10024411_4_D_1	InDel_0-25	0.25%	16000	INDEL-A	0.25
1455	del_chr17_7673732_GTGAGGCTCCCCTTTCTTG_-	del_chr17_7673732_GTGAGGCTCCCCTTTCTTG_-	TRUE	2017-08-19_RTP0760	Op1	LotC	7	10024411_4_D_1	InDel_0-25	0.25%	16000	INDEL-A	0.4875
1456	del_chr10_87961047_ACTT_-	del_chr10_87961047_ACTT_-	TRUE	2017-08-19_RTP0760	Op1	LotC	7	10024411_4_D_1	InDel_0-25	0.25%	16000	INDEL-A	0.2375
1457	del_chr17_7674905_CT_-	del_chr17_7674905_CT_-	TRUE	2017-08-19_RTP0760	Op1	LotC	7	10024411_4_D_1	InDel_0-25	0.25%	16000	INDEL-A	0.325
1458	del_chr17_7674241_G_-	del_chr17_7674241_G_-	FALSE	2017-08-19_RTP0760	Op1	LotC	7	10024411_4_D_1	InDel_0-25	0.25%	16000	INDEL-A	#N/A
1459	ins_chr7_55181319_-_GGT	ins_chr7_55181319_-_GGT	TRUE	2017-08-19_RTP0760	Op1	LotC	1	10024425_4_E_1	InDel_0-1	0.1%	16000	INDEL-A	0.25
1460	ins_chr7_140753338_-_TAC	ins_chr7_140753338_-_TAC	TRUE	2017-08-19_RTP0760	Op1	LotC	1	10024425_4_E_1	InDel_0-1	0.1%	16000	INDEL-A	0.14375
1461	ins_chr17_7675048_-_AC	ins_chr17_7675048_-_AC	FALSE	2017-08-19_RTP0760	Op1	LotC	1	10024425_4_E_1	InDel_0-1	0.1%	16000	INDEL-A	#N/A
1462	ins_chr17_39724742_-_ATACGTGATGGC	ins_chr17_39724742_-_ATACGTGATGGC	TRUE	2017-08-19_RTP0760	Op1	LotC	1	10024425_4_E_1	InDel_0-1	0.1%	16000	INDEL-A	0.13125
1463	ins_chr7_55181328_-_AACCCCCAC	ins_chr7_55181328_-_AACCCCCAC	TRUE	2017-08-19_RTP0760	Op1	LotC	1	10024425_4_E_1	InDel_0-1	0.1%	16000	INDEL-A	0.2125
1464	ins_chr7_55181317_-_CCAGCGTGG	ins_chr7_55181317_-_CCAGCGTGG	TRUE	2017-08-19_RTP0760	Op1	LotC	1	10024425_4_E_1	InDel_0-1	0.1%	16000	INDEL-A	0.05
1465	ins_chr4_54726019_-_GCCTAT	ins_chr4_54726019_-_GCCTAT	FALSE	2017-08-19_RTP0760	Op1	LotC	1	10024425_4_E_1	InDel_0-1	0.1%	16000	INDEL-A	#N/A
1466	ins_chr17_7674917_-_G	ins_chr17_7674917_-_G	FALSE	2017-08-19_RTP0760	Op1	LotC	1	10024425_4_E_1	InDel_0-1	0.1%	16000	INDEL-A	#N/A
1467	ins_chr17_7674249_-_A	ins_chr17_7674249_-_A	FALSE	2017-08-19_RTP0760	Op1	LotC	1	10024425_4_E_1	InDel_0-1	0.1%	16000	INDEL-A	#N/A
1468	del_chr7_55174772_GGAATTAAGAGAAGC_-	del_chr7_55174772_GGAATTAAGAGAAGC_-	TRUE	2017-08-19_RTP0760	Op1	LotC	1	10024425_4_E_1	InDel_0-1	0.1%	16000	INDEL-A	0.05625
1469	del_chr7_116771829_TTCTTTCTCTCTGTTTTAAGATCT_-	del_chr7_116771829_TTCTTTCTCTCTGTTTTAAGATCT_-	TRUE	2017-08-19_RTP0760	Op1	LotC	1	10024425_4_E_1	InDel_0-1	0.1%	16000	INDEL-A	0.1625
1470	del_chr4_54727437_TGGAAGGTTGTTGAG_-	del_chr4_54727437_TGGAAGGTTGTTGAG_-	FALSE	2017-08-19_RTP0760	Op1	LotC	1	10024425_4_E_1	InDel_0-1	0.1%	16000	INDEL-A	#N/A
1471	del_chr3_41224645_TCT_-	del_chr3_41224645_TCT_-	TRUE	2017-08-19_RTP0760	Op1	LotC	1	10024425_4_E_1	InDel_0-1	0.1%	16000	INDEL-A	0.13125
1472	del_chr17_7675073_TCATGGTGGGGGCAGCGC_-	del_chr17_7675073_TCATGGTGGGGGCAGCGC_-	TRUE	2017-08-19_RTP0760	Op1	LotC	1	10024425_4_E_1	InDel_0-1	0.1%	16000	INDEL-A	0.1375
1473	del_chr17_7673732_GTGAGGCTCCCCTTTCTTG_-	del_chr17_7673732_GTGAGGCTCCCCTTTCTTG_-	TRUE	2017-08-19_RTP0760	Op1	LotC	1	10024425_4_E_1	InDel_0-1	0.1%	16000	INDEL-A	0.1125
1474	del_chr10_87961047_ACTT_-	del_chr10_87961047_ACTT_-	TRUE	2017-08-19_RTP0760	Op1	LotC	1	10024425_4_E_1	InDel_0-1	0.1%	16000	INDEL-A	0.1875
1475	del_chr17_7674905_CT_-	del_chr17_7674905_CT_-	TRUE	2017-08-19_RTP0760	Op1	LotC	1	10024425_4_E_1	InDel_0-1	0.1%	16000	INDEL-A	0.2375
1476	del_chr17_7674241_G_-	del_chr17_7674241_G_-	FALSE	2017-08-19_RTP0760	Op1	LotC	1	10024425_4_E_1	InDel_0-1	0.1%	16000	INDEL-A	#N/A
1477	ins_chr7_55181319_-_GGT	ins_chr7_55181319_-_GGT	TRUE	2017-08-19_RTP0760	Op1	LotC	2	10024426_4_F_1	InDel_0-1	0.1%	16000	INDEL-A	0.075
1478	ins_chr7_140753338_-_TAC	ins_chr7_140753338_-_TAC	TRUE	2017-08-19_RTP0760	Op1	LotC	2	10024426_4_F_1	InDel_0-1	0.1%	16000	INDEL-A	0.13125
1479	ins_chr17_7675048_-_AC	ins_chr17_7675048_-_AC	TRUE	2017-08-19_RTP0760	Op1	LotC	2	10024426_4_F_1	InDel_0-1	0.1%	16000	INDEL-A	0.1875
1480	ins_chr17_39724742_-_ATACGTGATGGC	ins_chr17_39724742_-_ATACGTGATGGC	TRUE	2017-08-19_RTP0760	Op1	LotC	2	10024426_4_F_1	InDel_0-1	0.1%	16000	INDEL-A	0.09375
1481	ins_chr7_55181328_-_AACCCCCAC	ins_chr7_55181328_-_AACCCCCAC	TRUE	2017-08-19_RTP0760	Op1	LotC	2	10024426_4_F_1	InDel_0-1	0.1%	16000	INDEL-A	0.2125
1482	ins_chr7_55181317_-_CCAGCGTGG	ins_chr7_55181317_-_CCAGCGTGG	FALSE	2017-08-19_RTP0760	Op1	LotC	2	10024426_4_F_1	InDel_0-1	0.1%	16000	INDEL-A	#N/A
1483	ins_chr4_54726019_-_GCCTAT	ins_chr4_54726019_-_GCCTAT	TRUE	2017-08-19_RTP0760	Op1	LotC	2	10024426_4_F_1	InDel_0-1	0.1%	16000	INDEL-A	0.0625
1484	ins_chr17_7674917_-_G	ins_chr17_7674917_-_G	FALSE	2017-08-19_RTP0760	Op1	LotC	2	10024426_4_F_1	InDel_0-1	0.1%	16000	INDEL-A	#N/A
1485	ins_chr17_7674249_-_A	ins_chr17_7674249_-_A	TRUE	2017-08-19_RTP0760	Op1	LotC	2	10024426_4_F_1	InDel_0-1	0.1%	16000	INDEL-A	0.15
1486	del_chr7_55174772_GGAATTAAGAGAAGC_-	del_chr7_55174772_GGAATTAAGAGAAGC_-	TRUE	2017-08-19_RTP0760	Op1	LotC	2	10024426_4_F_1	InDel_0-1	0.1%	16000	INDEL-A	0.1125
1487	del_chr7_116771829_TTCTTTCTCTCTGTTTTAAGATCT_-	del_chr7_116771829_TTCTTTCTCTCTGTTTTAAGATCT_-	TRUE	2017-08-19_RTP0760	Op1	LotC	2	10024426_4_F_1	InDel_0-1	0.1%	16000	INDEL-A	0.075
1488	del_chr4_54727437_TGGAAGGTTGTTGAG_-	del_chr4_54727437_TGGAAGGTTGTTGAG_-	TRUE	2017-08-19_RTP0760	Op1	LotC	2	10024426_4_F_1	InDel_0-1	0.1%	16000	INDEL-A	0.275
1489	del_chr3_41224645_TCT_-	del_chr3_41224645_TCT_-	TRUE	2017-08-19_RTP0760	Op1	LotC	2	10024426_4_F_1	InDel_0-1	0.1%	16000	INDEL-A	0.1625
1490	del_chr17_7675073_TCATGGTGGGGGCAGCGC_-	del_chr17_7675073_TCATGGTGGGGGCAGCGC_-	TRUE	2017-08-19_RTP0760	Op1	LotC	2	10024426_4_F_1	InDel_0-1	0.1%	16000	INDEL-A	0.2125
1491	del_chr17_7673732_GTGAGGCTCCCCTTTCTTG_-	del_chr17_7673732_GTGAGGCTCCCCTTTCTTG_-	TRUE	2017-08-19_RTP0760	Op1	LotC	2	10024426_4_F_1	InDel_0-1	0.1%	16000	INDEL-A	0.2
1492	del_chr10_87961047_ACTT_-	del_chr10_87961047_ACTT_-	TRUE	2017-08-19_RTP0760	Op1	LotC	2	10024426_4_F_1	InDel_0-1	0.1%	16000	INDEL-A	0.175
1493	del_chr17_7674905_CT_-	del_chr17_7674905_CT_-	TRUE	2017-08-19_RTP0760	Op1	LotC	2	10024426_4_F_1	InDel_0-1	0.1%	16000	INDEL-A	0.1375
1494	del_chr17_7674241_G_-	del_chr17_7674241_G_-	FALSE	2017-08-19_RTP0760	Op1	LotC	2	10024426_4_F_1	InDel_0-1	0.1%	16000	INDEL-A	#N/A
1495	ins_chr7_55181319_-_GGT	ins_chr7_55181319_-_GGT	FALSE	2017-08-19_RTP0760	Op1	LotC	3	10024427_4_G_1	InDel_0-1	0.1%	16000	INDEL-A	#N/A
1496	ins_chr7_140753338_-_TAC	ins_chr7_140753338_-_TAC	TRUE	2017-08-19_RTP0760	Op1	LotC	3	10024427_4_G_1	InDel_0-1	0.1%	16000	INDEL-A	0.10625
1497	ins_chr17_7675048_-_AC	ins_chr17_7675048_-_AC	FALSE	2017-08-19_RTP0760	Op1	LotC	3	10024427_4_G_1	InDel_0-1	0.1%	16000	INDEL-A	#N/A
1498	ins_chr17_39724742_-_ATACGTGATGGC	ins_chr17_39724742_-_ATACGTGATGGC	TRUE	2017-08-19_RTP0760	Op1	LotC	3	10024427_4_G_1	InDel_0-1	0.1%	16000	INDEL-A	0.08125
1499	ins_chr7_55181328_-_AACCCCCAC	ins_chr7_55181328_-_AACCCCCAC	TRUE	2017-08-19_RTP0760	Op1	LotC	3	10024427_4_G_1	InDel_0-1	0.1%	16000	INDEL-A	0.0875
1500	ins_chr7_55181317_-_CCAGCGTGG	ins_chr7_55181317_-_CCAGCGTGG	FALSE	2017-08-19_RTP0760	Op1	LotC	3	10024427_4_G_1	InDel_0-1	0.1%	16000	INDEL-A	#N/A
1501	ins_chr4_54726019_-_GCCTAT	ins_chr4_54726019_-_GCCTAT	TRUE	2017-08-19_RTP0760	Op1	LotC	3	10024427_4_G_1	InDel_0-1	0.1%	16000	INDEL-A	0.125
1502	ins_chr17_7674917_-_G	ins_chr17_7674917_-_G	FALSE	2017-08-19_RTP0760	Op1	LotC	3	10024427_4_G_1	InDel_0-1	0.1%	16000	INDEL-A	#N/A
1503	ins_chr17_7674249_-_A	ins_chr17_7674249_-_A	FALSE	2017-08-19_RTP0760	Op1	LotC	3	10024427_4_G_1	InDel_0-1	0.1%	16000	INDEL-A	#N/A
1504	del_chr7_55174772_GGAATTAAGAGAAGC_-	del_chr7_55174772_GGAATTAAGAGAAGC_-	TRUE	2017-08-19_RTP0760	Op1	LotC	3	10024427_4_G_1	InDel_0-1	0.1%	16000	INDEL-A	0.1125
1505	del_chr7_116771829_TTCTTTCTCTCTGTTTTAAGATCT_-	del_chr7_116771829_TTCTTTCTCTCTGTTTTAAGATCT_-	TRUE	2017-08-19_RTP0760	Op1	LotC	3	10024427_4_G_1	InDel_0-1	0.1%	16000	INDEL-A	0.15
1506	del_chr4_54727437_TGGAAGGTTGTTGAG_-	del_chr4_54727437_TGGAAGGTTGTTGAG_-	TRUE	2017-08-19_RTP0760	Op1	LotC	3	10024427_4_G_1	InDel_0-1	0.1%	16000	INDEL-A	0.2
1507	del_chr3_41224645_TCT_-	del_chr3_41224645_TCT_-	TRUE	2017-08-19_RTP0760	Op1	LotC	3	10024427_4_G_1	InDel_0-1	0.1%	16000	INDEL-A	0.175
1508	del_chr17_7675073_TCATGGTGGGGGCAGCGC_-	del_chr17_7675073_TCATGGTGGGGGCAGCGC_-	FALSE	2017-08-19_RTP0760	Op1	LotC	3	10024427_4_G_1	InDel_0-1	0.1%	16000	INDEL-A	#N/A
1509	del_chr17_7673732_GTGAGGCTCCCCTTTCTTG_-	del_chr17_7673732_GTGAGGCTCCCCTTTCTTG_-	TRUE	2017-08-19_RTP0760	Op1	LotC	3	10024427_4_G_1	InDel_0-1	0.1%	16000	INDEL-A	0.1875
1510	del_chr10_87961047_ACTT_-	del_chr10_87961047_ACTT_-	TRUE	2017-08-19_RTP0760	Op1	LotC	3	10024427_4_G_1	InDel_0-1	0.1%	16000	INDEL-A	0.1125
1511	del_chr17_7674905_CT_-	del_chr17_7674905_CT_-	FALSE	2017-08-19_RTP0760	Op1	LotC	3	10024427_4_G_1	InDel_0-1	0.1%	16000	INDEL-A	#N/A
1512	del_chr17_7674241_G_-	del_chr17_7674241_G_-	FALSE	2017-08-19_RTP0760	Op1	LotC	3	10024427_4_G_1	InDel_0-1	0.1%	16000	INDEL-A	#N/A
1513	ins_chr7_55181319_-_GGT	ins_chr7_55181319_-_GGT	TRUE	2017-08-20_RTP0761	Op2	LotC	1	10019276_1_H_2	InDel_2-0	2.0%	16000	INDEL-A	2.15
1514	ins_chr7_140753338_-_TAC	ins_chr7_140753338_-_TAC	TRUE	2017-08-20_RTP0761	Op2	LotC	1	10019276_1_H_2	InDel_2-0	2.0%	16000	INDEL-A	3.4375
1515	ins_chr17_7675048_-_AC	ins_chr17_7675048_-_AC	TRUE	2017-08-20_RTP0761	Op2	LotC	1	10019276_1_H_2	InDel_2-0	2.0%	16000	INDEL-A	2.225
1516	ins_chr17_39724742_-_ATACGTGATGGC	ins_chr17_39724742_-_ATACGTGATGGC	TRUE	2017-08-20_RTP0761	Op2	LotC	1	10019276_1_H_2	InDel_2-0	2.0%	16000	INDEL-A	2.03125
1517	ins_chr7_55181328_-_AACCCCCAC	ins_chr7_55181328_-_AACCCCCAC	TRUE	2017-08-20_RTP0761	Op2	LotC	1	10019276_1_H_2	InDel_2-0	2.0%	16000	INDEL-A	1.4625
1518	ins_chr7_55181317_-_CCAGCGTGG	ins_chr7_55181317_-_CCAGCGTGG	TRUE	2017-08-20_RTP0761	Op2	LotC	1	10019276_1_H_2	InDel_2-0	2.0%	16000	INDEL-A	0.925
1519	ins_chr4_54726019_-_GCCTAT	ins_chr4_54726019_-_GCCTAT	TRUE	2017-08-20_RTP0761	Op2	LotC	1	10019276_1_H_2	InDel_2-0	2.0%	16000	INDEL-A	2.2625
1520	ins_chr17_7674917_-_G	ins_chr17_7674917_-_G	TRUE	2017-08-20_RTP0761	Op2	LotC	1	10019276_1_H_2	InDel_2-0	2.0%	16000	INDEL-A	2.2625
1521	ins_chr17_7674249_-_A	ins_chr17_7674249_-_A	TRUE	2017-08-20_RTP0761	Op2	LotC	1	10019276_1_H_2	InDel_2-0	2.0%	16000	INDEL-A	2.3
1522	del_chr7_55174772_GGAATTAAGAGAAGC_-	del_chr7_55174772_GGAATTAAGAGAAGC_-	TRUE	2017-08-20_RTP0761	Op2	LotC	1	10019276_1_H_2	InDel_2-0	2.0%	16000	INDEL-A	1.55
1523	del_chr7_116771829_TTCTTTCTCTCTGTTTTAAGATCT_-	del_chr7_116771829_TTCTTTCTCTCTGTTTTAAGATCT_-	TRUE	2017-08-20_RTP0761	Op2	LotC	1	10019276_1_H_2	InDel_2-0	2.0%	16000	INDEL-A	1.4375
1524	del_chr4_54727437_TGGAAGGTTGTTGAG_-	del_chr4_54727437_TGGAAGGTTGTTGAG_-	TRUE	2017-08-20_RTP0761	Op2	LotC	1	10019276_1_H_2	InDel_2-0	2.0%	16000	INDEL-A	2.375
1525	del_chr3_41224645_TCT_-	del_chr3_41224645_TCT_-	TRUE	2017-08-20_RTP0761	Op2	LotC	1	10019276_1_H_2	InDel_2-0	2.0%	16000	INDEL-A	2.48125
1526	del_chr17_7675073_TCATGGTGGGGGCAGCGC_-	del_chr17_7675073_TCATGGTGGGGGCAGCGC_-	TRUE	2017-08-20_RTP0761	Op2	LotC	1	10019276_1_H_2	InDel_2-0	2.0%	16000	INDEL-A	1.325
1527	del_chr17_7673732_GTGAGGCTCCCCTTTCTTG_-	del_chr17_7673732_GTGAGGCTCCCCTTTCTTG_-	TRUE	2017-08-20_RTP0761	Op2	LotC	1	10019276_1_H_2	InDel_2-0	2.0%	16000	INDEL-A	2.9125
1528	del_chr10_87961047_ACTT_-	del_chr10_87961047_ACTT_-	TRUE	2017-08-20_RTP0761	Op2	LotC	1	10019276_1_H_2	InDel_2-0	2.0%	16000	INDEL-A	2.175
1529	del_chr17_7674905_CT_-	del_chr17_7674905_CT_-	TRUE	2017-08-20_RTP0761	Op2	LotC	1	10019276_1_H_2	InDel_2-0	2.0%	16000	INDEL-A	2.8875
1530	del_chr17_7674241_G_-	del_chr17_7674241_G_-	TRUE	2017-08-20_RTP0761	Op2	LotC	1	10019276_1_H_2	InDel_2-0	2.0%	16000	INDEL-A	2.35
1531	ins_chr7_55181319_-_GGT	ins_chr7_55181319_-_GGT	TRUE	2017-08-20_RTP0761	Op2	LotC	1	10019318_4_G_1	InDel_1-0	1.0%	16000	INDEL-A	0.725
1532	ins_chr7_140753338_-_TAC	ins_chr7_140753338_-_TAC	TRUE	2017-08-20_RTP0761	Op2	LotC	1	10019318_4_G_1	InDel_1-0	1.0%	16000	INDEL-A	1.675
1533	ins_chr17_7675048_-_AC	ins_chr17_7675048_-_AC	TRUE	2017-08-20_RTP0761	Op2	LotC	1	10019318_4_G_1	InDel_1-0	1.0%	16000	INDEL-A	1.1375
1534	ins_chr17_39724742_-_ATACGTGATGGC	ins_chr17_39724742_-_ATACGTGATGGC	TRUE	2017-08-20_RTP0761	Op2	LotC	1	10019318_4_G_1	InDel_1-0	1.0%	16000	INDEL-A	0.83125
1535	ins_chr7_55181328_-_AACCCCCAC	ins_chr7_55181328_-_AACCCCCAC	TRUE	2017-08-20_RTP0761	Op2	LotC	1	10019318_4_G_1	InDel_1-0	1.0%	16000	INDEL-A	0.9875
1536	ins_chr7_55181317_-_CCAGCGTGG	ins_chr7_55181317_-_CCAGCGTGG	TRUE	2017-08-20_RTP0761	Op2	LotC	1	10019318_4_G_1	InDel_1-0	1.0%	16000	INDEL-A	0.6
1537	ins_chr4_54726019_-_GCCTAT	ins_chr4_54726019_-_GCCTAT	TRUE	2017-08-20_RTP0761	Op2	LotC	1	10019318_4_G_1	InDel_1-0	1.0%	16000	INDEL-A	0.7375
1538	ins_chr17_7674917_-_G	ins_chr17_7674917_-_G	TRUE	2017-08-20_RTP0761	Op2	LotC	1	10019318_4_G_1	InDel_1-0	1.0%	16000	INDEL-A	1.3125
1539	ins_chr17_7674249_-_A	ins_chr17_7674249_-_A	TRUE	2017-08-20_RTP0761	Op2	LotC	1	10019318_4_G_1	InDel_1-0	1.0%	16000	INDEL-A	0.9125
1540	del_chr7_55174772_GGAATTAAGAGAAGC_-	del_chr7_55174772_GGAATTAAGAGAAGC_-	TRUE	2017-08-20_RTP0761	Op2	LotC	1	10019318_4_G_1	InDel_1-0	1.0%	16000	INDEL-A	0.83125
1541	del_chr7_116771829_TTCTTTCTCTCTGTTTTAAGATCT_-	del_chr7_116771829_TTCTTTCTCTCTGTTTTAAGATCT_-	TRUE	2017-08-20_RTP0761	Op2	LotC	1	10019318_4_G_1	InDel_1-0	1.0%	16000	INDEL-A	0.775
1542	del_chr4_54727437_TGGAAGGTTGTTGAG_-	del_chr4_54727437_TGGAAGGTTGTTGAG_-	TRUE	2017-08-20_RTP0761	Op2	LotC	1	10019318_4_G_1	InDel_1-0	1.0%	16000	INDEL-A	0.85
1543	del_chr3_41224645_TCT_-	del_chr3_41224645_TCT_-	TRUE	2017-08-20_RTP0761	Op2	LotC	1	10019318_4_G_1	InDel_1-0	1.0%	16000	INDEL-A	1.26875
1544	del_chr17_7675073_TCATGGTGGGGGCAGCGC_-	del_chr17_7675073_TCATGGTGGGGGCAGCGC_-	TRUE	2017-08-20_RTP0761	Op2	LotC	1	10019318_4_G_1	InDel_1-0	1.0%	16000	INDEL-A	1.025
1545	del_chr17_7673732_GTGAGGCTCCCCTTTCTTG_-	del_chr17_7673732_GTGAGGCTCCCCTTTCTTG_-	TRUE	2017-08-20_RTP0761	Op2	LotC	1	10019318_4_G_1	InDel_1-0	1.0%	16000	INDEL-A	1.5125
1546	del_chr10_87961047_ACTT_-	del_chr10_87961047_ACTT_-	TRUE	2017-08-20_RTP0761	Op2	LotC	1	10019318_4_G_1	InDel_1-0	1.0%	16000	INDEL-A	1
1547	del_chr17_7674905_CT_-	del_chr17_7674905_CT_-	TRUE	2017-08-20_RTP0761	Op2	LotC	1	10019318_4_G_1	InDel_1-0	1.0%	16000	INDEL-A	0.9
1548	del_chr17_7674241_G_-	del_chr17_7674241_G_-	TRUE	2017-08-20_RTP0761	Op2	LotC	1	10019318_4_G_1	InDel_1-0	1.0%	16000	INDEL-A	0.8375
1549	ins_chr7_55181319_-_GGT	ins_chr7_55181319_-_GGT	TRUE	2017-08-20_RTP0761	Op2	LotC	2	10019319_4_H_1	InDel_1-0	1.0%	16000	INDEL-A	0.8625
1550	ins_chr7_140753338_-_TAC	ins_chr7_140753338_-_TAC	TRUE	2017-08-20_RTP0761	Op2	LotC	2	10019319_4_H_1	InDel_1-0	1.0%	16000	INDEL-A	1.625
1551	ins_chr17_7675048_-_AC	ins_chr17_7675048_-_AC	TRUE	2017-08-20_RTP0761	Op2	LotC	2	10019319_4_H_1	InDel_1-0	1.0%	16000	INDEL-A	1.3625
1552	ins_chr17_39724742_-_ATACGTGATGGC	ins_chr17_39724742_-_ATACGTGATGGC	TRUE	2017-08-20_RTP0761	Op2	LotC	2	10019319_4_H_1	InDel_1-0	1.0%	16000	INDEL-A	1.00625
1553	ins_chr7_55181328_-_AACCCCCAC	ins_chr7_55181328_-_AACCCCCAC	TRUE	2017-08-20_RTP0761	Op2	LotC	2	10019319_4_H_1	InDel_1-0	1.0%	16000	INDEL-A	0.725
1554	ins_chr7_55181317_-_CCAGCGTGG	ins_chr7_55181317_-_CCAGCGTGG	TRUE	2017-08-20_RTP0761	Op2	LotC	2	10019319_4_H_1	InDel_1-0	1.0%	16000	INDEL-A	0.3375
1555	ins_chr4_54726019_-_GCCTAT	ins_chr4_54726019_-_GCCTAT	TRUE	2017-08-20_RTP0761	Op2	LotC	2	10019319_4_H_1	InDel_1-0	1.0%	16000	INDEL-A	1.2875
1556	ins_chr17_7674917_-_G	ins_chr17_7674917_-_G	TRUE	2017-08-20_RTP0761	Op2	LotC	2	10019319_4_H_1	InDel_1-0	1.0%	16000	INDEL-A	1.5125
1557	ins_chr17_7674249_-_A	ins_chr17_7674249_-_A	TRUE	2017-08-20_RTP0761	Op2	LotC	2	10019319_4_H_1	InDel_1-0	1.0%	16000	INDEL-A	0.775
1558	del_chr7_55174772_GGAATTAAGAGAAGC_-	del_chr7_55174772_GGAATTAAGAGAAGC_-	TRUE	2017-08-20_RTP0761	Op2	LotC	2	10019319_4_H_1	InDel_1-0	1.0%	16000	INDEL-A	0.56875
1559	del_chr7_116771829_TTCTTTCTCTCTGTTTTAAGATCT_-	del_chr7_116771829_TTCTTTCTCTCTGTTTTAAGATCT_-	TRUE	2017-08-20_RTP0761	Op2	LotC	2	10019319_4_H_1	InDel_1-0	1.0%	16000	INDEL-A	0.625
1560	del_chr4_54727437_TGGAAGGTTGTTGAG_-	del_chr4_54727437_TGGAAGGTTGTTGAG_-	TRUE	2017-08-20_RTP0761	Op2	LotC	2	10019319_4_H_1	InDel_1-0	1.0%	16000	INDEL-A	1.0875
1561	del_chr3_41224645_TCT_-	del_chr3_41224645_TCT_-	TRUE	2017-08-20_RTP0761	Op2	LotC	2	10019319_4_H_1	InDel_1-0	1.0%	16000	INDEL-A	1.35625
1562	del_chr17_7675073_TCATGGTGGGGGCAGCGC_-	del_chr17_7675073_TCATGGTGGGGGCAGCGC_-	TRUE	2017-08-20_RTP0761	Op2	LotC	2	10019319_4_H_1	InDel_1-0	1.0%	16000	INDEL-A	0.5375
1563	del_chr17_7673732_GTGAGGCTCCCCTTTCTTG_-	del_chr17_7673732_GTGAGGCTCCCCTTTCTTG_-	TRUE	2017-08-20_RTP0761	Op2	LotC	2	10019319_4_H_1	InDel_1-0	1.0%	16000	INDEL-A	1.65
1564	del_chr10_87961047_ACTT_-	del_chr10_87961047_ACTT_-	TRUE	2017-08-20_RTP0761	Op2	LotC	2	10019319_4_H_1	InDel_1-0	1.0%	16000	INDEL-A	1.2
1565	del_chr17_7674905_CT_-	del_chr17_7674905_CT_-	TRUE	2017-08-20_RTP0761	Op2	LotC	2	10019319_4_H_1	InDel_1-0	1.0%	16000	INDEL-A	1.2625
1566	del_chr17_7674241_G_-	del_chr17_7674241_G_-	TRUE	2017-08-20_RTP0761	Op2	LotC	2	10019319_4_H_1	InDel_1-0	1.0%	16000	INDEL-A	1.5625
1567	ins_chr7_55181319_-_GGT	ins_chr7_55181319_-_GGT	TRUE	2017-08-20_RTP0761	Op2	LotC	3	10019320_4_A_2	InDel_1-0	1.0%	16000	INDEL-A	1.5875
1568	ins_chr7_140753338_-_TAC	ins_chr7_140753338_-_TAC	TRUE	2017-08-20_RTP0761	Op2	LotC	3	10019320_4_A_2	InDel_1-0	1.0%	16000	INDEL-A	1.86875
1569	ins_chr17_7675048_-_AC	ins_chr17_7675048_-_AC	TRUE	2017-08-20_RTP0761	Op2	LotC	3	10019320_4_A_2	InDel_1-0	1.0%	16000	INDEL-A	0.9625
1570	ins_chr17_39724742_-_ATACGTGATGGC	ins_chr17_39724742_-_ATACGTGATGGC	TRUE	2017-08-20_RTP0761	Op2	LotC	3	10019320_4_A_2	InDel_1-0	1.0%	16000	INDEL-A	0.9
1571	ins_chr7_55181328_-_AACCCCCAC	ins_chr7_55181328_-_AACCCCCAC	TRUE	2017-08-20_RTP0761	Op2	LotC	3	10019320_4_A_2	InDel_1-0	1.0%	16000	INDEL-A	0.575
1572	ins_chr7_55181317_-_CCAGCGTGG	ins_chr7_55181317_-_CCAGCGTGG	TRUE	2017-08-20_RTP0761	Op2	LotC	3	10019320_4_A_2	InDel_1-0	1.0%	16000	INDEL-A	0.5375
1573	ins_chr4_54726019_-_GCCTAT	ins_chr4_54726019_-_GCCTAT	TRUE	2017-08-20_RTP0761	Op2	LotC	3	10019320_4_A_2	InDel_1-0	1.0%	16000	INDEL-A	1.225
1574	ins_chr17_7674917_-_G	ins_chr17_7674917_-_G	TRUE	2017-08-20_RTP0761	Op2	LotC	3	10019320_4_A_2	InDel_1-0	1.0%	16000	INDEL-A	1.575
1575	ins_chr17_7674249_-_A	ins_chr17_7674249_-_A	TRUE	2017-08-20_RTP0761	Op2	LotC	3	10019320_4_A_2	InDel_1-0	1.0%	16000	INDEL-A	0.825
1576	del_chr7_55174772_GGAATTAAGAGAAGC_-	del_chr7_55174772_GGAATTAAGAGAAGC_-	TRUE	2017-08-20_RTP0761	Op2	LotC	3	10019320_4_A_2	InDel_1-0	1.0%	16000	INDEL-A	0.65625
1577	del_chr7_116771829_TTCTTTCTCTCTGTTTTAAGATCT_-	del_chr7_116771829_TTCTTTCTCTCTGTTTTAAGATCT_-	TRUE	2017-08-20_RTP0761	Op2	LotC	3	10019320_4_A_2	InDel_1-0	1.0%	16000	INDEL-A	0.7625
1578	del_chr4_54727437_TGGAAGGTTGTTGAG_-	del_chr4_54727437_TGGAAGGTTGTTGAG_-	TRUE	2017-08-20_RTP0761	Op2	LotC	3	10019320_4_A_2	InDel_1-0	1.0%	16000	INDEL-A	1.05
1579	del_chr3_41224645_TCT_-	del_chr3_41224645_TCT_-	TRUE	2017-08-20_RTP0761	Op2	LotC	3	10019320_4_A_2	InDel_1-0	1.0%	16000	INDEL-A	1.1375
1580	del_chr17_7675073_TCATGGTGGGGGCAGCGC_-	del_chr17_7675073_TCATGGTGGGGGCAGCGC_-	TRUE	2017-08-20_RTP0761	Op2	LotC	3	10019320_4_A_2	InDel_1-0	1.0%	16000	INDEL-A	0.75
1581	del_chr17_7673732_GTGAGGCTCCCCTTTCTTG_-	del_chr17_7673732_GTGAGGCTCCCCTTTCTTG_-	TRUE	2017-08-20_RTP0761	Op2	LotC	3	10019320_4_A_2	InDel_1-0	1.0%	16000	INDEL-A	1.6
1582	del_chr10_87961047_ACTT_-	del_chr10_87961047_ACTT_-	TRUE	2017-08-20_RTP0761	Op2	LotC	3	10019320_4_A_2	InDel_1-0	1.0%	16000	INDEL-A	1.1375
1583	del_chr17_7674905_CT_-	del_chr17_7674905_CT_-	TRUE	2017-08-20_RTP0761	Op2	LotC	3	10019320_4_A_2	InDel_1-0	1.0%	16000	INDEL-A	1.075
1584	del_chr17_7674241_G_-	del_chr17_7674241_G_-	TRUE	2017-08-20_RTP0761	Op2	LotC	3	10019320_4_A_2	InDel_1-0	1.0%	16000	INDEL-A	1.65
1585	ins_chr7_55181319_-_GGT	ins_chr7_55181319_-_GGT	TRUE	2017-08-20_RTP0761	Op2	LotC	1	10019398_1_F_1	0710-0200InDel0-5	0.5%	16000	INDEL-A	0.4625
1586	ins_chr7_140753338_-_TAC	ins_chr7_140753338_-_TAC	TRUE	2017-08-20_RTP0761	Op2	LotC	1	10019398_1_F_1	0710-0200InDel0-5	0.5%	16000	INDEL-A	0.76875
1587	ins_chr17_7675048_-_AC	ins_chr17_7675048_-_AC	TRUE	2017-08-20_RTP0761	Op2	LotC	1	10019398_1_F_1	0710-0200InDel0-5	0.5%	16000	INDEL-A	0.5625
1588	ins_chr17_39724742_-_ATACGTGATGGC	ins_chr17_39724742_-_ATACGTGATGGC	TRUE	2017-08-20_RTP0761	Op2	LotC	1	10019398_1_F_1	0710-0200InDel0-5	0.5%	16000	INDEL-A	0.4625
1589	ins_chr7_55181328_-_AACCCCCAC	ins_chr7_55181328_-_AACCCCCAC	TRUE	2017-08-20_RTP0761	Op2	LotC	1	10019398_1_F_1	0710-0200InDel0-5	0.5%	16000	INDEL-A	0.4375
1590	ins_chr7_55181317_-_CCAGCGTGG	ins_chr7_55181317_-_CCAGCGTGG	TRUE	2017-08-20_RTP0761	Op2	LotC	1	10019398_1_F_1	0710-0200InDel0-5	0.5%	16000	INDEL-A	0.3125
1591	ins_chr4_54726019_-_GCCTAT	ins_chr4_54726019_-_GCCTAT	TRUE	2017-08-20_RTP0761	Op2	LotC	1	10019398_1_F_1	0710-0200InDel0-5	0.5%	16000	INDEL-A	0.6125
1592	ins_chr17_7674917_-_G	ins_chr17_7674917_-_G	TRUE	2017-08-20_RTP0761	Op2	LotC	1	10019398_1_F_1	0710-0200InDel0-5	0.5%	16000	INDEL-A	0.75
1593	ins_chr17_7674249_-_A	ins_chr17_7674249_-_A	TRUE	2017-08-20_RTP0761	Op2	LotC	1	10019398_1_F_1	0710-0200InDel0-5	0.5%	16000	INDEL-A	0.2875
1594	del_chr7_55174772_GGAATTAAGAGAAGC_-	del_chr7_55174772_GGAATTAAGAGAAGC_-	TRUE	2017-08-20_RTP0761	Op2	LotC	1	10019398_1_F_1	0710-0200InDel0-5	0.5%	16000	INDEL-A	0.35625
1595	del_chr7_116771829_TTCTTTCTCTCTGTTTTAAGATCT_-	del_chr7_116771829_TTCTTTCTCTCTGTTTTAAGATCT_-	TRUE	2017-08-20_RTP0761	Op2	LotC	1	10019398_1_F_1	0710-0200InDel0-5	0.5%	16000	INDEL-A	0.4125
1596	del_chr4_54727437_TGGAAGGTTGTTGAG_-	del_chr4_54727437_TGGAAGGTTGTTGAG_-	TRUE	2017-08-20_RTP0761	Op2	LotC	1	10019398_1_F_1	0710-0200InDel0-5	0.5%	16000	INDEL-A	0.5
1597	del_chr3_41224645_TCT_-	del_chr3_41224645_TCT_-	TRUE	2017-08-20_RTP0761	Op2	LotC	1	10019398_1_F_1	0710-0200InDel0-5	0.5%	16000	INDEL-A	0.48125
1598	del_chr17_7675073_TCATGGTGGGGGCAGCGC_-	del_chr17_7675073_TCATGGTGGGGGCAGCGC_-	TRUE	2017-08-20_RTP0761	Op2	LotC	1	10019398_1_F_1	0710-0200InDel0-5	0.5%	16000	INDEL-A	0.325
1599	del_chr17_7673732_GTGAGGCTCCCCTTTCTTG_-	del_chr17_7673732_GTGAGGCTCCCCTTTCTTG_-	TRUE	2017-08-20_RTP0761	Op2	LotC	1	10019398_1_F_1	0710-0200InDel0-5	0.5%	16000	INDEL-A	0.875
1600	del_chr10_87961047_ACTT_-	del_chr10_87961047_ACTT_-	TRUE	2017-08-20_RTP0761	Op2	LotC	1	10019398_1_F_1	0710-0200InDel0-5	0.5%	16000	INDEL-A	0.275
1601	del_chr17_7674905_CT_-	del_chr17_7674905_CT_-	TRUE	2017-08-20_RTP0761	Op2	LotC	1	10019398_1_F_1	0710-0200InDel0-5	0.5%	16000	INDEL-A	0.5375
1602	del_chr17_7674241_G_-	del_chr17_7674241_G_-	TRUE	2017-08-20_RTP0761	Op2	LotC	1	10019398_1_F_1	0710-0200InDel0-5	0.5%	16000	INDEL-A	0.725
1603	ins_chr7_55181319_-_GGT	ins_chr7_55181319_-_GGT	TRUE	2017-08-20_RTP0761	Op2	LotC	2	10019399_1_G_1	0710-0200InDel0-5	0.5%	16000	INDEL-A	0.5125
1604	ins_chr7_140753338_-_TAC	ins_chr7_140753338_-_TAC	TRUE	2017-08-20_RTP0761	Op2	LotC	2	10019399_1_G_1	0710-0200InDel0-5	0.5%	16000	INDEL-A	0.91875
1605	ins_chr17_7675048_-_AC	ins_chr17_7675048_-_AC	TRUE	2017-08-20_RTP0761	Op2	LotC	2	10019399_1_G_1	0710-0200InDel0-5	0.5%	16000	INDEL-A	0.55
1606	ins_chr17_39724742_-_ATACGTGATGGC	ins_chr17_39724742_-_ATACGTGATGGC	TRUE	2017-08-20_RTP0761	Op2	LotC	2	10019399_1_G_1	0710-0200InDel0-5	0.5%	16000	INDEL-A	0.38125
1607	ins_chr7_55181328_-_AACCCCCAC	ins_chr7_55181328_-_AACCCCCAC	TRUE	2017-08-20_RTP0761	Op2	LotC	2	10019399_1_G_1	0710-0200InDel0-5	0.5%	16000	INDEL-A	0.575
1608	ins_chr7_55181317_-_CCAGCGTGG	ins_chr7_55181317_-_CCAGCGTGG	TRUE	2017-08-20_RTP0761	Op2	LotC	2	10019399_1_G_1	0710-0200InDel0-5	0.5%	16000	INDEL-A	0.3625
1609	ins_chr4_54726019_-_GCCTAT	ins_chr4_54726019_-_GCCTAT	TRUE	2017-08-20_RTP0761	Op2	LotC	2	10019399_1_G_1	0710-0200InDel0-5	0.5%	16000	INDEL-A	0.8375
1610	ins_chr17_7674917_-_G	ins_chr17_7674917_-_G	TRUE	2017-08-20_RTP0761	Op2	LotC	2	10019399_1_G_1	0710-0200InDel0-5	0.5%	16000	INDEL-A	0.325
1611	ins_chr17_7674249_-_A	ins_chr17_7674249_-_A	TRUE	2017-08-20_RTP0761	Op2	LotC	2	10019399_1_G_1	0710-0200InDel0-5	0.5%	16000	INDEL-A	0.8375
1612	del_chr7_55174772_GGAATTAAGAGAAGC_-	del_chr7_55174772_GGAATTAAGAGAAGC_-	TRUE	2017-08-20_RTP0761	Op2	LotC	2	10019399_1_G_1	0710-0200InDel0-5	0.5%	16000	INDEL-A	0.39375
1613	del_chr7_116771829_TTCTTTCTCTCTGTTTTAAGATCT_-	del_chr7_116771829_TTCTTTCTCTCTGTTTTAAGATCT_-	TRUE	2017-08-20_RTP0761	Op2	LotC	2	10019399_1_G_1	0710-0200InDel0-5	0.5%	16000	INDEL-A	0.35
1614	del_chr4_54727437_TGGAAGGTTGTTGAG_-	del_chr4_54727437_TGGAAGGTTGTTGAG_-	TRUE	2017-08-20_RTP0761	Op2	LotC	2	10019399_1_G_1	0710-0200InDel0-5	0.5%	16000	INDEL-A	0.425
1615	del_chr3_41224645_TCT_-	del_chr3_41224645_TCT_-	TRUE	2017-08-20_RTP0761	Op2	LotC	2	10019399_1_G_1	0710-0200InDel0-5	0.5%	16000	INDEL-A	0.71875
1616	del_chr17_7675073_TCATGGTGGGGGCAGCGC_-	del_chr17_7675073_TCATGGTGGGGGCAGCGC_-	TRUE	2017-08-20_RTP0761	Op2	LotC	2	10019399_1_G_1	0710-0200InDel0-5	0.5%	16000	INDEL-A	0.3125
1617	del_chr17_7673732_GTGAGGCTCCCCTTTCTTG_-	del_chr17_7673732_GTGAGGCTCCCCTTTCTTG_-	TRUE	2017-08-20_RTP0761	Op2	LotC	2	10019399_1_G_1	0710-0200InDel0-5	0.5%	16000	INDEL-A	0.625
1618	del_chr10_87961047_ACTT_-	del_chr10_87961047_ACTT_-	TRUE	2017-08-20_RTP0761	Op2	LotC	2	10019399_1_G_1	0710-0200InDel0-5	0.5%	16000	INDEL-A	0.5625
1619	del_chr17_7674905_CT_-	del_chr17_7674905_CT_-	TRUE	2017-08-20_RTP0761	Op2	LotC	2	10019399_1_G_1	0710-0200InDel0-5	0.5%	16000	INDEL-A	0.8125
1620	del_chr17_7674241_G_-	del_chr17_7674241_G_-	TRUE	2017-08-20_RTP0761	Op2	LotC	2	10019399_1_G_1	0710-0200InDel0-5	0.5%	16000	INDEL-A	0.425
1621	ins_chr7_55181319_-_GGT	ins_chr7_55181319_-_GGT	TRUE	2017-08-20_RTP0761	Op2	LotC	3	10019400_1_H_1	0710-0200InDel0-5	0.5%	16000	INDEL-A	0.3875
1622	ins_chr7_140753338_-_TAC	ins_chr7_140753338_-_TAC	TRUE	2017-08-20_RTP0761	Op2	LotC	3	10019400_1_H_1	0710-0200InDel0-5	0.5%	16000	INDEL-A	0.8375
1623	ins_chr17_7675048_-_AC	ins_chr17_7675048_-_AC	TRUE	2017-08-20_RTP0761	Op2	LotC	3	10019400_1_H_1	0710-0200InDel0-5	0.5%	16000	INDEL-A	0.6875
1624	ins_chr17_39724742_-_ATACGTGATGGC	ins_chr17_39724742_-_ATACGTGATGGC	TRUE	2017-08-20_RTP0761	Op2	LotC	3	10019400_1_H_1	0710-0200InDel0-5	0.5%	16000	INDEL-A	0.45
1625	ins_chr7_55181328_-_AACCCCCAC	ins_chr7_55181328_-_AACCCCCAC	TRUE	2017-08-20_RTP0761	Op2	LotC	3	10019400_1_H_1	0710-0200InDel0-5	0.5%	16000	INDEL-A	0.5
1626	ins_chr7_55181317_-_CCAGCGTGG	ins_chr7_55181317_-_CCAGCGTGG	TRUE	2017-08-20_RTP0761	Op2	LotC	3	10019400_1_H_1	0710-0200InDel0-5	0.5%	16000	INDEL-A	0.3375
1627	ins_chr4_54726019_-_GCCTAT	ins_chr4_54726019_-_GCCTAT	TRUE	2017-08-20_RTP0761	Op2	LotC	3	10019400_1_H_1	0710-0200InDel0-5	0.5%	16000	INDEL-A	0.625
1628	ins_chr17_7674917_-_G	ins_chr17_7674917_-_G	TRUE	2017-08-20_RTP0761	Op2	LotC	3	10019400_1_H_1	0710-0200InDel0-5	0.5%	16000	INDEL-A	0.8125
1629	ins_chr17_7674249_-_A	ins_chr17_7674249_-_A	TRUE	2017-08-20_RTP0761	Op2	LotC	3	10019400_1_H_1	0710-0200InDel0-5	0.5%	16000	INDEL-A	0.575
1630	del_chr7_55174772_GGAATTAAGAGAAGC_-	del_chr7_55174772_GGAATTAAGAGAAGC_-	TRUE	2017-08-20_RTP0761	Op2	LotC	3	10019400_1_H_1	0710-0200InDel0-5	0.5%	16000	INDEL-A	0.44375
1631	del_chr7_116771829_TTCTTTCTCTCTGTTTTAAGATCT_-	del_chr7_116771829_TTCTTTCTCTCTGTTTTAAGATCT_-	TRUE	2017-08-20_RTP0761	Op2	LotC	3	10019400_1_H_1	0710-0200InDel0-5	0.5%	16000	INDEL-A	0.3875
1632	del_chr4_54727437_TGGAAGGTTGTTGAG_-	del_chr4_54727437_TGGAAGGTTGTTGAG_-	TRUE	2017-08-20_RTP0761	Op2	LotC	3	10019400_1_H_1	0710-0200InDel0-5	0.5%	16000	INDEL-A	0.4625
1633	del_chr3_41224645_TCT_-	del_chr3_41224645_TCT_-	TRUE	2017-08-20_RTP0761	Op2	LotC	3	10019400_1_H_1	0710-0200InDel0-5	0.5%	16000	INDEL-A	0.50625
1634	del_chr17_7675073_TCATGGTGGGGGCAGCGC_-	del_chr17_7675073_TCATGGTGGGGGCAGCGC_-	TRUE	2017-08-20_RTP0761	Op2	LotC	3	10019400_1_H_1	0710-0200InDel0-5	0.5%	16000	INDEL-A	0.3625
1635	del_chr17_7673732_GTGAGGCTCCCCTTTCTTG_-	del_chr17_7673732_GTGAGGCTCCCCTTTCTTG_-	TRUE	2017-08-20_RTP0761	Op2	LotC	3	10019400_1_H_1	0710-0200InDel0-5	0.5%	16000	INDEL-A	0.6875
1636	del_chr10_87961047_ACTT_-	del_chr10_87961047_ACTT_-	TRUE	2017-08-20_RTP0761	Op2	LotC	3	10019400_1_H_1	0710-0200InDel0-5	0.5%	16000	INDEL-A	0.575
1637	del_chr17_7674905_CT_-	del_chr17_7674905_CT_-	TRUE	2017-08-20_RTP0761	Op2	LotC	3	10019400_1_H_1	0710-0200InDel0-5	0.5%	16000	INDEL-A	0.475
1638	del_chr17_7674241_G_-	del_chr17_7674241_G_-	TRUE	2017-08-20_RTP0761	Op2	LotC	3	10019400_1_H_1	0710-0200InDel0-5	0.5%	16000	INDEL-A	0.6375
1639	ins_chr7_55181319_-_GGT	ins_chr7_55181319_-_GGT	TRUE	2017-08-20_RTP0761	Op2	LotC	4	10019401_1_A_2	0710-0200InDel0-5	0.5%	16000	INDEL-A	0.475
1640	ins_chr7_140753338_-_TAC	ins_chr7_140753338_-_TAC	TRUE	2017-08-20_RTP0761	Op2	LotC	4	10019401_1_A_2	0710-0200InDel0-5	0.5%	16000	INDEL-A	0.80625
1641	ins_chr17_7675048_-_AC	ins_chr17_7675048_-_AC	TRUE	2017-08-20_RTP0761	Op2	LotC	4	10019401_1_A_2	0710-0200InDel0-5	0.5%	16000	INDEL-A	0.425
1642	ins_chr17_39724742_-_ATACGTGATGGC	ins_chr17_39724742_-_ATACGTGATGGC	TRUE	2017-08-20_RTP0761	Op2	LotC	4	10019401_1_A_2	0710-0200InDel0-5	0.5%	16000	INDEL-A	0.575
1643	ins_chr7_55181328_-_AACCCCCAC	ins_chr7_55181328_-_AACCCCCAC	TRUE	2017-08-20_RTP0761	Op2	LotC	4	10019401_1_A_2	0710-0200InDel0-5	0.5%	16000	INDEL-A	0.325
1644	ins_chr7_55181317_-_CCAGCGTGG	ins_chr7_55181317_-_CCAGCGTGG	TRUE	2017-08-20_RTP0761	Op2	LotC	4	10019401_1_A_2	0710-0200InDel0-5	0.5%	16000	INDEL-A	0.1875
1645	ins_chr4_54726019_-_GCCTAT	ins_chr4_54726019_-_GCCTAT	TRUE	2017-08-20_RTP0761	Op2	LotC	4	10019401_1_A_2	0710-0200InDel0-5	0.5%	16000	INDEL-A	0.7875
1646	ins_chr17_7674917_-_G	ins_chr17_7674917_-_G	TRUE	2017-08-20_RTP0761	Op2	LotC	4	10019401_1_A_2	0710-0200InDel0-5	0.5%	16000	INDEL-A	0.725
1647	ins_chr17_7674249_-_A	ins_chr17_7674249_-_A	TRUE	2017-08-20_RTP0761	Op2	LotC	4	10019401_1_A_2	0710-0200InDel0-5	0.5%	16000	INDEL-A	0.4625
1648	del_chr7_55174772_GGAATTAAGAGAAGC_-	del_chr7_55174772_GGAATTAAGAGAAGC_-	TRUE	2017-08-20_RTP0761	Op2	LotC	4	10019401_1_A_2	0710-0200InDel0-5	0.5%	16000	INDEL-A	0.35625
1649	del_chr7_116771829_TTCTTTCTCTCTGTTTTAAGATCT_-	del_chr7_116771829_TTCTTTCTCTCTGTTTTAAGATCT_-	TRUE	2017-08-20_RTP0761	Op2	LotC	4	10019401_1_A_2	0710-0200InDel0-5	0.5%	16000	INDEL-A	0.45
1650	del_chr4_54727437_TGGAAGGTTGTTGAG_-	del_chr4_54727437_TGGAAGGTTGTTGAG_-	TRUE	2017-08-20_RTP0761	Op2	LotC	4	10019401_1_A_2	0710-0200InDel0-5	0.5%	16000	INDEL-A	0.5875
1651	del_chr3_41224645_TCT_-	del_chr3_41224645_TCT_-	TRUE	2017-08-20_RTP0761	Op2	LotC	4	10019401_1_A_2	0710-0200InDel0-5	0.5%	16000	INDEL-A	0.6625
1652	del_chr17_7675073_TCATGGTGGGGGCAGCGC_-	del_chr17_7675073_TCATGGTGGGGGCAGCGC_-	TRUE	2017-08-20_RTP0761	Op2	LotC	4	10019401_1_A_2	0710-0200InDel0-5	0.5%	16000	INDEL-A	0.3625
1653	del_chr17_7673732_GTGAGGCTCCCCTTTCTTG_-	del_chr17_7673732_GTGAGGCTCCCCTTTCTTG_-	TRUE	2017-08-20_RTP0761	Op2	LotC	4	10019401_1_A_2	0710-0200InDel0-5	0.5%	16000	INDEL-A	0.6625
1654	del_chr10_87961047_ACTT_-	del_chr10_87961047_ACTT_-	TRUE	2017-08-20_RTP0761	Op2	LotC	4	10019401_1_A_2	0710-0200InDel0-5	0.5%	16000	INDEL-A	0.4875
1655	del_chr17_7674905_CT_-	del_chr17_7674905_CT_-	TRUE	2017-08-20_RTP0761	Op2	LotC	4	10019401_1_A_2	0710-0200InDel0-5	0.5%	16000	INDEL-A	0.725
1656	del_chr17_7674241_G_-	del_chr17_7674241_G_-	TRUE	2017-08-20_RTP0761	Op2	LotC	4	10019401_1_A_2	0710-0200InDel0-5	0.5%	16000	INDEL-A	0.3
1657	ins_chr7_55181319_-_GGT	ins_chr7_55181319_-_GGT	TRUE	2017-08-20_RTP0761	Op2	LotC	5	10019402_1_B_2	0710-0200InDel0-5	0.5%	16000	INDEL-A	0.5625
1658	ins_chr7_140753338_-_TAC	ins_chr7_140753338_-_TAC	TRUE	2017-08-20_RTP0761	Op2	LotC	5	10019402_1_B_2	0710-0200InDel0-5	0.5%	16000	INDEL-A	0.6375
1659	ins_chr17_7675048_-_AC	ins_chr17_7675048_-_AC	TRUE	2017-08-20_RTP0761	Op2	LotC	5	10019402_1_B_2	0710-0200InDel0-5	0.5%	16000	INDEL-A	0.4625
1660	ins_chr17_39724742_-_ATACGTGATGGC	ins_chr17_39724742_-_ATACGTGATGGC	TRUE	2017-08-20_RTP0761	Op2	LotC	5	10019402_1_B_2	0710-0200InDel0-5	0.5%	16000	INDEL-A	0.45625
1661	ins_chr7_55181328_-_AACCCCCAC	ins_chr7_55181328_-_AACCCCCAC	TRUE	2017-08-20_RTP0761	Op2	LotC	5	10019402_1_B_2	0710-0200InDel0-5	0.5%	16000	INDEL-A	0.425
1662	ins_chr7_55181317_-_CCAGCGTGG	ins_chr7_55181317_-_CCAGCGTGG	TRUE	2017-08-20_RTP0761	Op2	LotC	5	10019402_1_B_2	0710-0200InDel0-5	0.5%	16000	INDEL-A	0.175
1663	ins_chr4_54726019_-_GCCTAT	ins_chr4_54726019_-_GCCTAT	TRUE	2017-08-20_RTP0761	Op2	LotC	5	10019402_1_B_2	0710-0200InDel0-5	0.5%	16000	INDEL-A	0.3625
1664	ins_chr17_7674917_-_G	ins_chr17_7674917_-_G	TRUE	2017-08-20_RTP0761	Op2	LotC	5	10019402_1_B_2	0710-0200InDel0-5	0.5%	16000	INDEL-A	0.675
1665	ins_chr17_7674249_-_A	ins_chr17_7674249_-_A	TRUE	2017-08-20_RTP0761	Op2	LotC	5	10019402_1_B_2	0710-0200InDel0-5	0.5%	16000	INDEL-A	0.475
1666	del_chr7_55174772_GGAATTAAGAGAAGC_-	del_chr7_55174772_GGAATTAAGAGAAGC_-	TRUE	2017-08-20_RTP0761	Op2	LotC	5	10019402_1_B_2	0710-0200InDel0-5	0.5%	16000	INDEL-A	0.25625
1667	del_chr7_116771829_TTCTTTCTCTCTGTTTTAAGATCT_-	del_chr7_116771829_TTCTTTCTCTCTGTTTTAAGATCT_-	TRUE	2017-08-20_RTP0761	Op2	LotC	5	10019402_1_B_2	0710-0200InDel0-5	0.5%	16000	INDEL-A	0.375
1668	del_chr4_54727437_TGGAAGGTTGTTGAG_-	del_chr4_54727437_TGGAAGGTTGTTGAG_-	TRUE	2017-08-20_RTP0761	Op2	LotC	5	10019402_1_B_2	0710-0200InDel0-5	0.5%	16000	INDEL-A	0.275
1669	del_chr3_41224645_TCT_-	del_chr3_41224645_TCT_-	TRUE	2017-08-20_RTP0761	Op2	LotC	5	10019402_1_B_2	0710-0200InDel0-5	0.5%	16000	INDEL-A	0.61875
1670	del_chr17_7675073_TCATGGTGGGGGCAGCGC_-	del_chr17_7675073_TCATGGTGGGGGCAGCGC_-	TRUE	2017-08-20_RTP0761	Op2	LotC	5	10019402_1_B_2	0710-0200InDel0-5	0.5%	16000	INDEL-A	0.3875
1671	del_chr17_7673732_GTGAGGCTCCCCTTTCTTG_-	del_chr17_7673732_GTGAGGCTCCCCTTTCTTG_-	TRUE	2017-08-20_RTP0761	Op2	LotC	5	10019402_1_B_2	0710-0200InDel0-5	0.5%	16000	INDEL-A	0.6375
1672	del_chr10_87961047_ACTT_-	del_chr10_87961047_ACTT_-	TRUE	2017-08-20_RTP0761	Op2	LotC	5	10019402_1_B_2	0710-0200InDel0-5	0.5%	16000	INDEL-A	0.65
1673	del_chr17_7674905_CT_-	del_chr17_7674905_CT_-	TRUE	2017-08-20_RTP0761	Op2	LotC	5	10019402_1_B_2	0710-0200InDel0-5	0.5%	16000	INDEL-A	0.6625
1674	del_chr17_7674241_G_-	del_chr17_7674241_G_-	TRUE	2017-08-20_RTP0761	Op2	LotC	5	10019402_1_B_2	0710-0200InDel0-5	0.5%	16000	INDEL-A	0.7125
1675	ins_chr7_55181319_-_GGT	ins_chr7_55181319_-_GGT	TRUE	2017-08-20_RTP0761	Op2	LotC	6	10019403_1_C_2	0710-0200InDel0-5	0.5%	16000	INDEL-A	0.4
1676	ins_chr7_140753338_-_TAC	ins_chr7_140753338_-_TAC	TRUE	2017-08-20_RTP0761	Op2	LotC	6	10019403_1_C_2	0710-0200InDel0-5	0.5%	16000	INDEL-A	0.7125
1677	ins_chr17_7675048_-_AC	ins_chr17_7675048_-_AC	TRUE	2017-08-20_RTP0761	Op2	LotC	6	10019403_1_C_2	0710-0200InDel0-5	0.5%	16000	INDEL-A	0.6625
1678	ins_chr17_39724742_-_ATACGTGATGGC	ins_chr17_39724742_-_ATACGTGATGGC	TRUE	2017-08-20_RTP0761	Op2	LotC	6	10019403_1_C_2	0710-0200InDel0-5	0.5%	16000	INDEL-A	0.4625
1679	ins_chr7_55181328_-_AACCCCCAC	ins_chr7_55181328_-_AACCCCCAC	TRUE	2017-08-20_RTP0761	Op2	LotC	6	10019403_1_C_2	0710-0200InDel0-5	0.5%	16000	INDEL-A	0.4875
1680	ins_chr7_55181317_-_CCAGCGTGG	ins_chr7_55181317_-_CCAGCGTGG	TRUE	2017-08-20_RTP0761	Op2	LotC	6	10019403_1_C_2	0710-0200InDel0-5	0.5%	16000	INDEL-A	0.1625
1681	ins_chr4_54726019_-_GCCTAT	ins_chr4_54726019_-_GCCTAT	TRUE	2017-08-20_RTP0761	Op2	LotC	6	10019403_1_C_2	0710-0200InDel0-5	0.5%	16000	INDEL-A	0.4875
1682	ins_chr17_7674917_-_G	ins_chr17_7674917_-_G	TRUE	2017-08-20_RTP0761	Op2	LotC	6	10019403_1_C_2	0710-0200InDel0-5	0.5%	16000	INDEL-A	0.4125
1683	ins_chr17_7674249_-_A	ins_chr17_7674249_-_A	TRUE	2017-08-20_RTP0761	Op2	LotC	6	10019403_1_C_2	0710-0200InDel0-5	0.5%	16000	INDEL-A	0.2625
1684	del_chr7_55174772_GGAATTAAGAGAAGC_-	del_chr7_55174772_GGAATTAAGAGAAGC_-	TRUE	2017-08-20_RTP0761	Op2	LotC	6	10019403_1_C_2	0710-0200InDel0-5	0.5%	16000	INDEL-A	0.608333
1685	del_chr7_116771829_TTCTTTCTCTCTGTTTTAAGATCT_-	del_chr7_116771829_TTCTTTCTCTCTGTTTTAAGATCT_-	TRUE	2017-08-20_RTP0761	Op2	LotC	6	10019403_1_C_2	0710-0200InDel0-5	0.5%	16000	INDEL-A	0.8125
1686	del_chr4_54727437_TGGAAGGTTGTTGAG_-	del_chr4_54727437_TGGAAGGTTGTTGAG_-	TRUE	2017-08-20_RTP0761	Op2	LotC	6	10019403_1_C_2	0710-0200InDel0-5	0.5%	16000	INDEL-A	0.5625
1687	del_chr3_41224645_TCT_-	del_chr3_41224645_TCT_-	TRUE	2017-08-20_RTP0761	Op2	LotC	6	10019403_1_C_2	0710-0200InDel0-5	0.5%	16000	INDEL-A	0.51875
1688	del_chr17_7675073_TCATGGTGGGGGCAGCGC_-	del_chr17_7675073_TCATGGTGGGGGCAGCGC_-	TRUE	2017-08-20_RTP0761	Op2	LotC	6	10019403_1_C_2	0710-0200InDel0-5	0.5%	16000	INDEL-A	0.2875
1689	del_chr17_7673732_GTGAGGCTCCCCTTTCTTG_-	del_chr17_7673732_GTGAGGCTCCCCTTTCTTG_-	TRUE	2017-08-20_RTP0761	Op2	LotC	6	10019403_1_C_2	0710-0200InDel0-5	0.5%	16000	INDEL-A	0.925
1690	del_chr10_87961047_ACTT_-	del_chr10_87961047_ACTT_-	TRUE	2017-08-20_RTP0761	Op2	LotC	6	10019403_1_C_2	0710-0200InDel0-5	0.5%	16000	INDEL-A	0.6625
1691	del_chr17_7674905_CT_-	del_chr17_7674905_CT_-	TRUE	2017-08-20_RTP0761	Op2	LotC	6	10019403_1_C_2	0710-0200InDel0-5	0.5%	16000	INDEL-A	0.7125
1692	del_chr17_7674241_G_-	del_chr17_7674241_G_-	TRUE	2017-08-20_RTP0761	Op2	LotC	6	10019403_1_C_2	0710-0200InDel0-5	0.5%	16000	INDEL-A	0.35
1693	ins_chr7_55181319_-_GGT	ins_chr7_55181319_-_GGT	TRUE	2017-08-20_RTP0761	Op2	LotC	7	10019404_1_D_2	0710-0200InDel0-5	0.5%	16000	INDEL-A	0.4375
1694	ins_chr7_140753338_-_TAC	ins_chr7_140753338_-_TAC	TRUE	2017-08-20_RTP0761	Op2	LotC	7	10019404_1_D_2	0710-0200InDel0-5	0.5%	16000	INDEL-A	0.975
1695	ins_chr17_7675048_-_AC	ins_chr17_7675048_-_AC	TRUE	2017-08-20_RTP0761	Op2	LotC	7	10019404_1_D_2	0710-0200InDel0-5	0.5%	16000	INDEL-A	0.6
1696	ins_chr17_39724742_-_ATACGTGATGGC	ins_chr17_39724742_-_ATACGTGATGGC	TRUE	2017-08-20_RTP0761	Op2	LotC	7	10019404_1_D_2	0710-0200InDel0-5	0.5%	16000	INDEL-A	0.55625
1697	ins_chr7_55181328_-_AACCCCCAC	ins_chr7_55181328_-_AACCCCCAC	TRUE	2017-08-20_RTP0761	Op2	LotC	7	10019404_1_D_2	0710-0200InDel0-5	0.5%	16000	INDEL-A	0.25
1698	ins_chr7_55181317_-_CCAGCGTGG	ins_chr7_55181317_-_CCAGCGTGG	TRUE	2017-08-20_RTP0761	Op2	LotC	7	10019404_1_D_2	0710-0200InDel0-5	0.5%	16000	INDEL-A	0.25
1699	ins_chr4_54726019_-_GCCTAT	ins_chr4_54726019_-_GCCTAT	TRUE	2017-08-20_RTP0761	Op2	LotC	7	10019404_1_D_2	0710-0200InDel0-5	0.5%	16000	INDEL-A	0.5125
1700	ins_chr17_7674917_-_G	ins_chr17_7674917_-_G	TRUE	2017-08-20_RTP0761	Op2	LotC	7	10019404_1_D_2	0710-0200InDel0-5	0.5%	16000	INDEL-A	0.5125
1701	ins_chr17_7674249_-_A	ins_chr17_7674249_-_A	TRUE	2017-08-20_RTP0761	Op2	LotC	7	10019404_1_D_2	0710-0200InDel0-5	0.5%	16000	INDEL-A	0.85
1702	del_chr7_55174772_GGAATTAAGAGAAGC_-	del_chr7_55174772_GGAATTAAGAGAAGC_-	TRUE	2017-08-20_RTP0761	Op2	LotC	7	10019404_1_D_2	0710-0200InDel0-5	0.5%	16000	INDEL-A	0.3375
1703	del_chr7_116771829_TTCTTTCTCTCTGTTTTAAGATCT_-	del_chr7_116771829_TTCTTTCTCTCTGTTTTAAGATCT_-	TRUE	2017-08-20_RTP0761	Op2	LotC	7	10019404_1_D_2	0710-0200InDel0-5	0.5%	16000	INDEL-A	0.2625
1704	del_chr4_54727437_TGGAAGGTTGTTGAG_-	del_chr4_54727437_TGGAAGGTTGTTGAG_-	TRUE	2017-08-20_RTP0761	Op2	LotC	7	10019404_1_D_2	0710-0200InDel0-5	0.5%	16000	INDEL-A	0.4625
1705	del_chr3_41224645_TCT_-	del_chr3_41224645_TCT_-	TRUE	2017-08-20_RTP0761	Op2	LotC	7	10019404_1_D_2	0710-0200InDel0-5	0.5%	16000	INDEL-A	0.50625
1706	del_chr17_7675073_TCATGGTGGGGGCAGCGC_-	del_chr17_7675073_TCATGGTGGGGGCAGCGC_-	TRUE	2017-08-20_RTP0761	Op2	LotC	7	10019404_1_D_2	0710-0200InDel0-5	0.5%	16000	INDEL-A	0.375
1707	del_chr17_7673732_GTGAGGCTCCCCTTTCTTG_-	del_chr17_7673732_GTGAGGCTCCCCTTTCTTG_-	TRUE	2017-08-20_RTP0761	Op2	LotC	7	10019404_1_D_2	0710-0200InDel0-5	0.5%	16000	INDEL-A	0.725
1708	del_chr10_87961047_ACTT_-	del_chr10_87961047_ACTT_-	TRUE	2017-08-20_RTP0761	Op2	LotC	7	10019404_1_D_2	0710-0200InDel0-5	0.5%	16000	INDEL-A	0.5875
1709	del_chr17_7674905_CT_-	del_chr17_7674905_CT_-	TRUE	2017-08-20_RTP0761	Op2	LotC	7	10019404_1_D_2	0710-0200InDel0-5	0.5%	16000	INDEL-A	0.6875
1710	del_chr17_7674241_G_-	del_chr17_7674241_G_-	TRUE	2017-08-20_RTP0761	Op2	LotC	7	10019404_1_D_2	0710-0200InDel0-5	0.5%	16000	INDEL-A	0.7125
1711	ins_chr7_55181319_-_GGT	ins_chr7_55181319_-_GGT	FALSE	2017-08-20_RTP0761	Op2	LotC	1	10019455_1_E_2	0710-0202InDel0-1	0.1%	16000	INDEL-A	#N/A
1712	ins_chr7_140753338_-_TAC	ins_chr7_140753338_-_TAC	TRUE	2017-08-20_RTP0761	Op2	LotC	1	10019455_1_E_2	0710-0202InDel0-1	0.1%	16000	INDEL-A	0.20625
1713	ins_chr17_7675048_-_AC	ins_chr17_7675048_-_AC	FALSE	2017-08-20_RTP0761	Op2	LotC	1	10019455_1_E_2	0710-0202InDel0-1	0.1%	16000	INDEL-A	#N/A
1714	ins_chr17_39724742_-_ATACGTGATGGC	ins_chr17_39724742_-_ATACGTGATGGC	TRUE	2017-08-20_RTP0761	Op2	LotC	1	10019455_1_E_2	0710-0202InDel0-1	0.1%	16000	INDEL-A	0.13125
1715	ins_chr7_55181328_-_AACCCCCAC	ins_chr7_55181328_-_AACCCCCAC	FALSE	2017-08-20_RTP0761	Op2	LotC	1	10019455_1_E_2	0710-0202InDel0-1	0.1%	16000	INDEL-A	#N/A
1716	ins_chr7_55181317_-_CCAGCGTGG	ins_chr7_55181317_-_CCAGCGTGG	FALSE	2017-08-20_RTP0761	Op2	LotC	1	10019455_1_E_2	0710-0202InDel0-1	0.1%	16000	INDEL-A	#N/A
1717	ins_chr4_54726019_-_GCCTAT	ins_chr4_54726019_-_GCCTAT	TRUE	2017-08-20_RTP0761	Op2	LotC	1	10019455_1_E_2	0710-0202InDel0-1	0.1%	16000	INDEL-A	0.15
1718	ins_chr17_7674917_-_G	ins_chr17_7674917_-_G	FALSE	2017-08-20_RTP0761	Op2	LotC	1	10019455_1_E_2	0710-0202InDel0-1	0.1%	16000	INDEL-A	#N/A
1719	ins_chr17_7674249_-_A	ins_chr17_7674249_-_A	FALSE	2017-08-20_RTP0761	Op2	LotC	1	10019455_1_E_2	0710-0202InDel0-1	0.1%	16000	INDEL-A	#N/A
1720	del_chr7_55174772_GGAATTAAGAGAAGC_-	del_chr7_55174772_GGAATTAAGAGAAGC_-	TRUE	2017-08-20_RTP0761	Op2	LotC	1	10019455_1_E_2	0710-0202InDel0-1	0.1%	16000	INDEL-A	0.025
1721	del_chr7_116771829_TTCTTTCTCTCTGTTTTAAGATCT_-	del_chr7_116771829_TTCTTTCTCTCTGTTTTAAGATCT_-	TRUE	2017-08-20_RTP0761	Op2	LotC	1	10019455_1_E_2	0710-0202InDel0-1	0.1%	16000	INDEL-A	0.15
1722	del_chr4_54727437_TGGAAGGTTGTTGAG_-	del_chr4_54727437_TGGAAGGTTGTTGAG_-	TRUE	2017-08-20_RTP0761	Op2	LotC	1	10019455_1_E_2	0710-0202InDel0-1	0.1%	16000	INDEL-A	0.075
1723	del_chr3_41224645_TCT_-	del_chr3_41224645_TCT_-	TRUE	2017-08-20_RTP0761	Op2	LotC	1	10019455_1_E_2	0710-0202InDel0-1	0.1%	16000	INDEL-A	0.0875
1724	del_chr17_7675073_TCATGGTGGGGGCAGCGC_-	del_chr17_7675073_TCATGGTGGGGGCAGCGC_-	TRUE	2017-08-20_RTP0761	Op2	LotC	1	10019455_1_E_2	0710-0202InDel0-1	0.1%	16000	INDEL-A	0.1625
1725	del_chr17_7673732_GTGAGGCTCCCCTTTCTTG_-	del_chr17_7673732_GTGAGGCTCCCCTTTCTTG_-	TRUE	2017-08-20_RTP0761	Op2	LotC	1	10019455_1_E_2	0710-0202InDel0-1	0.1%	16000	INDEL-A	0.1625
1726	del_chr10_87961047_ACTT_-	del_chr10_87961047_ACTT_-	TRUE	2017-08-20_RTP0761	Op2	LotC	1	10019455_1_E_2	0710-0202InDel0-1	0.1%	16000	INDEL-A	0.0625
1727	del_chr17_7674905_CT_-	del_chr17_7674905_CT_-	FALSE	2017-08-20_RTP0761	Op2	LotC	1	10019455_1_E_2	0710-0202InDel0-1	0.1%	16000	INDEL-A	#N/A
1728	del_chr17_7674241_G_-	del_chr17_7674241_G_-	FALSE	2017-08-20_RTP0761	Op2	LotC	1	10019455_1_E_2	0710-0202InDel0-1	0.1%	16000	INDEL-A	#N/A
1729	ins_chr7_55181319_-_GGT	ins_chr7_55181319_-_GGT	TRUE	2017-08-20_RTP0761	Op2	LotC	2	10019456_1_F_2	0710-0202InDel0-1	0.1%	16000	INDEL-A	0.175
1730	ins_chr7_140753338_-_TAC	ins_chr7_140753338_-_TAC	TRUE	2017-08-20_RTP0761	Op2	LotC	2	10019456_1_F_2	0710-0202InDel0-1	0.1%	16000	INDEL-A	0.2
1731	ins_chr17_7675048_-_AC	ins_chr17_7675048_-_AC	TRUE	2017-08-20_RTP0761	Op2	LotC	2	10019456_1_F_2	0710-0202InDel0-1	0.1%	16000	INDEL-A	0.125
1732	ins_chr17_39724742_-_ATACGTGATGGC	ins_chr17_39724742_-_ATACGTGATGGC	TRUE	2017-08-20_RTP0761	Op2	LotC	2	10019456_1_F_2	0710-0202InDel0-1	0.1%	16000	INDEL-A	0.0875
1733	ins_chr7_55181328_-_AACCCCCAC	ins_chr7_55181328_-_AACCCCCAC	FALSE	2017-08-20_RTP0761	Op2	LotC	2	10019456_1_F_2	0710-0202InDel0-1	0.1%	16000	INDEL-A	#N/A
1734	ins_chr7_55181317_-_CCAGCGTGG	ins_chr7_55181317_-_CCAGCGTGG	FALSE	2017-08-20_RTP0761	Op2	LotC	2	10019456_1_F_2	0710-0202InDel0-1	0.1%	16000	INDEL-A	#N/A
1735	ins_chr4_54726019_-_GCCTAT	ins_chr4_54726019_-_GCCTAT	TRUE	2017-08-20_RTP0761	Op2	LotC	2	10019456_1_F_2	0710-0202InDel0-1	0.1%	16000	INDEL-A	0.0875
1736	ins_chr17_7674917_-_G	ins_chr17_7674917_-_G	TRUE	2017-08-20_RTP0761	Op2	LotC	2	10019456_1_F_2	0710-0202InDel0-1	0.1%	16000	INDEL-A	0.1625
1737	ins_chr17_7674249_-_A	ins_chr17_7674249_-_A	FALSE	2017-08-20_RTP0761	Op2	LotC	2	10019456_1_F_2	0710-0202InDel0-1	0.1%	16000	INDEL-A	#N/A
1738	del_chr7_55174772_GGAATTAAGAGAAGC_-	del_chr7_55174772_GGAATTAAGAGAAGC_-	TRUE	2017-08-20_RTP0761	Op2	LotC	2	10019456_1_F_2	0710-0202InDel0-1	0.1%	16000	INDEL-A	0.175
1739	del_chr7_116771829_TTCTTTCTCTCTGTTTTAAGATCT_-	del_chr7_116771829_TTCTTTCTCTCTGTTTTAAGATCT_-	TRUE	2017-08-20_RTP0761	Op2	LotC	2	10019456_1_F_2	0710-0202InDel0-1	0.1%	16000	INDEL-A	0.0875
1740	del_chr4_54727437_TGGAAGGTTGTTGAG_-	del_chr4_54727437_TGGAAGGTTGTTGAG_-	TRUE	2017-08-20_RTP0761	Op2	LotC	2	10019456_1_F_2	0710-0202InDel0-1	0.1%	16000	INDEL-A	0.2
1741	del_chr3_41224645_TCT_-	del_chr3_41224645_TCT_-	TRUE	2017-08-20_RTP0761	Op2	LotC	2	10019456_1_F_2	0710-0202InDel0-1	0.1%	16000	INDEL-A	0.225
1742	del_chr17_7675073_TCATGGTGGGGGCAGCGC_-	del_chr17_7675073_TCATGGTGGGGGCAGCGC_-	TRUE	2017-08-20_RTP0761	Op2	LotC	2	10019456_1_F_2	0710-0202InDel0-1	0.1%	16000	INDEL-A	0.1
1743	del_chr17_7673732_GTGAGGCTCCCCTTTCTTG_-	del_chr17_7673732_GTGAGGCTCCCCTTTCTTG_-	TRUE	2017-08-20_RTP0761	Op2	LotC	2	10019456_1_F_2	0710-0202InDel0-1	0.1%	16000	INDEL-A	0.1125
1744	del_chr10_87961047_ACTT_-	del_chr10_87961047_ACTT_-	TRUE	2017-08-20_RTP0761	Op2	LotC	2	10019456_1_F_2	0710-0202InDel0-1	0.1%	16000	INDEL-A	0.2875
1745	del_chr17_7674905_CT_-	del_chr17_7674905_CT_-	TRUE	2017-08-20_RTP0761	Op2	LotC	2	10019456_1_F_2	0710-0202InDel0-1	0.1%	16000	INDEL-A	0.15
1746	del_chr17_7674241_G_-	del_chr17_7674241_G_-	FALSE	2017-08-20_RTP0761	Op2	LotC	2	10019456_1_F_2	0710-0202InDel0-1	0.1%	16000	INDEL-A	#N/A
1747	ins_chr7_55181319_-_GGT	ins_chr7_55181319_-_GGT	TRUE	2017-08-20_RTP0761	Op2	LotC	3	10019457_1_G_2	0710-0202InDel0-1	0.1%	16000	INDEL-A	0.1875
1748	ins_chr7_140753338_-_TAC	ins_chr7_140753338_-_TAC	TRUE	2017-08-20_RTP0761	Op2	LotC	3	10019457_1_G_2	0710-0202InDel0-1	0.1%	16000	INDEL-A	0.19375
1749	ins_chr17_7675048_-_AC	ins_chr17_7675048_-_AC	TRUE	2017-08-20_RTP0761	Op2	LotC	3	10019457_1_G_2	0710-0202InDel0-1	0.1%	16000	INDEL-A	0.15
1750	ins_chr17_39724742_-_ATACGTGATGGC	ins_chr17_39724742_-_ATACGTGATGGC	TRUE	2017-08-20_RTP0761	Op2	LotC	3	10019457_1_G_2	0710-0202InDel0-1	0.1%	16000	INDEL-A	0.15625
1751	ins_chr7_55181328_-_AACCCCCAC	ins_chr7_55181328_-_AACCCCCAC	FALSE	2017-08-20_RTP0761	Op2	LotC	3	10019457_1_G_2	0710-0202InDel0-1	0.1%	16000	INDEL-A	#N/A
1752	ins_chr7_55181317_-_CCAGCGTGG	ins_chr7_55181317_-_CCAGCGTGG	TRUE	2017-08-20_RTP0761	Op2	LotC	3	10019457_1_G_2	0710-0202InDel0-1	0.1%	16000	INDEL-A	0.0625
1753	ins_chr4_54726019_-_GCCTAT	ins_chr4_54726019_-_GCCTAT	FALSE	2017-08-20_RTP0761	Op2	LotC	3	10019457_1_G_2	0710-0202InDel0-1	0.1%	16000	INDEL-A	#N/A
1754	ins_chr17_7674917_-_G	ins_chr17_7674917_-_G	TRUE	2017-08-20_RTP0761	Op2	LotC	3	10019457_1_G_2	0710-0202InDel0-1	0.1%	16000	INDEL-A	0.15
1755	ins_chr17_7674249_-_A	ins_chr17_7674249_-_A	FALSE	2017-08-20_RTP0761	Op2	LotC	3	10019457_1_G_2	0710-0202InDel0-1	0.1%	16000	INDEL-A	#N/A
1756	del_chr7_55174772_GGAATTAAGAGAAGC_-	del_chr7_55174772_GGAATTAAGAGAAGC_-	TRUE	2017-08-20_RTP0761	Op2	LotC	3	10019457_1_G_2	0710-0202InDel0-1	0.1%	16000	INDEL-A	0.09375
1757	del_chr7_116771829_TTCTTTCTCTCTGTTTTAAGATCT_-	del_chr7_116771829_TTCTTTCTCTCTGTTTTAAGATCT_-	TRUE	2017-08-20_RTP0761	Op2	LotC	3	10019457_1_G_2	0710-0202InDel0-1	0.1%	16000	INDEL-A	0.05
1758	del_chr4_54727437_TGGAAGGTTGTTGAG_-	del_chr4_54727437_TGGAAGGTTGTTGAG_-	TRUE	2017-08-20_RTP0761	Op2	LotC	3	10019457_1_G_2	0710-0202InDel0-1	0.1%	16000	INDEL-A	0.0375
1759	del_chr3_41224645_TCT_-	del_chr3_41224645_TCT_-	TRUE	2017-08-20_RTP0761	Op2	LotC	3	10019457_1_G_2	0710-0202InDel0-1	0.1%	16000	INDEL-A	0.14375
1760	del_chr17_7675073_TCATGGTGGGGGCAGCGC_-	del_chr17_7675073_TCATGGTGGGGGCAGCGC_-	TRUE	2017-08-20_RTP0761	Op2	LotC	3	10019457_1_G_2	0710-0202InDel0-1	0.1%	16000	INDEL-A	0.1125
1761	del_chr17_7673732_GTGAGGCTCCCCTTTCTTG_-	del_chr17_7673732_GTGAGGCTCCCCTTTCTTG_-	TRUE	2017-08-20_RTP0761	Op2	LotC	3	10019457_1_G_2	0710-0202InDel0-1	0.1%	16000	INDEL-A	0.125
1762	del_chr10_87961047_ACTT_-	del_chr10_87961047_ACTT_-	TRUE	2017-08-20_RTP0761	Op2	LotC	3	10019457_1_G_2	0710-0202InDel0-1	0.1%	16000	INDEL-A	0.1875
1763	del_chr17_7674905_CT_-	del_chr17_7674905_CT_-	TRUE	2017-08-20_RTP0761	Op2	LotC	3	10019457_1_G_2	0710-0202InDel0-1	0.1%	16000	INDEL-A	0.175
1764	del_chr17_7674241_G_-	del_chr17_7674241_G_-	FALSE	2017-08-20_RTP0761	Op2	LotC	3	10019457_1_G_2	0710-0202InDel0-1	0.1%	16000	INDEL-A	#N/A
1765	ins_chr7_55181319_-_GGT	ins_chr7_55181319_-_GGT	TRUE	2017-08-20_RTP0761	Op2	LotC	1	10021967_1_E_0	InDel_0-25	0.25%	16000	INDEL-A	0.275
1766	ins_chr7_140753338_-_TAC	ins_chr7_140753338_-_TAC	TRUE	2017-08-20_RTP0761	Op2	LotC	1	10021967_1_E_0	InDel_0-25	0.25%	16000	INDEL-A	0.35625
1767	ins_chr17_7675048_-_AC	ins_chr17_7675048_-_AC	TRUE	2017-08-20_RTP0761	Op2	LotC	1	10021967_1_E_0	InDel_0-25	0.25%	16000	INDEL-A	0.3375
1768	ins_chr17_39724742_-_ATACGTGATGGC	ins_chr17_39724742_-_ATACGTGATGGC	TRUE	2017-08-20_RTP0761	Op2	LotC	1	10021967_1_E_0	InDel_0-25	0.25%	16000	INDEL-A	0.23125
1769	ins_chr7_55181328_-_AACCCCCAC	ins_chr7_55181328_-_AACCCCCAC	TRUE	2017-08-20_RTP0761	Op2	LotC	1	10021967_1_E_0	InDel_0-25	0.25%	16000	INDEL-A	0.1125
1770	ins_chr7_55181317_-_CCAGCGTGG	ins_chr7_55181317_-_CCAGCGTGG	FALSE	2017-08-20_RTP0761	Op2	LotC	1	10021967_1_E_0	InDel_0-25	0.25%	16000	INDEL-A	#N/A
1771	ins_chr4_54726019_-_GCCTAT	ins_chr4_54726019_-_GCCTAT	TRUE	2017-08-20_RTP0761	Op2	LotC	1	10021967_1_E_0	InDel_0-25	0.25%	16000	INDEL-A	0.325
1772	ins_chr17_7674917_-_G	ins_chr17_7674917_-_G	TRUE	2017-08-20_RTP0761	Op2	LotC	1	10021967_1_E_0	InDel_0-25	0.25%	16000	INDEL-A	0.225
1773	ins_chr17_7674249_-_A	ins_chr17_7674249_-_A	TRUE	2017-08-20_RTP0761	Op2	LotC	1	10021967_1_E_0	InDel_0-25	0.25%	16000	INDEL-A	0.1625
1774	del_chr7_55174772_GGAATTAAGAGAAGC_-	del_chr7_55174772_GGAATTAAGAGAAGC_-	TRUE	2017-08-20_RTP0761	Op2	LotC	1	10021967_1_E_0	InDel_0-25	0.25%	16000	INDEL-A	0.09375
1775	del_chr7_116771829_TTCTTTCTCTCTGTTTTAAGATCT_-	del_chr7_116771829_TTCTTTCTCTCTGTTTTAAGATCT_-	TRUE	2017-08-20_RTP0761	Op2	LotC	1	10021967_1_E_0	InDel_0-25	0.25%	16000	INDEL-A	0.1375
1776	del_chr4_54727437_TGGAAGGTTGTTGAG_-	del_chr4_54727437_TGGAAGGTTGTTGAG_-	TRUE	2017-08-20_RTP0761	Op2	LotC	1	10021967_1_E_0	InDel_0-25	0.25%	16000	INDEL-A	0.3375
1777	del_chr3_41224645_TCT_-	del_chr3_41224645_TCT_-	TRUE	2017-08-20_RTP0761	Op2	LotC	1	10021967_1_E_0	InDel_0-25	0.25%	16000	INDEL-A	0.29375
1778	del_chr17_7675073_TCATGGTGGGGGCAGCGC_-	del_chr17_7675073_TCATGGTGGGGGCAGCGC_-	TRUE	2017-08-20_RTP0761	Op2	LotC	1	10021967_1_E_0	InDel_0-25	0.25%	16000	INDEL-A	0.15
1779	del_chr17_7673732_GTGAGGCTCCCCTTTCTTG_-	del_chr17_7673732_GTGAGGCTCCCCTTTCTTG_-	TRUE	2017-08-20_RTP0761	Op2	LotC	1	10021967_1_E_0	InDel_0-25	0.25%	16000	INDEL-A	0.325
1780	del_chr10_87961047_ACTT_-	del_chr10_87961047_ACTT_-	TRUE	2017-08-20_RTP0761	Op2	LotC	1	10021967_1_E_0	InDel_0-25	0.25%	16000	INDEL-A	0.35
1781	del_chr17_7674905_CT_-	del_chr17_7674905_CT_-	TRUE	2017-08-20_RTP0761	Op2	LotC	1	10021967_1_E_0	InDel_0-25	0.25%	16000	INDEL-A	0.2125
1782	del_chr17_7674241_G_-	del_chr17_7674241_G_-	TRUE	2017-08-20_RTP0761	Op2	LotC	1	10021967_1_E_0	InDel_0-25	0.25%	16000	INDEL-A	0.3375
1783	ins_chr7_55181319_-_GGT	ins_chr7_55181319_-_GGT	TRUE	2017-08-20_RTP0761	Op2	LotC	2	10021968_4_A_1	InDel_0-25	0.25%	16000	INDEL-A	0.3
1784	ins_chr7_140753338_-_TAC	ins_chr7_140753338_-_TAC	TRUE	2017-08-20_RTP0761	Op2	LotC	2	10021968_4_A_1	InDel_0-25	0.25%	16000	INDEL-A	0.39375
1785	ins_chr17_7675048_-_AC	ins_chr17_7675048_-_AC	TRUE	2017-08-20_RTP0761	Op2	LotC	2	10021968_4_A_1	InDel_0-25	0.25%	16000	INDEL-A	0.2
1786	ins_chr17_39724742_-_ATACGTGATGGC	ins_chr17_39724742_-_ATACGTGATGGC	TRUE	2017-08-20_RTP0761	Op2	LotC	2	10021968_4_A_1	InDel_0-25	0.25%	16000	INDEL-A	0.18125
1787	ins_chr7_55181328_-_AACCCCCAC	ins_chr7_55181328_-_AACCCCCAC	TRUE	2017-08-20_RTP0761	Op2	LotC	2	10021968_4_A_1	InDel_0-25	0.25%	16000	INDEL-A	0.3
1788	ins_chr7_55181317_-_CCAGCGTGG	ins_chr7_55181317_-_CCAGCGTGG	FALSE	2017-08-20_RTP0761	Op2	LotC	2	10021968_4_A_1	InDel_0-25	0.25%	16000	INDEL-A	#N/A
1789	ins_chr4_54726019_-_GCCTAT	ins_chr4_54726019_-_GCCTAT	FALSE	2017-08-20_RTP0761	Op2	LotC	2	10021968_4_A_1	InDel_0-25	0.25%	16000	INDEL-A	#N/A
1790	ins_chr17_7674917_-_G	ins_chr17_7674917_-_G	TRUE	2017-08-20_RTP0761	Op2	LotC	2	10021968_4_A_1	InDel_0-25	0.25%	16000	INDEL-A	0.375
1791	ins_chr17_7674249_-_A	ins_chr17_7674249_-_A	TRUE	2017-08-20_RTP0761	Op2	LotC	2	10021968_4_A_1	InDel_0-25	0.25%	16000	INDEL-A	0.3625
1792	del_chr7_55174772_GGAATTAAGAGAAGC_-	del_chr7_55174772_GGAATTAAGAGAAGC_-	TRUE	2017-08-20_RTP0761	Op2	LotC	2	10021968_4_A_1	InDel_0-25	0.25%	16000	INDEL-A	0.15625
1793	del_chr7_116771829_TTCTTTCTCTCTGTTTTAAGATCT_-	del_chr7_116771829_TTCTTTCTCTCTGTTTTAAGATCT_-	TRUE	2017-08-20_RTP0761	Op2	LotC	2	10021968_4_A_1	InDel_0-25	0.25%	16000	INDEL-A	0.2125
1794	del_chr4_54727437_TGGAAGGTTGTTGAG_-	del_chr4_54727437_TGGAAGGTTGTTGAG_-	TRUE	2017-08-20_RTP0761	Op2	LotC	2	10021968_4_A_1	InDel_0-25	0.25%	16000	INDEL-A	0.2
1795	del_chr3_41224645_TCT_-	del_chr3_41224645_TCT_-	TRUE	2017-08-20_RTP0761	Op2	LotC	2	10021968_4_A_1	InDel_0-25	0.25%	16000	INDEL-A	0.225
1796	del_chr17_7675073_TCATGGTGGGGGCAGCGC_-	del_chr17_7675073_TCATGGTGGGGGCAGCGC_-	TRUE	2017-08-20_RTP0761	Op2	LotC	2	10021968_4_A_1	InDel_0-25	0.25%	16000	INDEL-A	0.1625
1797	del_chr17_7673732_GTGAGGCTCCCCTTTCTTG_-	del_chr17_7673732_GTGAGGCTCCCCTTTCTTG_-	TRUE	2017-08-20_RTP0761	Op2	LotC	2	10021968_4_A_1	InDel_0-25	0.25%	16000	INDEL-A	0.325
1798	del_chr10_87961047_ACTT_-	del_chr10_87961047_ACTT_-	TRUE	2017-08-20_RTP0761	Op2	LotC	2	10021968_4_A_1	InDel_0-25	0.25%	16000	INDEL-A	0.4375
1799	del_chr17_7674905_CT_-	del_chr17_7674905_CT_-	TRUE	2017-08-20_RTP0761	Op2	LotC	2	10021968_4_A_1	InDel_0-25	0.25%	16000	INDEL-A	0.3625
1800	del_chr17_7674241_G_-	del_chr17_7674241_G_-	TRUE	2017-08-20_RTP0761	Op2	LotC	2	10021968_4_A_1	InDel_0-25	0.25%	16000	INDEL-A	0.2375
1801	ins_chr7_55181319_-_GGT	ins_chr7_55181319_-_GGT	TRUE	2017-08-20_RTP0761	Op2	LotC	3	10021969_4_B_1	InDel_0-25	0.25%	16000	INDEL-A	0.325
1802	ins_chr7_140753338_-_TAC	ins_chr7_140753338_-_TAC	TRUE	2017-08-20_RTP0761	Op2	LotC	3	10021969_4_B_1	InDel_0-25	0.25%	16000	INDEL-A	0.33125
1803	ins_chr17_7675048_-_AC	ins_chr17_7675048_-_AC	TRUE	2017-08-20_RTP0761	Op2	LotC	3	10021969_4_B_1	InDel_0-25	0.25%	16000	INDEL-A	0.25
1804	ins_chr17_39724742_-_ATACGTGATGGC	ins_chr17_39724742_-_ATACGTGATGGC	TRUE	2017-08-20_RTP0761	Op2	LotC	3	10021969_4_B_1	InDel_0-25	0.25%	16000	INDEL-A	0.29375
1805	ins_chr7_55181328_-_AACCCCCAC	ins_chr7_55181328_-_AACCCCCAC	TRUE	2017-08-20_RTP0761	Op2	LotC	3	10021969_4_B_1	InDel_0-25	0.25%	16000	INDEL-A	0.1
1806	ins_chr7_55181317_-_CCAGCGTGG	ins_chr7_55181317_-_CCAGCGTGG	TRUE	2017-08-20_RTP0761	Op2	LotC	3	10021969_4_B_1	InDel_0-25	0.25%	16000	INDEL-A	0.0875
1807	ins_chr4_54726019_-_GCCTAT	ins_chr4_54726019_-_GCCTAT	FALSE	2017-08-20_RTP0761	Op2	LotC	3	10021969_4_B_1	InDel_0-25	0.25%	16000	INDEL-A	#N/A
1808	ins_chr17_7674917_-_G	ins_chr17_7674917_-_G	TRUE	2017-08-20_RTP0761	Op2	LotC	3	10021969_4_B_1	InDel_0-25	0.25%	16000	INDEL-A	0.275
1809	ins_chr17_7674249_-_A	ins_chr17_7674249_-_A	TRUE	2017-08-20_RTP0761	Op2	LotC	3	10021969_4_B_1	InDel_0-25	0.25%	16000	INDEL-A	0.1375
1810	del_chr7_55174772_GGAATTAAGAGAAGC_-	del_chr7_55174772_GGAATTAAGAGAAGC_-	TRUE	2017-08-20_RTP0761	Op2	LotC	3	10021969_4_B_1	InDel_0-25	0.25%	16000	INDEL-A	0.15
1811	del_chr7_116771829_TTCTTTCTCTCTGTTTTAAGATCT_-	del_chr7_116771829_TTCTTTCTCTCTGTTTTAAGATCT_-	TRUE	2017-08-20_RTP0761	Op2	LotC	3	10021969_4_B_1	InDel_0-25	0.25%	16000	INDEL-A	0.1625
1812	del_chr4_54727437_TGGAAGGTTGTTGAG_-	del_chr4_54727437_TGGAAGGTTGTTGAG_-	TRUE	2017-08-20_RTP0761	Op2	LotC	3	10021969_4_B_1	InDel_0-25	0.25%	16000	INDEL-A	0.1375
1813	del_chr3_41224645_TCT_-	del_chr3_41224645_TCT_-	TRUE	2017-08-20_RTP0761	Op2	LotC	3	10021969_4_B_1	InDel_0-25	0.25%	16000	INDEL-A	0.19375
1814	del_chr17_7675073_TCATGGTGGGGGCAGCGC_-	del_chr17_7675073_TCATGGTGGGGGCAGCGC_-	TRUE	2017-08-20_RTP0761	Op2	LotC	3	10021969_4_B_1	InDel_0-25	0.25%	16000	INDEL-A	0.25
1815	del_chr17_7673732_GTGAGGCTCCCCTTTCTTG_-	del_chr17_7673732_GTGAGGCTCCCCTTTCTTG_-	TRUE	2017-08-20_RTP0761	Op2	LotC	3	10021969_4_B_1	InDel_0-25	0.25%	16000	INDEL-A	0.2875
1816	del_chr10_87961047_ACTT_-	del_chr10_87961047_ACTT_-	TRUE	2017-08-20_RTP0761	Op2	LotC	3	10021969_4_B_1	InDel_0-25	0.25%	16000	INDEL-A	0.2875
1817	del_chr17_7674905_CT_-	del_chr17_7674905_CT_-	TRUE	2017-08-20_RTP0761	Op2	LotC	3	10021969_4_B_1	InDel_0-25	0.25%	16000	INDEL-A	0.375
1818	del_chr17_7674241_G_-	del_chr17_7674241_G_-	TRUE	2017-08-20_RTP0761	Op2	LotC	3	10021969_4_B_1	InDel_0-25	0.25%	16000	INDEL-A	0.2
1819	ins_chr7_55181319_-_GGT	ins_chr7_55181319_-_GGT	TRUE	2017-08-20_RTP0761	Op2	LotC	4	10021970_4_C_1	InDel_0-25	0.25%	16000	INDEL-A	0.2625
1820	ins_chr7_140753338_-_TAC	ins_chr7_140753338_-_TAC	TRUE	2017-08-20_RTP0761	Op2	LotC	4	10021970_4_C_1	InDel_0-25	0.25%	16000	INDEL-A	0.4875
1821	ins_chr17_7675048_-_AC	ins_chr17_7675048_-_AC	TRUE	2017-08-20_RTP0761	Op2	LotC	4	10021970_4_C_1	InDel_0-25	0.25%	16000	INDEL-A	0.3
1822	ins_chr17_39724742_-_ATACGTGATGGC	ins_chr17_39724742_-_ATACGTGATGGC	TRUE	2017-08-20_RTP0761	Op2	LotC	4	10021970_4_C_1	InDel_0-25	0.25%	16000	INDEL-A	0.225
1823	ins_chr7_55181328_-_AACCCCCAC	ins_chr7_55181328_-_AACCCCCAC	TRUE	2017-08-20_RTP0761	Op2	LotC	4	10021970_4_C_1	InDel_0-25	0.25%	16000	INDEL-A	0.1375
1824	ins_chr7_55181317_-_CCAGCGTGG	ins_chr7_55181317_-_CCAGCGTGG	FALSE	2017-08-20_RTP0761	Op2	LotC	4	10021970_4_C_1	InDel_0-25	0.25%	16000	INDEL-A	#N/A
1825	ins_chr4_54726019_-_GCCTAT	ins_chr4_54726019_-_GCCTAT	FALSE	2017-08-20_RTP0761	Op2	LotC	4	10021970_4_C_1	InDel_0-25	0.25%	16000	INDEL-A	#N/A
1826	ins_chr17_7674917_-_G	ins_chr17_7674917_-_G	TRUE	2017-08-20_RTP0761	Op2	LotC	4	10021970_4_C_1	InDel_0-25	0.25%	16000	INDEL-A	0.1875
1827	ins_chr17_7674249_-_A	ins_chr17_7674249_-_A	TRUE	2017-08-20_RTP0761	Op2	LotC	4	10021970_4_C_1	InDel_0-25	0.25%	16000	INDEL-A	0.4125
1828	del_chr7_55174772_GGAATTAAGAGAAGC_-	del_chr7_55174772_GGAATTAAGAGAAGC_-	TRUE	2017-08-20_RTP0761	Op2	LotC	4	10021970_4_C_1	InDel_0-25	0.25%	16000	INDEL-A	0.15
1829	del_chr7_116771829_TTCTTTCTCTCTGTTTTAAGATCT_-	del_chr7_116771829_TTCTTTCTCTCTGTTTTAAGATCT_-	TRUE	2017-08-20_RTP0761	Op2	LotC	4	10021970_4_C_1	InDel_0-25	0.25%	16000	INDEL-A	0.2125
1830	del_chr4_54727437_TGGAAGGTTGTTGAG_-	del_chr4_54727437_TGGAAGGTTGTTGAG_-	TRUE	2017-08-20_RTP0761	Op2	LotC	4	10021970_4_C_1	InDel_0-25	0.25%	16000	INDEL-A	0.0875
1831	del_chr3_41224645_TCT_-	del_chr3_41224645_TCT_-	TRUE	2017-08-20_RTP0761	Op2	LotC	4	10021970_4_C_1	InDel_0-25	0.25%	16000	INDEL-A	0.25625
1832	del_chr17_7675073_TCATGGTGGGGGCAGCGC_-	del_chr17_7675073_TCATGGTGGGGGCAGCGC_-	TRUE	2017-08-20_RTP0761	Op2	LotC	4	10021970_4_C_1	InDel_0-25	0.25%	16000	INDEL-A	0.15
1833	del_chr17_7673732_GTGAGGCTCCCCTTTCTTG_-	del_chr17_7673732_GTGAGGCTCCCCTTTCTTG_-	TRUE	2017-08-20_RTP0761	Op2	LotC	4	10021970_4_C_1	InDel_0-25	0.25%	16000	INDEL-A	0.2625
1834	del_chr10_87961047_ACTT_-	del_chr10_87961047_ACTT_-	TRUE	2017-08-20_RTP0761	Op2	LotC	4	10021970_4_C_1	InDel_0-25	0.25%	16000	INDEL-A	0.2875
1835	del_chr17_7674905_CT_-	del_chr17_7674905_CT_-	TRUE	2017-08-20_RTP0761	Op2	LotC	4	10021970_4_C_1	InDel_0-25	0.25%	16000	INDEL-A	0.2625
1836	del_chr17_7674241_G_-	del_chr17_7674241_G_-	TRUE	2017-08-20_RTP0761	Op2	LotC	4	10021970_4_C_1	InDel_0-25	0.25%	16000	INDEL-A	0.25
1837	ins_chr7_55181319_-_GGT	ins_chr7_55181319_-_GGT	TRUE	2017-08-20_RTP0761	Op2	LotC	5	10021971_4_D_1	InDel_0-25	0.25%	16000	INDEL-A	0.2875
1838	ins_chr7_140753338_-_TAC	ins_chr7_140753338_-_TAC	TRUE	2017-08-20_RTP0761	Op2	LotC	5	10021971_4_D_1	InDel_0-25	0.25%	16000	INDEL-A	0.3625
1839	ins_chr17_7675048_-_AC	ins_chr17_7675048_-_AC	TRUE	2017-08-20_RTP0761	Op2	LotC	5	10021971_4_D_1	InDel_0-25	0.25%	16000	INDEL-A	0.2
1840	ins_chr17_39724742_-_ATACGTGATGGC	ins_chr17_39724742_-_ATACGTGATGGC	TRUE	2017-08-20_RTP0761	Op2	LotC	5	10021971_4_D_1	InDel_0-25	0.25%	16000	INDEL-A	0.21875
1841	ins_chr7_55181328_-_AACCCCCAC	ins_chr7_55181328_-_AACCCCCAC	TRUE	2017-08-20_RTP0761	Op2	LotC	5	10021971_4_D_1	InDel_0-25	0.25%	16000	INDEL-A	0.0875
1842	ins_chr7_55181317_-_CCAGCGTGG	ins_chr7_55181317_-_CCAGCGTGG	TRUE	2017-08-20_RTP0761	Op2	LotC	5	10021971_4_D_1	InDel_0-25	0.25%	16000	INDEL-A	0.1375
1843	ins_chr4_54726019_-_GCCTAT	ins_chr4_54726019_-_GCCTAT	TRUE	2017-08-20_RTP0761	Op2	LotC	5	10021971_4_D_1	InDel_0-25	0.25%	16000	INDEL-A	0.25
1844	ins_chr17_7674917_-_G	ins_chr17_7674917_-_G	TRUE	2017-08-20_RTP0761	Op2	LotC	5	10021971_4_D_1	InDel_0-25	0.25%	16000	INDEL-A	0.3
1845	ins_chr17_7674249_-_A	ins_chr17_7674249_-_A	FALSE	2017-08-20_RTP0761	Op2	LotC	5	10021971_4_D_1	InDel_0-25	0.25%	16000	INDEL-A	#N/A
1846	del_chr7_55174772_GGAATTAAGAGAAGC_-	del_chr7_55174772_GGAATTAAGAGAAGC_-	TRUE	2017-08-20_RTP0761	Op2	LotC	5	10021971_4_D_1	InDel_0-25	0.25%	16000	INDEL-A	0.11875
1847	del_chr7_116771829_TTCTTTCTCTCTGTTTTAAGATCT_-	del_chr7_116771829_TTCTTTCTCTCTGTTTTAAGATCT_-	TRUE	2017-08-20_RTP0761	Op2	LotC	5	10021971_4_D_1	InDel_0-25	0.25%	16000	INDEL-A	0.1125
1848	del_chr4_54727437_TGGAAGGTTGTTGAG_-	del_chr4_54727437_TGGAAGGTTGTTGAG_-	TRUE	2017-08-20_RTP0761	Op2	LotC	5	10021971_4_D_1	InDel_0-25	0.25%	16000	INDEL-A	0.15
1849	del_chr3_41224645_TCT_-	del_chr3_41224645_TCT_-	TRUE	2017-08-20_RTP0761	Op2	LotC	5	10021971_4_D_1	InDel_0-25	0.25%	16000	INDEL-A	0.24375
1850	del_chr17_7675073_TCATGGTGGGGGCAGCGC_-	del_chr17_7675073_TCATGGTGGGGGCAGCGC_-	TRUE	2017-08-20_RTP0761	Op2	LotC	5	10021971_4_D_1	InDel_0-25	0.25%	16000	INDEL-A	0.2
1851	del_chr17_7673732_GTGAGGCTCCCCTTTCTTG_-	del_chr17_7673732_GTGAGGCTCCCCTTTCTTG_-	TRUE	2017-08-20_RTP0761	Op2	LotC	5	10021971_4_D_1	InDel_0-25	0.25%	16000	INDEL-A	0.25
1852	del_chr10_87961047_ACTT_-	del_chr10_87961047_ACTT_-	TRUE	2017-08-20_RTP0761	Op2	LotC	5	10021971_4_D_1	InDel_0-25	0.25%	16000	INDEL-A	0.2375
1853	del_chr17_7674905_CT_-	del_chr17_7674905_CT_-	TRUE	2017-08-20_RTP0761	Op2	LotC	5	10021971_4_D_1	InDel_0-25	0.25%	16000	INDEL-A	0.275
1854	del_chr17_7674241_G_-	del_chr17_7674241_G_-	TRUE	2017-08-20_RTP0761	Op2	LotC	5	10021971_4_D_1	InDel_0-25	0.25%	16000	INDEL-A	0.225
1855	ins_chr7_55181319_-_GGT	ins_chr7_55181319_-_GGT	TRUE	2017-08-20_RTP0761	Op2	LotC	6	10021972_4_E_1	InDel_0-25	0.25%	16000	INDEL-A	0.175
1856	ins_chr7_140753338_-_TAC	ins_chr7_140753338_-_TAC	TRUE	2017-08-20_RTP0761	Op2	LotC	6	10021972_4_E_1	InDel_0-25	0.25%	16000	INDEL-A	0.31875
1857	ins_chr17_7675048_-_AC	ins_chr17_7675048_-_AC	TRUE	2017-08-20_RTP0761	Op2	LotC	6	10021972_4_E_1	InDel_0-25	0.25%	16000	INDEL-A	0.325
1858	ins_chr17_39724742_-_ATACGTGATGGC	ins_chr17_39724742_-_ATACGTGATGGC	TRUE	2017-08-20_RTP0761	Op2	LotC	6	10021972_4_E_1	InDel_0-25	0.25%	16000	INDEL-A	0.175
1859	ins_chr7_55181328_-_AACCCCCAC	ins_chr7_55181328_-_AACCCCCAC	TRUE	2017-08-20_RTP0761	Op2	LotC	6	10021972_4_E_1	InDel_0-25	0.25%	16000	INDEL-A	0.1375
1860	ins_chr7_55181317_-_CCAGCGTGG	ins_chr7_55181317_-_CCAGCGTGG	TRUE	2017-08-20_RTP0761	Op2	LotC	6	10021972_4_E_1	InDel_0-25	0.25%	16000	INDEL-A	0.225
1861	ins_chr4_54726019_-_GCCTAT	ins_chr4_54726019_-_GCCTAT	TRUE	2017-08-20_RTP0761	Op2	LotC	6	10021972_4_E_1	InDel_0-25	0.25%	16000	INDEL-A	0.2625
1862	ins_chr17_7674917_-_G	ins_chr17_7674917_-_G	TRUE	2017-08-20_RTP0761	Op2	LotC	6	10021972_4_E_1	InDel_0-25	0.25%	16000	INDEL-A	0.225
1863	ins_chr17_7674249_-_A	ins_chr17_7674249_-_A	TRUE	2017-08-20_RTP0761	Op2	LotC	6	10021972_4_E_1	InDel_0-25	0.25%	16000	INDEL-A	0.125
1864	del_chr7_55174772_GGAATTAAGAGAAGC_-	del_chr7_55174772_GGAATTAAGAGAAGC_-	TRUE	2017-08-20_RTP0761	Op2	LotC	6	10021972_4_E_1	InDel_0-25	0.25%	16000	INDEL-A	0.175
1865	del_chr7_116771829_TTCTTTCTCTCTGTTTTAAGATCT_-	del_chr7_116771829_TTCTTTCTCTCTGTTTTAAGATCT_-	TRUE	2017-08-20_RTP0761	Op2	LotC	6	10021972_4_E_1	InDel_0-25	0.25%	16000	INDEL-A	0.1625
1866	del_chr4_54727437_TGGAAGGTTGTTGAG_-	del_chr4_54727437_TGGAAGGTTGTTGAG_-	TRUE	2017-08-20_RTP0761	Op2	LotC	6	10021972_4_E_1	InDel_0-25	0.25%	16000	INDEL-A	0.175
1867	del_chr3_41224645_TCT_-	del_chr3_41224645_TCT_-	TRUE	2017-08-20_RTP0761	Op2	LotC	6	10021972_4_E_1	InDel_0-25	0.25%	16000	INDEL-A	0.23125
1868	del_chr17_7675073_TCATGGTGGGGGCAGCGC_-	del_chr17_7675073_TCATGGTGGGGGCAGCGC_-	TRUE	2017-08-20_RTP0761	Op2	LotC	6	10021972_4_E_1	InDel_0-25	0.25%	16000	INDEL-A	0.15
1869	del_chr17_7673732_GTGAGGCTCCCCTTTCTTG_-	del_chr17_7673732_GTGAGGCTCCCCTTTCTTG_-	TRUE	2017-08-20_RTP0761	Op2	LotC	6	10021972_4_E_1	InDel_0-25	0.25%	16000	INDEL-A	0.2875
1870	del_chr10_87961047_ACTT_-	del_chr10_87961047_ACTT_-	TRUE	2017-08-20_RTP0761	Op2	LotC	6	10021972_4_E_1	InDel_0-25	0.25%	16000	INDEL-A	0.25
1871	del_chr17_7674905_CT_-	del_chr17_7674905_CT_-	TRUE	2017-08-20_RTP0761	Op2	LotC	6	10021972_4_E_1	InDel_0-25	0.25%	16000	INDEL-A	0.25
1872	del_chr17_7674241_G_-	del_chr17_7674241_G_-	TRUE	2017-08-20_RTP0761	Op2	LotC	6	10021972_4_E_1	InDel_0-25	0.25%	16000	INDEL-A	0.25
1873	ins_chr7_55181319_-_GGT	ins_chr7_55181319_-_GGT	TRUE	2017-08-20_RTP0761	Op2	LotC	7	10021973_4_F_1	InDel_0-25	0.25%	16000	INDEL-A	0.1375
1874	ins_chr7_140753338_-_TAC	ins_chr7_140753338_-_TAC	TRUE	2017-08-20_RTP0761	Op2	LotC	7	10021973_4_F_1	InDel_0-25	0.25%	16000	INDEL-A	0.45
1875	ins_chr17_7675048_-_AC	ins_chr17_7675048_-_AC	TRUE	2017-08-20_RTP0761	Op2	LotC	7	10021973_4_F_1	InDel_0-25	0.25%	16000	INDEL-A	0.2
1876	ins_chr17_39724742_-_ATACGTGATGGC	ins_chr17_39724742_-_ATACGTGATGGC	TRUE	2017-08-20_RTP0761	Op2	LotC	7	10021973_4_F_1	InDel_0-25	0.25%	16000	INDEL-A	0.28125
1877	ins_chr7_55181328_-_AACCCCCAC	ins_chr7_55181328_-_AACCCCCAC	TRUE	2017-08-20_RTP0761	Op2	LotC	7	10021973_4_F_1	InDel_0-25	0.25%	16000	INDEL-A	0.0875
1878	ins_chr7_55181317_-_CCAGCGTGG	ins_chr7_55181317_-_CCAGCGTGG	TRUE	2017-08-20_RTP0761	Op2	LotC	7	10021973_4_F_1	InDel_0-25	0.25%	16000	INDEL-A	0.1625
1879	ins_chr4_54726019_-_GCCTAT	ins_chr4_54726019_-_GCCTAT	TRUE	2017-08-20_RTP0761	Op2	LotC	7	10021973_4_F_1	InDel_0-25	0.25%	16000	INDEL-A	0.325
1880	ins_chr17_7674917_-_G	ins_chr17_7674917_-_G	TRUE	2017-08-20_RTP0761	Op2	LotC	7	10021973_4_F_1	InDel_0-25	0.25%	16000	INDEL-A	0.4875
1881	ins_chr17_7674249_-_A	ins_chr17_7674249_-_A	TRUE	2017-08-20_RTP0761	Op2	LotC	7	10021973_4_F_1	InDel_0-25	0.25%	16000	INDEL-A	0.275
1882	del_chr7_55174772_GGAATTAAGAGAAGC_-	del_chr7_55174772_GGAATTAAGAGAAGC_-	TRUE	2017-08-20_RTP0761	Op2	LotC	7	10021973_4_F_1	InDel_0-25	0.25%	16000	INDEL-A	0.14375
1883	del_chr7_116771829_TTCTTTCTCTCTGTTTTAAGATCT_-	del_chr7_116771829_TTCTTTCTCTCTGTTTTAAGATCT_-	TRUE	2017-08-20_RTP0761	Op2	LotC	7	10021973_4_F_1	InDel_0-25	0.25%	16000	INDEL-A	0.1625
1884	del_chr4_54727437_TGGAAGGTTGTTGAG_-	del_chr4_54727437_TGGAAGGTTGTTGAG_-	TRUE	2017-08-20_RTP0761	Op2	LotC	7	10021973_4_F_1	InDel_0-25	0.25%	16000	INDEL-A	0.3125
1885	del_chr3_41224645_TCT_-	del_chr3_41224645_TCT_-	TRUE	2017-08-20_RTP0761	Op2	LotC	7	10021973_4_F_1	InDel_0-25	0.25%	16000	INDEL-A	0.3125
1886	del_chr17_7675073_TCATGGTGGGGGCAGCGC_-	del_chr17_7675073_TCATGGTGGGGGCAGCGC_-	TRUE	2017-08-20_RTP0761	Op2	LotC	7	10021973_4_F_1	InDel_0-25	0.25%	16000	INDEL-A	0.15
1887	del_chr17_7673732_GTGAGGCTCCCCTTTCTTG_-	del_chr17_7673732_GTGAGGCTCCCCTTTCTTG_-	TRUE	2017-08-20_RTP0761	Op2	LotC	7	10021973_4_F_1	InDel_0-25	0.25%	16000	INDEL-A	0.4125
1888	del_chr10_87961047_ACTT_-	del_chr10_87961047_ACTT_-	TRUE	2017-08-20_RTP0761	Op2	LotC	7	10021973_4_F_1	InDel_0-25	0.25%	16000	INDEL-A	0.2
1889	del_chr17_7674905_CT_-	del_chr17_7674905_CT_-	TRUE	2017-08-20_RTP0761	Op2	LotC	7	10021973_4_F_1	InDel_0-25	0.25%	16000	INDEL-A	0.15
1890	del_chr17_7674241_G_-	del_chr17_7674241_G_-	TRUE	2017-08-20_RTP0761	Op2	LotC	7	10021973_4_F_1	InDel_0-25	0.25%	16000	INDEL-A	0.3375
1891	ins_chr7_55181319_-_GGT	ins_chr7_55181319_-_GGT	TRUE	2017-08-31_RTP0784	Op3	LotC	1	10019279_1_F_2	InDel_2-0	2.0%	16000	INDEL-A	2.125
1892	ins_chr7_140753338_-_TAC	ins_chr7_140753338_-_TAC	TRUE	2017-08-31_RTP0784	Op3	LotC	1	10019279_1_F_2	InDel_2-0	2.0%	16000	INDEL-A	2.4625
1893	ins_chr17_7675048_-_AC	ins_chr17_7675048_-_AC	TRUE	2017-08-31_RTP0784	Op3	LotC	1	10019279_1_F_2	InDel_2-0	2.0%	16000	INDEL-A	2.0375
1894	ins_chr17_39724742_-_ATACGTGATGGC	ins_chr17_39724742_-_ATACGTGATGGC	TRUE	2017-08-31_RTP0784	Op3	LotC	1	10019279_1_F_2	InDel_2-0	2.0%	16000	INDEL-A	1.89375
1895	ins_chr7_55181328_-_AACCCCCAC	ins_chr7_55181328_-_AACCCCCAC	TRUE	2017-08-31_RTP0784	Op3	LotC	1	10019279_1_F_2	InDel_2-0	2.0%	16000	INDEL-A	1.65
1896	ins_chr7_55181317_-_CCAGCGTGG	ins_chr7_55181317_-_CCAGCGTGG	TRUE	2017-08-31_RTP0784	Op3	LotC	1	10019279_1_F_2	InDel_2-0	2.0%	16000	INDEL-A	1.1125
1897	ins_chr4_54726019_-_GCCTAT	ins_chr4_54726019_-_GCCTAT	TRUE	2017-08-31_RTP0784	Op3	LotC	1	10019279_1_F_2	InDel_2-0	2.0%	16000	INDEL-A	2.2
1898	ins_chr17_7674917_-_G	ins_chr17_7674917_-_G	TRUE	2017-08-31_RTP0784	Op3	LotC	1	10019279_1_F_2	InDel_2-0	2.0%	16000	INDEL-A	2.575
1899	ins_chr17_7674249_-_A	ins_chr17_7674249_-_A	TRUE	2017-08-31_RTP0784	Op3	LotC	1	10019279_1_F_2	InDel_2-0	2.0%	16000	INDEL-A	2
1900	del_chr7_55174772_GGAATTAAGAGAAGC_-	del_chr7_55174772_GGAATTAAGAGAAGC_-	TRUE	2017-08-31_RTP0784	Op3	LotC	1	10019279_1_F_2	InDel_2-0	2.0%	16000	INDEL-A	1.9625
1901	del_chr7_116771829_TTCTTTCTCTCTGTTTTAAGATCT_-	del_chr7_116771829_TTCTTTCTCTCTGTTTTAAGATCT_-	TRUE	2017-08-31_RTP0784	Op3	LotC	1	10019279_1_F_2	InDel_2-0	2.0%	16000	INDEL-A	3.0375
1902	del_chr4_54727437_TGGAAGGTTGTTGAG_-	del_chr4_54727437_TGGAAGGTTGTTGAG_-	TRUE	2017-08-31_RTP0784	Op3	LotC	1	10019279_1_F_2	InDel_2-0	2.0%	16000	INDEL-A	1.3
1903	del_chr3_41224645_TCT_-	del_chr3_41224645_TCT_-	TRUE	2017-08-31_RTP0784	Op3	LotC	1	10019279_1_F_2	InDel_2-0	2.0%	16000	INDEL-A	2.03125
1904	del_chr17_7675073_TCATGGTGGGGGCAGCGC_-	del_chr17_7675073_TCATGGTGGGGGCAGCGC_-	TRUE	2017-08-31_RTP0784	Op3	LotC	1	10019279_1_F_2	InDel_2-0	2.0%	16000	INDEL-A	2.6375
1905	del_chr17_7673732_GTGAGGCTCCCCTTTCTTG_-	del_chr17_7673732_GTGAGGCTCCCCTTTCTTG_-	TRUE	2017-08-31_RTP0784	Op3	LotC	1	10019279_1_F_2	InDel_2-0	2.0%	16000	INDEL-A	2.2125
1906	del_chr10_87961047_ACTT_-	del_chr10_87961047_ACTT_-	TRUE	2017-08-31_RTP0784	Op3	LotC	1	10019279_1_F_2	InDel_2-0	2.0%	16000	INDEL-A	2.525
1907	del_chr17_7674905_CT_-	del_chr17_7674905_CT_-	TRUE	2017-08-31_RTP0784	Op3	LotC	1	10019279_1_F_2	InDel_2-0	2.0%	16000	INDEL-A	2.2625
1908	del_chr17_7674241_G_-	del_chr17_7674241_G_-	TRUE	2017-08-31_RTP0784	Op3	LotC	1	10019279_1_F_2	InDel_2-0	2.0%	16000	INDEL-A	2.0625
1909	ins_chr7_55181319_-_GGT	ins_chr7_55181319_-_GGT	TRUE	2017-08-31_RTP0784	Op3	LotC	1	10019327_1_G_2	InDel_1-0	1.0%	16000	INDEL-A	0.8
1910	ins_chr7_140753338_-_TAC	ins_chr7_140753338_-_TAC	TRUE	2017-08-31_RTP0784	Op3	LotC	1	10019327_1_G_2	InDel_1-0	1.0%	16000	INDEL-A	1.30625
1911	ins_chr17_7675048_-_AC	ins_chr17_7675048_-_AC	TRUE	2017-08-31_RTP0784	Op3	LotC	1	10019327_1_G_2	InDel_1-0	1.0%	16000	INDEL-A	1.4125
1912	ins_chr17_39724742_-_ATACGTGATGGC	ins_chr17_39724742_-_ATACGTGATGGC	TRUE	2017-08-31_RTP0784	Op3	LotC	1	10019327_1_G_2	InDel_1-0	1.0%	16000	INDEL-A	0.94375
1913	ins_chr7_55181328_-_AACCCCCAC	ins_chr7_55181328_-_AACCCCCAC	TRUE	2017-08-31_RTP0784	Op3	LotC	1	10019327_1_G_2	InDel_1-0	1.0%	16000	INDEL-A	0.825
1914	ins_chr7_55181317_-_CCAGCGTGG	ins_chr7_55181317_-_CCAGCGTGG	TRUE	2017-08-31_RTP0784	Op3	LotC	1	10019327_1_G_2	InDel_1-0	1.0%	16000	INDEL-A	0.3875
1915	ins_chr4_54726019_-_GCCTAT	ins_chr4_54726019_-_GCCTAT	TRUE	2017-08-31_RTP0784	Op3	LotC	1	10019327_1_G_2	InDel_1-0	1.0%	16000	INDEL-A	0.775
1916	ins_chr17_7674917_-_G	ins_chr17_7674917_-_G	TRUE	2017-08-31_RTP0784	Op3	LotC	1	10019327_1_G_2	InDel_1-0	1.0%	16000	INDEL-A	1
1917	ins_chr17_7674249_-_A	ins_chr17_7674249_-_A	TRUE	2017-08-31_RTP0784	Op3	LotC	1	10019327_1_G_2	InDel_1-0	1.0%	16000	INDEL-A	0.725
1918	del_chr7_55174772_GGAATTAAGAGAAGC_-	del_chr7_55174772_GGAATTAAGAGAAGC_-	TRUE	2017-08-31_RTP0784	Op3	LotC	1	10019327_1_G_2	InDel_1-0	1.0%	16000	INDEL-A	0.99375
1919	del_chr7_116771829_TTCTTTCTCTCTGTTTTAAGATCT_-	del_chr7_116771829_TTCTTTCTCTCTGTTTTAAGATCT_-	TRUE	2017-08-31_RTP0784	Op3	LotC	1	10019327_1_G_2	InDel_1-0	1.0%	16000	INDEL-A	1.375
1920	del_chr4_54727437_TGGAAGGTTGTTGAG_-	del_chr4_54727437_TGGAAGGTTGTTGAG_-	TRUE	2017-08-31_RTP0784	Op3	LotC	1	10019327_1_G_2	InDel_1-0	1.0%	16000	INDEL-A	0.825
1921	del_chr3_41224645_TCT_-	del_chr3_41224645_TCT_-	TRUE	2017-08-31_RTP0784	Op3	LotC	1	10019327_1_G_2	InDel_1-0	1.0%	16000	INDEL-A	0.93125
1922	del_chr17_7675073_TCATGGTGGGGGCAGCGC_-	del_chr17_7675073_TCATGGTGGGGGCAGCGC_-	TRUE	2017-08-31_RTP0784	Op3	LotC	1	10019327_1_G_2	InDel_1-0	1.0%	16000	INDEL-A	1.275
1923	del_chr17_7673732_GTGAGGCTCCCCTTTCTTG_-	del_chr17_7673732_GTGAGGCTCCCCTTTCTTG_-	TRUE	2017-08-31_RTP0784	Op3	LotC	1	10019327_1_G_2	InDel_1-0	1.0%	16000	INDEL-A	1.2375
1924	del_chr10_87961047_ACTT_-	del_chr10_87961047_ACTT_-	TRUE	2017-08-31_RTP0784	Op3	LotC	1	10019327_1_G_2	InDel_1-0	1.0%	16000	INDEL-A	1.1375
1925	del_chr17_7674905_CT_-	del_chr17_7674905_CT_-	TRUE	2017-08-31_RTP0784	Op3	LotC	1	10019327_1_G_2	InDel_1-0	1.0%	16000	INDEL-A	1.5
1926	del_chr17_7674241_G_-	del_chr17_7674241_G_-	TRUE	2017-08-31_RTP0784	Op3	LotC	1	10019327_1_G_2	InDel_1-0	1.0%	16000	INDEL-A	1.0375
1927	ins_chr7_55181319_-_GGT	ins_chr7_55181319_-_GGT	TRUE	2017-08-31_RTP0784	Op3	LotC	2	10019328_1_H_2	InDel_1-0	1.0%	16000	INDEL-A	1.1125
1928	ins_chr7_140753338_-_TAC	ins_chr7_140753338_-_TAC	TRUE	2017-08-31_RTP0784	Op3	LotC	2	10019328_1_H_2	InDel_1-0	1.0%	16000	INDEL-A	1.15625
1929	ins_chr17_7675048_-_AC	ins_chr17_7675048_-_AC	TRUE	2017-08-31_RTP0784	Op3	LotC	2	10019328_1_H_2	InDel_1-0	1.0%	16000	INDEL-A	1.0125
1930	ins_chr17_39724742_-_ATACGTGATGGC	ins_chr17_39724742_-_ATACGTGATGGC	TRUE	2017-08-31_RTP0784	Op3	LotC	2	10019328_1_H_2	InDel_1-0	1.0%	16000	INDEL-A	0.81875
1931	ins_chr7_55181328_-_AACCCCCAC	ins_chr7_55181328_-_AACCCCCAC	TRUE	2017-08-31_RTP0784	Op3	LotC	2	10019328_1_H_2	InDel_1-0	1.0%	16000	INDEL-A	1.175
1932	ins_chr7_55181317_-_CCAGCGTGG	ins_chr7_55181317_-_CCAGCGTGG	TRUE	2017-08-31_RTP0784	Op3	LotC	2	10019328_1_H_2	InDel_1-0	1.0%	16000	INDEL-A	0.4625
1933	ins_chr4_54726019_-_GCCTAT	ins_chr4_54726019_-_GCCTAT	TRUE	2017-08-31_RTP0784	Op3	LotC	2	10019328_1_H_2	InDel_1-0	1.0%	16000	INDEL-A	1.45
1934	ins_chr17_7674917_-_G	ins_chr17_7674917_-_G	TRUE	2017-08-31_RTP0784	Op3	LotC	2	10019328_1_H_2	InDel_1-0	1.0%	16000	INDEL-A	1.0875
1935	ins_chr17_7674249_-_A	ins_chr17_7674249_-_A	TRUE	2017-08-31_RTP0784	Op3	LotC	2	10019328_1_H_2	InDel_1-0	1.0%	16000	INDEL-A	0.7625
1936	del_chr7_55174772_GGAATTAAGAGAAGC_-	del_chr7_55174772_GGAATTAAGAGAAGC_-	TRUE	2017-08-31_RTP0784	Op3	LotC	2	10019328_1_H_2	InDel_1-0	1.0%	16000	INDEL-A	0.88125
1937	del_chr7_116771829_TTCTTTCTCTCTGTTTTAAGATCT_-	del_chr7_116771829_TTCTTTCTCTCTGTTTTAAGATCT_-	TRUE	2017-08-31_RTP0784	Op3	LotC	2	10019328_1_H_2	InDel_1-0	1.0%	16000	INDEL-A	1.5875
1938	del_chr4_54727437_TGGAAGGTTGTTGAG_-	del_chr4_54727437_TGGAAGGTTGTTGAG_-	TRUE	2017-08-31_RTP0784	Op3	LotC	2	10019328_1_H_2	InDel_1-0	1.0%	16000	INDEL-A	0.55
1939	del_chr3_41224645_TCT_-	del_chr3_41224645_TCT_-	TRUE	2017-08-31_RTP0784	Op3	LotC	2	10019328_1_H_2	InDel_1-0	1.0%	16000	INDEL-A	1.20625
1940	del_chr17_7675073_TCATGGTGGGGGCAGCGC_-	del_chr17_7675073_TCATGGTGGGGGCAGCGC_-	TRUE	2017-08-31_RTP0784	Op3	LotC	2	10019328_1_H_2	InDel_1-0	1.0%	16000	INDEL-A	1.1375
1941	del_chr17_7673732_GTGAGGCTCCCCTTTCTTG_-	del_chr17_7673732_GTGAGGCTCCCCTTTCTTG_-	TRUE	2017-08-31_RTP0784	Op3	LotC	2	10019328_1_H_2	InDel_1-0	1.0%	16000	INDEL-A	1.1625
1942	del_chr10_87961047_ACTT_-	del_chr10_87961047_ACTT_-	TRUE	2017-08-31_RTP0784	Op3	LotC	2	10019328_1_H_2	InDel_1-0	1.0%	16000	INDEL-A	1.05
1943	del_chr17_7674905_CT_-	del_chr17_7674905_CT_-	TRUE	2017-08-31_RTP0784	Op3	LotC	2	10019328_1_H_2	InDel_1-0	1.0%	16000	INDEL-A	1.3875
1944	del_chr17_7674241_G_-	del_chr17_7674241_G_-	TRUE	2017-08-31_RTP0784	Op3	LotC	2	10019328_1_H_2	InDel_1-0	1.0%	16000	INDEL-A	0.925
1945	ins_chr7_55181319_-_GGT	ins_chr7_55181319_-_GGT	TRUE	2017-08-31_RTP0784	Op3	LotC	3	10019329_1_A_0	InDel_1-0	1.0%	16000	INDEL-A	1.1125
1946	ins_chr7_140753338_-_TAC	ins_chr7_140753338_-_TAC	TRUE	2017-08-31_RTP0784	Op3	LotC	3	10019329_1_A_0	InDel_1-0	1.0%	16000	INDEL-A	1.275
1947	ins_chr17_7675048_-_AC	ins_chr17_7675048_-_AC	TRUE	2017-08-31_RTP0784	Op3	LotC	3	10019329_1_A_0	InDel_1-0	1.0%	16000	INDEL-A	1.05
1948	ins_chr17_39724742_-_ATACGTGATGGC	ins_chr17_39724742_-_ATACGTGATGGC	TRUE	2017-08-31_RTP0784	Op3	LotC	3	10019329_1_A_0	InDel_1-0	1.0%	16000	INDEL-A	0.95625
1949	ins_chr7_55181328_-_AACCCCCAC	ins_chr7_55181328_-_AACCCCCAC	TRUE	2017-08-31_RTP0784	Op3	LotC	3	10019329_1_A_0	InDel_1-0	1.0%	16000	INDEL-A	0.6
1950	ins_chr7_55181317_-_CCAGCGTGG	ins_chr7_55181317_-_CCAGCGTGG	TRUE	2017-08-31_RTP0784	Op3	LotC	3	10019329_1_A_0	InDel_1-0	1.0%	16000	INDEL-A	0.475
1951	ins_chr4_54726019_-_GCCTAT	ins_chr4_54726019_-_GCCTAT	TRUE	2017-08-31_RTP0784	Op3	LotC	3	10019329_1_A_0	InDel_1-0	1.0%	16000	INDEL-A	0.7375
1952	ins_chr17_7674917_-_G	ins_chr17_7674917_-_G	TRUE	2017-08-31_RTP0784	Op3	LotC	3	10019329_1_A_0	InDel_1-0	1.0%	16000	INDEL-A	1.2
1953	ins_chr17_7674249_-_A	ins_chr17_7674249_-_A	TRUE	2017-08-31_RTP0784	Op3	LotC	3	10019329_1_A_0	InDel_1-0	1.0%	16000	INDEL-A	1.1625
1954	del_chr7_55174772_GGAATTAAGAGAAGC_-	del_chr7_55174772_GGAATTAAGAGAAGC_-	TRUE	2017-08-31_RTP0784	Op3	LotC	3	10019329_1_A_0	InDel_1-0	1.0%	16000	INDEL-A	1.06875
1955	del_chr7_116771829_TTCTTTCTCTCTGTTTTAAGATCT_-	del_chr7_116771829_TTCTTTCTCTCTGTTTTAAGATCT_-	TRUE	2017-08-31_RTP0784	Op3	LotC	3	10019329_1_A_0	InDel_1-0	1.0%	16000	INDEL-A	1.15
1956	del_chr4_54727437_TGGAAGGTTGTTGAG_-	del_chr4_54727437_TGGAAGGTTGTTGAG_-	TRUE	2017-08-31_RTP0784	Op3	LotC	3	10019329_1_A_0	InDel_1-0	1.0%	16000	INDEL-A	0.9
1957	del_chr3_41224645_TCT_-	del_chr3_41224645_TCT_-	TRUE	2017-08-31_RTP0784	Op3	LotC	3	10019329_1_A_0	InDel_1-0	1.0%	16000	INDEL-A	1.025
1958	del_chr17_7675073_TCATGGTGGGGGCAGCGC_-	del_chr17_7675073_TCATGGTGGGGGCAGCGC_-	TRUE	2017-08-31_RTP0784	Op3	LotC	3	10019329_1_A_0	InDel_1-0	1.0%	16000	INDEL-A	1.525
1959	del_chr17_7673732_GTGAGGCTCCCCTTTCTTG_-	del_chr17_7673732_GTGAGGCTCCCCTTTCTTG_-	TRUE	2017-08-31_RTP0784	Op3	LotC	3	10019329_1_A_0	InDel_1-0	1.0%	16000	INDEL-A	1.2
1960	del_chr10_87961047_ACTT_-	del_chr10_87961047_ACTT_-	TRUE	2017-08-31_RTP0784	Op3	LotC	3	10019329_1_A_0	InDel_1-0	1.0%	16000	INDEL-A	1.2625
1961	del_chr17_7674905_CT_-	del_chr17_7674905_CT_-	TRUE	2017-08-31_RTP0784	Op3	LotC	3	10019329_1_A_0	InDel_1-0	1.0%	16000	INDEL-A	1.3
1962	del_chr17_7674241_G_-	del_chr17_7674241_G_-	TRUE	2017-08-31_RTP0784	Op3	LotC	3	10019329_1_A_0	InDel_1-0	1.0%	16000	INDEL-A	1.125
1963	ins_chr7_55181319_-_GGT	ins_chr7_55181319_-_GGT	TRUE	2017-08-31_RTP0784	Op3	LotC	1	10024383_1_B_0	InDel_0-5	0.5%	16000	INDEL-A	0.425
1964	ins_chr7_140753338_-_TAC	ins_chr7_140753338_-_TAC	TRUE	2017-08-31_RTP0784	Op3	LotC	1	10024383_1_B_0	InDel_0-5	0.5%	16000	INDEL-A	0.75625
1965	ins_chr17_7675048_-_AC	ins_chr17_7675048_-_AC	TRUE	2017-08-31_RTP0784	Op3	LotC	1	10024383_1_B_0	InDel_0-5	0.5%	16000	INDEL-A	0.5625
1966	ins_chr17_39724742_-_ATACGTGATGGC	ins_chr17_39724742_-_ATACGTGATGGC	TRUE	2017-08-31_RTP0784	Op3	LotC	1	10024383_1_B_0	InDel_0-5	0.5%	16000	INDEL-A	0.50625
1967	ins_chr7_55181328_-_AACCCCCAC	ins_chr7_55181328_-_AACCCCCAC	TRUE	2017-08-31_RTP0784	Op3	LotC	1	10024383_1_B_0	InDel_0-5	0.5%	16000	INDEL-A	0.4125
1968	ins_chr7_55181317_-_CCAGCGTGG	ins_chr7_55181317_-_CCAGCGTGG	TRUE	2017-08-31_RTP0784	Op3	LotC	1	10024383_1_B_0	InDel_0-5	0.5%	16000	INDEL-A	0.1625
1969	ins_chr4_54726019_-_GCCTAT	ins_chr4_54726019_-_GCCTAT	TRUE	2017-08-31_RTP0784	Op3	LotC	1	10024383_1_B_0	InDel_0-5	0.5%	16000	INDEL-A	0.6375
1970	ins_chr17_7674917_-_G	ins_chr17_7674917_-_G	TRUE	2017-08-31_RTP0784	Op3	LotC	1	10024383_1_B_0	InDel_0-5	0.5%	16000	INDEL-A	0.5375
1971	ins_chr17_7674249_-_A	ins_chr17_7674249_-_A	TRUE	2017-08-31_RTP0784	Op3	LotC	1	10024383_1_B_0	InDel_0-5	0.5%	16000	INDEL-A	0.3125
1972	del_chr7_55174772_GGAATTAAGAGAAGC_-	del_chr7_55174772_GGAATTAAGAGAAGC_-	TRUE	2017-08-31_RTP0784	Op3	LotC	1	10024383_1_B_0	InDel_0-5	0.5%	16000	INDEL-A	0.675
1973	del_chr7_116771829_TTCTTTCTCTCTGTTTTAAGATCT_-	del_chr7_116771829_TTCTTTCTCTCTGTTTTAAGATCT_-	TRUE	2017-08-31_RTP0784	Op3	LotC	1	10024383_1_B_0	InDel_0-5	0.5%	16000	INDEL-A	0.8125
1974	del_chr4_54727437_TGGAAGGTTGTTGAG_-	del_chr4_54727437_TGGAAGGTTGTTGAG_-	TRUE	2017-08-31_RTP0784	Op3	LotC	1	10024383_1_B_0	InDel_0-5	0.5%	16000	INDEL-A	0.3875
1975	del_chr3_41224645_TCT_-	del_chr3_41224645_TCT_-	TRUE	2017-08-31_RTP0784	Op3	LotC	1	10024383_1_B_0	InDel_0-5	0.5%	16000	INDEL-A	0.46875
1976	del_chr17_7675073_TCATGGTGGGGGCAGCGC_-	del_chr17_7675073_TCATGGTGGGGGCAGCGC_-	TRUE	2017-08-31_RTP0784	Op3	LotC	1	10024383_1_B_0	InDel_0-5	0.5%	16000	INDEL-A	0.4625
1977	del_chr17_7673732_GTGAGGCTCCCCTTTCTTG_-	del_chr17_7673732_GTGAGGCTCCCCTTTCTTG_-	TRUE	2017-08-31_RTP0784	Op3	LotC	1	10024383_1_B_0	InDel_0-5	0.5%	16000	INDEL-A	0.7
1978	del_chr10_87961047_ACTT_-	del_chr10_87961047_ACTT_-	TRUE	2017-08-31_RTP0784	Op3	LotC	1	10024383_1_B_0	InDel_0-5	0.5%	16000	INDEL-A	0.45
1979	del_chr17_7674905_CT_-	del_chr17_7674905_CT_-	TRUE	2017-08-31_RTP0784	Op3	LotC	1	10024383_1_B_0	InDel_0-5	0.5%	16000	INDEL-A	0.6125
1980	del_chr17_7674241_G_-	del_chr17_7674241_G_-	TRUE	2017-08-31_RTP0784	Op3	LotC	1	10024383_1_B_0	InDel_0-5	0.5%	16000	INDEL-A	0.725
1981	ins_chr7_55181319_-_GGT	ins_chr7_55181319_-_GGT	TRUE	2017-08-31_RTP0784	Op3	LotC	2	10024384_1_C_0	InDel_0-5	0.5%	16000	INDEL-A	0.425
1982	ins_chr7_140753338_-_TAC	ins_chr7_140753338_-_TAC	TRUE	2017-08-31_RTP0784	Op3	LotC	2	10024384_1_C_0	InDel_0-5	0.5%	16000	INDEL-A	0.6375
1983	ins_chr17_7675048_-_AC	ins_chr17_7675048_-_AC	TRUE	2017-08-31_RTP0784	Op3	LotC	2	10024384_1_C_0	InDel_0-5	0.5%	16000	INDEL-A	0.5625
1984	ins_chr17_39724742_-_ATACGTGATGGC	ins_chr17_39724742_-_ATACGTGATGGC	TRUE	2017-08-31_RTP0784	Op3	LotC	2	10024384_1_C_0	InDel_0-5	0.5%	16000	INDEL-A	0.5
1985	ins_chr7_55181328_-_AACCCCCAC	ins_chr7_55181328_-_AACCCCCAC	TRUE	2017-08-31_RTP0784	Op3	LotC	2	10024384_1_C_0	InDel_0-5	0.5%	16000	INDEL-A	0.3125
1986	ins_chr7_55181317_-_CCAGCGTGG	ins_chr7_55181317_-_CCAGCGTGG	TRUE	2017-08-31_RTP0784	Op3	LotC	2	10024384_1_C_0	InDel_0-5	0.5%	16000	INDEL-A	0.3
1987	ins_chr4_54726019_-_GCCTAT	ins_chr4_54726019_-_GCCTAT	TRUE	2017-08-31_RTP0784	Op3	LotC	2	10024384_1_C_0	InDel_0-5	0.5%	16000	INDEL-A	0.575
1988	ins_chr17_7674917_-_G	ins_chr17_7674917_-_G	TRUE	2017-08-31_RTP0784	Op3	LotC	2	10024384_1_C_0	InDel_0-5	0.5%	16000	INDEL-A	0.6625
1989	ins_chr17_7674249_-_A	ins_chr17_7674249_-_A	TRUE	2017-08-31_RTP0784	Op3	LotC	2	10024384_1_C_0	InDel_0-5	0.5%	16000	INDEL-A	0.3
1990	del_chr7_55174772_GGAATTAAGAGAAGC_-	del_chr7_55174772_GGAATTAAGAGAAGC_-	TRUE	2017-08-31_RTP0784	Op3	LotC	2	10024384_1_C_0	InDel_0-5	0.5%	16000	INDEL-A	0.56875
1991	del_chr7_116771829_TTCTTTCTCTCTGTTTTAAGATCT_-	del_chr7_116771829_TTCTTTCTCTCTGTTTTAAGATCT_-	TRUE	2017-08-31_RTP0784	Op3	LotC	2	10024384_1_C_0	InDel_0-5	0.5%	16000	INDEL-A	0.8125
1992	del_chr4_54727437_TGGAAGGTTGTTGAG_-	del_chr4_54727437_TGGAAGGTTGTTGAG_-	TRUE	2017-08-31_RTP0784	Op3	LotC	2	10024384_1_C_0	InDel_0-5	0.5%	16000	INDEL-A	0.475
1993	del_chr3_41224645_TCT_-	del_chr3_41224645_TCT_-	TRUE	2017-08-31_RTP0784	Op3	LotC	2	10024384_1_C_0	InDel_0-5	0.5%	16000	INDEL-A	0.5625
1994	del_chr17_7675073_TCATGGTGGGGGCAGCGC_-	del_chr17_7675073_TCATGGTGGGGGCAGCGC_-	TRUE	2017-08-31_RTP0784	Op3	LotC	2	10024384_1_C_0	InDel_0-5	0.5%	16000	INDEL-A	0.475
1995	del_chr17_7673732_GTGAGGCTCCCCTTTCTTG_-	del_chr17_7673732_GTGAGGCTCCCCTTTCTTG_-	TRUE	2017-08-31_RTP0784	Op3	LotC	2	10024384_1_C_0	InDel_0-5	0.5%	16000	INDEL-A	0.8625
1996	del_chr10_87961047_ACTT_-	del_chr10_87961047_ACTT_-	TRUE	2017-08-31_RTP0784	Op3	LotC	2	10024384_1_C_0	InDel_0-5	0.5%	16000	INDEL-A	0.4875
1997	del_chr17_7674905_CT_-	del_chr17_7674905_CT_-	TRUE	2017-08-31_RTP0784	Op3	LotC	2	10024384_1_C_0	InDel_0-5	0.5%	16000	INDEL-A	0.5875
1998	del_chr17_7674241_G_-	del_chr17_7674241_G_-	TRUE	2017-08-31_RTP0784	Op3	LotC	2	10024384_1_C_0	InDel_0-5	0.5%	16000	INDEL-A	0.575
1999	ins_chr7_55181319_-_GGT	ins_chr7_55181319_-_GGT	TRUE	2017-08-31_RTP0784	Op3	LotC	3	10024385_1_D_0	InDel_0-5	0.5%	16000	INDEL-A	0.8875
[truncated: 269 more rows]
