# Supplementary material for: Analytical validation of a next generation sequencing liquid biopsy assay for high sensitivity broad molecular profiling
Source: PLoS One. 2018 Mar 15;13(3):e0193802. doi: 10.1371/journal.pone.0193802 (PMC5854321; doi:10.1371/journal.pone.0193802)
Supplement: S11 Table — For SNVs and the one indel a detected VAF is reported. (XLSX) [file pone.0193802.s011.xlsx]

## Sheet: Table S11
Fusion detection
				Streck										EDTA
Horizon 2.5%AF fusion spike				1	2	3	4	5	6	7	8	9	10	1	2	3	4	5	6	7	8	9
1	EML4-ALK			Detected	Detected	Detected	Detected	Detected	Detected	Detected	Detected	Detected	Detected	Detected	Detected	Detected	Detected	Detected	Detected	Detected	Detected	Detected
2	ROS1			Detected	Detected	Detected	Detected	Detected	Detected	Detected	Detected	Detected	Detected	Detected	Detected	Detected	Detected	Detected	Detected	Detected	Detected	Detected
SNV and Indel detection
			ddPCR	Streck					EDTA
Tru-Q2 Spike			TruQ2.AF%	6508	6509	6510	6511	6512	6528	6529	6530	6532
1	ALK F1174L	mis_chr2_29220829_G_T	0.05	3.2125	3.9	3.4875	3.5	3.1625	3.5	3.575	3.8875	3.7
2	BRAF V600E	mis_chr7_140753336_A_T	0.08	5.56875	5.51875	5.58125	5.23125	5.56875	5.5375	5.7125	5.38125	5.51875
3	BRAF V600G	mis_chr7_140753336_A_C	0.04	3.24375	3.33125	3.16875	3.0875	3.4125	3.21875	3.41875	3.55625	3.41875
4	EGFR G719S	mis_chr7_55174014_G_A	0.17	12.2625	14.925	15.5875	15.2312	12.45	15.85	14.0125	16.9	16.1125
5	EGFR L858R	mis_chr7_55191822_T_G	0.04	2.99375	2.64375	2.94375	2.61875	2.84375	3.16875	2.9875	3.28125	3.21875
6	FGFR2 S252W	mis_chr10_121520163_G_C	0.04	2.825	3.8125	3.4	2.9125	2.7625	3.325	4.0625	4.025	3.4
7	GNAQ Q209L	mis_chr9_77794572_T_A	0.05	3.7875	3.7625	3.95	3.4875	2.9375	4.5625	4.05	4.375	3.725
8	IDH2 R140Q	mis_chr15_90088702_C_T	0.05	4	3.75	4.275	4.1375	3.525	3.775	3.5375	3.675	3.6
9	KRAS G12V	mis_chr12_25245350_C_A	0.04	3.75	3.94375	3.9625	3.6625	3.29375	4.1875	3.81875	3.9	3.7625
10	KRAS G13D	mis_chr12_25245350_C_T	0.25	20.6187	23.3687	23.3062	22.0375	19.775	23.8375	22.8562	24.1938	23.2875
11	KRAS Q61L	mis_chr12_25227341_T_G	0.05	3.9125	4.48125	4.13125	3.675	3.01875	4.2375	4.50625	4.21875	3.6375
12	NRAS Q61L	mis_chr1_114713908_T_A	0.05	4.0875	4.56875	3.71875	3.43125	3.66875	3.73125	4.49375	4.06875	4.2
13	PIK3CA E545K	mis_chr3_179218303_G_A	0.05	3.65	3.6	3.46875	3.50625	3.35625	3.66875	3.6875	3.89375	3.50625
14	PIK3CA H1047R	mis_chr3_179234297_A_G	0.3	22.0437	25.7563	25.1375	22.6438	20.6625	26.0063	25.8625	25.3562	24.3875
			ddPCR	Streck					EDTA
Tru-Q3 Spike			TruQ3.AF%	6514	6516	6513	6515	6517	6533	6535	6537
1	BRAF V600E	mis_chr7_140753336_A_T	0.08	5.6875	5.6625	5.2125	5.84459	5.66875	5.5	5.6125	5.24375
2	BRAF V600M	mis_chr7_140753337_C_T	0.04	3.56875	3.8125	3.175	3.61486	3.31875	3.03125	3.125	3.48125
3	EGFR G719S	mis_chr7_55174014_G_A	0.17	13.2	13.35	12.65	17.4831	15.1875	14.8375	14.1875	14.75
4	EGFR del746-A750	del_chr7_55174772_GGAATTAAGAGAAGC_-	0.04	2.1	1.88125	1.76875	2.22128	2.40625	2.45625	2.31875	2.00625
5	GNA11 Q209L	mis_chr19_3118944_A_T	0.05	4.25	4.2625	4.2875	5.10135	4.575	4.2875	4.475	4.9875
6	IDH1 R132H	mis_chr2_208248388_C_T	0.05	4.55	4.65625	3.95	4.83953	4.6	4.875	4.49375	4.3125
7	KRAS A146T	mis_chr12_25225628_C_T	0.05	4.525	4.55625	3.63125	4.15541	4.08125	4.49375	3.725	3.95625
8	KRAS G12S	mis_chr12_25245351_C_T	0.05	4.19375	4.03125	3.9	4.30743	4.09375	3.8625	4.025	3.4375
9	KRAS G13D	mis_chr12_25245347_C_T	0.25	22.7812	22.3875	21.5063	25.1267	23.7063	23.8188	22.975	24.1187
10	MET Y1253D	mis_chr7_116783374_T_G	0.04	3.3375	3.025	2.7875	4.32432	3.74375	4.04375	3.73125	3.44375
11	NRAS Q61H	mis_chr1_114713907_T_A	0.05	4.4375	4.96875	4.4125	4.84797	4.29375	5.1375	4.7625	4.2
12	PIK3CA E542K	mis_chr3_179218294_G_A	0.05	3.95	4.23125	3.20625	4.47635	3.31875	3.93125	3.2625	3.375
13	PIK3CA H1047R	mis_chr3_179234297_A_G	0.3	24.6	23.2312	20.625	29.1132	24.0437	25.0625	22.2188	24.8062
