# Supplementary material for: Analytical validation of a next generation sequencing liquid biopsy assay for high sensitivity broad molecular profiling
Source: PLoS One. 2018 Mar 15;13(3):e0193802. doi: 10.1371/journal.pone.0193802 (PMC5854321; doi:10.1371/journal.pone.0193802)
Supplement: S12 Table — (XLSX) [file pone.0193802.s012.xlsx]

## Sheet: Table S12
Run	DonorID	Gene	code	protein.change	COSMIC.name	Freq (%)	detected by dPCR on repeat sample
RTP0689	BRH1305941	EGFR	mis_chr7_55181378_C_T	p.T790M	COSM6240	0.13	No
RTP0673	BRH1330793	TP53	del_chr17_7669684_C-	p.369:L/X		0.29	No
RTP0675	BRH1330799	TP53	mis_chr17_7673838_C_A	-		1.57	Yes
