# Supplementary material for: Analytical validation of a next generation sequencing liquid biopsy assay for high sensitivity broad molecular profiling
Source: PLoS One. 2018 Mar 15;13(3):e0193802. doi: 10.1371/journal.pone.0193802 (PMC5854321; doi:10.1371/journal.pone.0193802)
Supplement: S13 Table — (XLSX) [file pone.0193802.s013.xlsx]

## Sheet: Table S13
				Frequency_percentage (%AF)
Extracted DNA ID	Gene name	Protein change	Code	InVision NGS	LGC ddPCR
10014106D	EGFR	p.745-750:KELREA/K	del_chr7_55174772_GGAATTAAGAGAAGC_-	0.28	0.22
10014190D	EGFR	p.745-750:KELREA/K	del_chr7_55174772_GGAATTAAGAGAAGC_-	0.35	0.52
10015885D	EGFR	p.745-750:KELREA/K	del_chr7_55174772_GGAATTAAGAGAAGC_-	0.41	0.64
10017460D	EGFR	p.745-750:KELREA/K	del_chr7_55174772_GGAATTAAGAGAAGC_-	0.65	1.05
10015258D	EGFR	p.L858R	mis_chr7_55191822_T_G	10.99	10.4
10014278D	EGFR	p.L858R	mis_chr7_55191822_T_G	19.65	18.73
10014177D	EGFR	p.L858R	mis_chr7_55191822_T_G	32.04	34.02
10016638D	KRAS	p.G12D	mis_chr12_25245350_C_T	2.61	2.74
10014282D	KRAS	p.G12D	mis_chr12_25245350_C_T	0.44	0.56
10015865D	KRAS	p.G12C	mis_chr12_25245351_C_A	0.3	0
10017728D	KRAS	p.G12C	mis_chr12_25245351_C_A	5.32	4.97
10016369D	KRAS	p.G12C	mis_chr12_25245351_C_A	10.11	10.34
10008731D	KRAS	p.G12D	mis_chr12_25245350_C_T	15.18	16.8
10008903D	EGFR	p.745-750:KELREA/K	del_chr7_55174772_GGAATTAAGAGAAGC_-	15.26	28.18
10009106D	KRAS	p.G12C	mis_chr12_25245351_C_A	1.08	1.6
10002982D	KRAS	p.G12C	mis_chr12_25245351_C_A	1.26	2
10019730D	KRAS	p.G12D	mis_chr12_25245350_C_T	65.55	63.5
10019738D	KRAS	p.G12C	mis_chr12_25245351_C_A	7.45	7.6
10021947D	KRAS	p.G12D	mis_chr12_25245350_C_T	0.28	0.4
10008135D	KRAS	p.G12C	mis_chr12_25245351_C_A	0.27	0.2
			MAX	65.55	63.5
			MIN	0.27	0
		dPCR Positive	dPCR Negative
	NGS Positive	19	1
	NGS Negative	0	60
	PPA	1
	PPV	0.95
