# Supplementary material for: Analytical validation of a next generation sequencing liquid biopsy assay for high sensitivity broad molecular profiling
Source: PLoS One. 2018 Mar 15;13(3):e0193802. doi: 10.1371/journal.pone.0193802 (PMC5854321; doi:10.1371/journal.pone.0193802)
Supplement: S14 Table — (XLSX) [file pone.0193802.s014.xlsx]

## Sheet: Table S14
	EGFR E745_A750del/K	EGFR L858R	KRAS G12D	KRAS G12C
FPR (%)	<0.001%	0.001%	0.01%	0.001%
tLOD (%)	<0.001%	0.02%	0.04%	0.0002
